# Supplementary material for: Comparative chloroplast genome analyses of Avena: insights into evolutionary dynamics and phylogeny
Source: BMC Plant Biol. 2020 Sep 2;20:406. doi: 10.1186/s12870-020-02621-y (PMC7466839; doi:10.1186/s12870-020-02621-y)
Supplement: Supplementary file 3 — Additional file 3: Table S3. Nucleotide diversity (Pi) analyses of 13 Avena species (two congeneric species download from NCBI) and Triticum aestivum_NC002762.1 plastomes computed by DnaSP v.6 [29]. a Pi values of 131 plastid genes. The rps12 is treated as three parts as the second gene divided into two independent transcription units. b Pi values of 130 intergenic regions. [file 12870_2020_2621_MOESM3_ESM.xlsx]

## Sheet: Table3a
Table S3a. Nucleotide diversity (Pi) values of 131 plastid genes of 13 Avena (including extra two download) species plastomes computed by DnaSP v.6. The rps12 is treated as three parts as the second gene divided into two independent transcription units.
Gene	Start	Midpoint	End	Pi
psbA	91	271	1152	0.000676035
trnK-UUU	1389	1725	3969	0.00355045
matK	1699	2825.5	3234	0.00365585
rps16	4545	4580.5	5666	0.000917431
trnQ-UUG	6809	6845	6880	0
trnS-GCU	8067	8111	8154	0
psbK	7228	8254	7416	0
psbI	7837	8347	7947	0
psbD	9164	9305	10225	0.00159351
psbC	10173	10314	11594	0.00126222
trnS-UGA	11753	11797	11840	0
psbZ	12211	12611.5	12399	0.00149233
trnG-GCC	12698	12734	12768	0
trnfM-CAU	13232	13269	13305	0
trnG-UCC	13409	13453	14163	0.00188537
trnT-GGU	15483	15519	15554	0
trnE-UUC	16092	16129	16164	0
trnY-GUA	16226	16268	16309	0
trnD-GUC	16688	16724	16761	0
psbM	17578	17794	17682	0
petN	18327	18421.5	18416	0.0031339
trnC-GCA	19416	19452.5	19486	0
rpoB	20669	21415	23899	0.00181733
rpoC1	23942	24688	25993	0.00286569
rpoC2	26198	27641.5	30679	0.00322977
rps2	30988	31025	31698	0.00191136
atpI	31971	32677.5	32714	0.0011373
atpH	33308	33789.5	33553	0.0022931
atpF	34016	34385	35409	0.00370557
atpA	35501	36092	37024	0.00174978
trnR-UCU	37161	37197	37232	0
trnfM-CAU	37404	37441	37457	0
rps14	37624	37684.5	37935	0.000493097
psaB	38090	38276	40294	0.000814001
psaA	40320	41053	42572	0.000637327
ycf3	43271	44283.5	45295	0.00261063
trnS-GGA	45950	45993.5	46036	0
rps4	46359	46394.5	46964	0.00224253
trnT-UGU	47270	47306.5	47342	0
trnL-UAA	48168	49180.5	48841	0.00135602
trnF-GAA	49210	49246	49282	0
ndhJ	49888	49943.5	50367	0.00117521
ndhK	50469	50530.5	51206	0.00135501
ndhC	51197	51261.5	51559	0.00374373
trnV-UAC	52526	52862	53197	0.00152625
trnM-CAU	53426	53462.5	53498	0
atpE	53613	53853	54026	0.00204385
atpB	54023	54294.5	55519	0.00184985
rbcL	56314	56470	57779	0.000979345
psaI	59406	60149	59516	0
ycf4	59878	60157	60435	0.00128665
cemA	60951	61008	61643	0.001443
petA	61878	61972.5	62840	0.000905291
psbF	64074	64174.5	64193	0.00470085
psbE	64204	64297	64455	0.00111925
psbJ	63687	65302.5	63809	0
petL	65745	65803.5	65840	0
petG	66024	66090	66137	0.00247413
psbL	63935	66176	64051	0
trnW-CCA	66261	66298	66334	0
trnP-UGG	66475	66512	66548	0
psaJ	66914	67657	67042	0
rpl33	67499	67734.5	67699	0.00280648
rps18	67988	68025	68500	0.00264907
rpl20	68663	68804	69022	0.00156695
rps12-exon1	69717	69764.5	69830	0
clpP	69978	70026	70628	0.000433258
psbB	71165	71390	72691	0.00112505
psbN	73020	73077	73151	0
psbT	72855	73255.5	72971	0
psbH	73255	73312	73476	0
petB	73611	73669.5	75023	0.00162308
petD	75212	75264.5	76445	0.001386
rpoA	76655	76860.5	77674	0.00165913
rpl36	78369	78604.5	78482	0
infA	78593	78638	78934	0.0018202
rps8	79015	79052	79425	0.000686256
rps11	77751	79194.5	78182	0.00100902
rpl14	79577	79713.5	79948	0
rpl16	80069	80205.5	81562	0.00636605
rps3	81711	81738	82430	0.00295584
rpl22	82489	82630	82938	0.00364672
rps19	83017	83053.5	83298	0.00363702
trnH-GUG	83432	83476	83505	0
rpl2	83561	83817.5	85046	0.000915134
rpl23	85065	85425	85346	0
trnI-CAU	85521	85557.5	85594	0
trnL-CAA	88083	88125	88163	0
ndhB	88792	88847.5	91039	0.000502541
rps7	91344	91381	91814	0
rps12exon2b	91868	91928.5	92668	0
trnV-GAC	94416	94452	94487	0
rrn16	94717	94754	96208	0
trnI-GAU	96518	96554	97396	0.000963729
trnA-UGC	97463	97499.5	98347	0.000319063
rrn23	98501	98940.5	101387	0.000355262
rrn5	101806	101846	101926	0
trnR-ACG	102155	102192	102228	0
trnN-GUU	102501	102538	102573	0
rrn4.5	101483	102774	101577	0
rps15	104134	104576	104406	0.00103315
ndhH	104552	104678	104755	0.00149233
ndhF	104827	105538	107046	0.0032802
rpl32	108009	108312	108194	0.00929839
trnL-UAG	108958	109237	109037	0
ccsA	109115	109732	110083	0.00272436
ndhD	110255	110786	111757	0.00168893
psaC	111878	112625	112123	0.00552429
ndhE	112628	113392	112933	0.00351936
ndhG	113146	113677	113676	0.00159351
ndhI	113988	114099	114530	0.00132219
ndhA	114628	115730	116768	0.0037693
ndhH	116770	116830	117951	0.00180051
rps15	118097	118540	118369	0.00103315
trnN-GUU	119930	119966	120001	0
trnR-ACG	120275	120312	120348	0
rrn5	120577	120914	120697	0
rrn4.5	120926	120966	121020	0
rrn23	121116	121556	124002	0.000355262
trnA-UGC	124156	124196	125040	0.000319063
trnI-GAU	125107	125143	125985	0.000963729
rrn16	126295	126332	127786	0
trnV-GAC	128016	128052	128087	0
rps12-exon2a	129835	129882	130635	0
rps7	130689	131066	131159	0
ndhB	131465	131588	133712	0.000502541
trnL-CAA	134341	134378	134421	0
trnI-CAU	136910	136946	136983	0
rpl23	137158	137514	137439	0
rpl2	137458	138019	138943	0.000915134
trnH-GUG	138999	139042	139072	0
rps19	139206	139242	139487	0.00363702

## Sheet: Table 3b
Table S3b. Nucleotide diversity (Pi) analysis of 130 intergenic regions of 13 Avena (including extra two download) species plastomes computed by DnaSP v.6. The rps12 is treated as three parts as the second gene divided into two independent transcription units.
Integenic region	Start	Middlepoint	End	Pi
Start-psbA	1	47	91	0.00353669
psbA-trnK-UUU	1152	1271	1389	0.00130378
matK-rps16	3234	3890	4545	0.00426998
rps16-trnQ-UUG	5666	6238	6809	0.00673899
trnQ-UUG-psbK	6880	7055	7228	0.00228411
psbK-psbI	7416	7627	7837	0.00661911
psbI-trnS-GCU	7947	8008	8067	0.002331
trnS-GCU-psbD	8154	8660	9164	0.00515478
psbC-trnS-UGA	11594	11674	11753	0
trnS-UGA-psbZ	11840	12026	12211	0.00502765
psbZ-trnG-GCC	12399	12549	12698	0.00192527
trnG-GCC-trnfM-CAU	12768	13001	13232	0.00528318
trnfM-CAU-trnG-UCC	13305	13358	13409	0.00271203
trnG-UCC-trnT-GGU	14163	14824	15483	0.0072635
trnT-GGU-trnE-UUC	15554	15824	16092	0.000813241
trnE-UUC-trnY-GUA	16164	16196	16226	0
trnY-GUA-trnD-GUC	16309	16499	16688	0.0108135
trnD-GUC-psbM	16761	17170	17578	0.00492249
psbM-petN	17682	18005	18327	0.000996648
petN-trnC-GCA	18416	18917	19416	0.00543218
trnC-GCA-rpoB	19486	20078	20669	0.00516029
rpoB-rpoC1	23899	23921	23942	0
rpoC1-rpoC2	25993	26096	26198	0.00275172
rpoC2-rps2	30679	30834	30988	0.00354251
rps2-atpI	31698	31835	31971	0.00111925
atpI-atpH	32714	33012	33308	0.00261072
atpH-atpF	33553	33785	34016	0.0033031
atpF-atpA	35409	35456	35501	0.00303281
atpA-trnR-UCU	37024	37093	37161	0.00212069
trnR-UCU-trnfM-CAU	37232	37319	37404	0.0150714
trnfM-CAU-rps14	37457	37541	37624	0.00168893
rps14-psaB	37935	38013	38090	0
psaB-psaA	40294	40308	40320	0
psaA-ycf3	42572	42922	43271	0.0041806
ycf3-trnS-GGA	45295	45623	45950	0.0033515
trnS-GGA-rps4	46036	46198	46359	0.00352113
rps4-trnT-UGU	46964	47118	47270	0.00632591
trnT-UGU-trnL-UAA	47342	47756	48168	0.00480769
trnL-UAA-trnF-GAA	48841	49026	49210	0.00582407
trnF-GAA-ndhJ	49282	49586	49888	0.00637704
ndhJ-ndhK	50367	50419	50469	0.00273836
ndhC-trnV-UAC	51559	52043	52526	0.0046008
trnV-UAC-trnM-CAU	53197	53312	53426	0.00300055
trnM-CAU-atpE	53498	53556	53613	0.00243148
atpB-rbcL	55519	55917	56314	0.00288502
rbcL-psaI	57779	58593	59406	0.0060733
psaI-ycf4	59516	59698	59878	0.00576544
ycf4-cemA	60435	60694	60951	0.00506246
cemA-petA	61643	61761	61878	0.00374404
petA-psbJ	62840	63264	63687	0.00687477
psbJ-psbL	63809	63873	63935	0.00222088
psbL-psbF	64051	64063	64074	0
psbF-psbE	64193	64199	64204	0
psbE-petL	64455	65101	65745	0.00241399
petL-petG	65840	65933	66024	0.00691443
petG-trnW-CCA	66137	66200	66261	0.0239868
trnW-CCA-trnP-UGG	66334	66405	66475	0.00198628
trnP-UGG-psaJ	66548	66732	66914	0.00331825
psaJ-rpl33	67042	67271	67499	0.002331
rpl33-rps18	67699	67844	67988	0.00238095
rps18-rpl20	68500	68582	68663	0.00551769
rpl20-rps12exon1	69022	69370	69717	0.00204682
rps12exon1-clpP	69831	70230	70628	0.00170298
clpP-psbB	70628	70897	71165	0.00217381
psbB-psbT	72691	72774	72855	0.0034188
psbT-psbN	72971	72996	73020	0
psbN-psbH	73151	73204	73255	0
psbH-petB	73476	73544	73611	0.00835708
petB-petD	75023	75118	75212	0.0116059
petD-rpoA	76445	76551	76655	0.0020757
rpoA-rps11	77674	77713	77751	0
rps11-rpl36	78182	78276	78369	0.00652142
rpl36-infA	78482	78538	78593	0.00261159
infA-rps8	78934	78975	79015	0.00696423
rps8-rpl14	79425	79502	79577	0.00921736
rpl14-rpl16	79948	80009	80069	0.00478053
rpl16-rps3	81562	81637	81711	0.0153846
rps3-rpl22	82430	82460	82489	0
rpl22-rps19	82938	82978	83017	0.00705128
rps19-trnH-GUG	83298	83366	83432	0.00497512
trnH-GUG-rpl2	83505	83534	83561	0.00494827
rpl2-rpl23	85046	85056	85065	0
rpl23-trnI-CAU	85346	85434	85521	0
trnI-CAU-trnL-CAA	85594	86839	88083	0.000801607
trnL-CAA-ndhB	88163	88478	88792	0.000486295
ndhB-rps7	91039	91192	91344	0.000511117
rps7-rps12exon2b	91814	91842	91868	0
rps7-trnV-GAC	91814	93116	94416	0.00106468
rps12exon2b-trnV-GAC	92668	93543	94416	0.00158514
trnV-GAC-rrn16	94487	94603	94717	0.001221
rrn16-trnI-GAU	96208	96364	96518	0.00272953
trnI-GAU-trnA-UGC	97396	97430	97463	0
trnA-UGC-rrn23	98347	98425	98501	0
rrn23-rrn4.5	101387	101436	101483	0.00290775
rrn4.5-rrn23	101577	101692	101806	0.00245262
rrn5-trnR-ACG	101926	102041	102155	0
trnR-ACG-trnN-GUU	102228	102365	102501	0.00216963
trnN-GUU-rps15	102573	103354	104134	0.00255076
rps15-ndhH	104406	104480	104552	0.00313595
ndhH-ndhF	104755	104792	104827	0.004477
ndhF-rpl32	107046	107528	108009	0.00654665
rpl32-trnL-UAG	108194	108577	108958	0.0119091
trnL-UAG-ccsA	109037	109077	109115	0.00357027
ccsA-ndhD	110083	110170	110255	0.0197239
ndhD-psaC	111757	111818	111878	0.00466201
psaC-ndhE	112123	112376	112628	0.00518335
ndhE-ndhG	112933	113040	113146	0.00922598
ndhG-ndhI	113676	113833	113988	0.00565314
ndhI-ndhA	114530	114580	114628	0.00802901
ndhA-ndhH	116768	116770	116770	0
ndhH-rps15	117951	118025	118097	0.00313595
rps15-trnN-GUU	118369	119150	119930	0.00255076
trnN-GUU-trnR-ACG	120001	120139	120275	0.00216131
trnR-ACG-rrn5	120348	120463	120577	0
rrn5-rrn4.5	120697	120812	120926	0.00245262
rrn4.5-rrn23	121020	121069	121116	0.00290775
rrn23-trnA-UGC	124002	124080	124156	0
trnA-UGC-trnI-GAU	125040	125074	125107	0
trnI-GAU-rrn16	125985	126141	126295	0.00272953
rrn16-trnV-GAC	127786	127902	128016	0.001221
trnV-GAC-rps12exon2a	128087	128962	129835	0.00158514
trnV-GAC-rps7	128087	129389	130689	0.00106468
rps12exon2a-rps7	130635	130663	130689	0
rps7-ndhB	131159	131313	131465	0.000511117
ndhB-trnL-CAA	133712	134027	134341	0.000486295
trnL-CAA-trnI-CAU	134421	135666	136910	0.000801607
trnI-CAU-rpl23	136983	137071	137158	0
rpl23-rpl2	137439	137449	137458	0
rpl2-trnH-GUG	138943	138972	138999	0.00494827
trnH-GUG-rps19	139072	139140	139206	0.00497512
rps19-psbA	139487	20	91	0.00715
