# Supplementary material for: Comparative chloroplast genome analyses of Avena: insights into evolutionary dynamics and phylogeny
Source: BMC Plant Biol. 2020 Sep 2;20:406. doi: 10.1186/s12870-020-02621-y (PMC7466839; doi:10.1186/s12870-020-02621-y)
Supplement: Supplementary file 4 — Additional file 4: Table S4. Repetitive motif abundance in eleven Avena species and dandelion (Taraxacum amplum) plastomes computed by REPuter [30] and Phobos [31]. a Repetitive motif abundance computed by REPuter. F, P, R and C indicate the repeat types forward, palindrome, reverse and complement repeat, respectively. b Repeat type statistic analysis computed by REPuter. F, P, R and C indicate the repeat types forward, palindrome, reverse and complement, respectively. c Repeat distribution statistic analysis. LSC, SSC, IR, IGS and CDS indicate large single-copy, small single-copy, inverted repeat regions, intergenic and protein-coding sequences, respectively. d Tandem repeat abundance computed by Phobos. e Tandem repeat distribution statistic analysis. [file 12870_2020_2621_MOESM4_ESM.xlsx]

## Sheet: Table S4a
Table S4a. Repetitive motif abundance in elevene Avena species plastomes computed by Reputer and Phobos.
IGS: intergenic spacer; CDS: coding sequences; CDS-IGS: one part in intergenic spacer, the other in coding sequences; F: forward repeat; P: palindrome repeat; LSC, large single copy region; SSC: small single copy region; IRA and IRB: inverted repeat region; *: in a gene.
Haming distance = <=2
Minimum = <=21
maximum calculated = best 50
# /vol/bioapps/bin/repfind -c -f -p -r -l 21 -h 2 -best 50 /var/bibiserv2/anonymous/reputer/10/17/09/bibiserv2_2016-02-10_170932_w6XUP/reputer_input_na_input_sequence.FILE
# 151322 -2 21 /var/bibiserv2/anonymous/reputer/10/17/09/bibiserv2_2016-02-10_170932_w6XUP/reputer_input_na_input_sequence.FILE
Avena atlantica_Liu437																Avena brevis_Liu289																Avena eriantha_Liu435																Avena hirtula_Liu299
repeat size	Repeat 1 start	Sequence	Repeat 1 location			repeat type	repeat size	Repeat 2 start	Sequence	Repeat 2 location						repeat size	Repeat 1 start	Sequence	Repeat 1 location			repeat type	repeat size	Repeat 2 start	Sequence	Repeat 2 location						repeat size	Repeat 1 start	Sequence	Repeat 1 location			repeat type	repeat size	Repeat 2 start	Sequence			Repeat 2 location				repeat size	Repeat 1 start
40	1	AAATACCCAATATCTTGTTCGAACAAGATATTGGGTATTT	LSC	IGS	rps19-psbA_LSC	P	40	1	AAATACCCAATATCTTGTTCGAACAAGATATTGGGTATTT	LSC	IGS	rps19-psbA_LSC	0	4.3e-15		39	1	AAATACCCAATATCTTGTTCGAACAAGATATTGGGTATTT	LSC	IGS	rps19-psbA_LSC	P	39	1	AAATACCCAATATCTTGTTCGAACAAGATATTGGGTATTT	LSC	IGS	rps19-psbA_LSC	0	4.3e-15		40	1	AAATACCCAATATCTTGTTCGAACAAGATATTGGGTATTT	LSC	IGS	rps19-psbA_LSC	P	40	1	AAATACCCAATATCTTGTTCGAACAAGATATTGGGTATTT	LSC	IGS	rps19-psbA_LSC	0	4.3e-15		39	1
38	37605	TGCAATAGCTAAATGGTGGTGAGCAATATCGGTCAGCCA	LSC	CDS	psaB*_LSC	F	38	39829	AGCAATAGCTAAATGATGGTGCGCAATATCGGTCAGCCA	LSC	CDS	psaA*_LSC	-2	4.35e-10		38	37630	TGCAATAGCTAAATGGTGGTGAGCAATATCGGTCAGCCA	LSC	CDS	psaB*_LSC	F	38	39854	AGCAATAGCTAAATGATGGTGCGCAATATCGGTCAGCCA	LSC	CDS	psaA*_LSC	-2	4.35e-10		38	37702	TGCAATAGCTAAATGGTGGTGAGCAATATCGGTCAGCCA	LSC	CDS	psaB*_LSC	F	38	39926	AGCAATAGCTAAATGATGGTGCGCAATATCGGTCAGCCA	LSC	CDS	psaA*_LSC	-2	4.35e-10		38	37596
38	56339	CAATGCTTTTTTTTTATTCATAAATAAAAAAAAAGCATT	LSC	IGS	rbcL-psaI_LSC	P	38	56339	CAATGCTTTTTTTTTATTCATAAATAAAAAAAAAGCATT	LSC	IGS	rbcL-psaI_LSC	-2	4.35e-10		38	56339	CAATGCTTTTTTTTTATTCATAAATAAAAAAAAAGCATT	LSC	IGS	rbcL-psaI_LSC	P	38	56339	CAATGCTTTTTTTTTATTCATAAATAAAAAAAAAGCATT	LSC	IGS	rbcL-psaI_LSC	-2	4.35e-10		37	14132	TCTCTATGTTCTTTTTTCGACTCACTAAATTCTATTTT	LSC	IGS	trnG-UCC-trnT-GGU_LSC	P	37	14193	AAAAATGGAATTGAGTGAGTCGAAAAAAGAA	LSC	IGS	trnG-UCC-trnT-GGU_LSC	-2	1.65e-09		38	56325
30	65728	ACAACAATCGGAACTTAAGTTCCGATTGTTG	LSC	CDS	rps18*_LSC	P	30	65728	ACAACAATCGGAACTTAAGTTCCGATTGTTG	LSC	CDS	rps18*_LSC	0	4.51e-09		30	65723	ACAACAATCGGAACTTAAGTTCCGATTGTTG	LSC	CDS	rps18*_LSC	P	30	65723	ACAACAATCGGAACTTAAGTTCCGATTGTTG	LSC	CDS	rps18*_LSC	0	4.5e-09		30	65620	ACAACAATCGGAACTTAAGTTCCGATTGTTG	LSC	CDS	rps18*_LSC	P	30	65620	ACAACAATCGGAACTTAAGTTCCGATTGTTG	LSC	CDS	rps18*_LSC	0	4.51e-09		30	65717
30	86724	TCCTCGCGTATGTATAAGACCGAATCCATT	IRB	Intron	ndhB intron*_IRB	P	30	86751	ATTCTTTTTCGAAATCGATTTCGAAAAAGAA	IRB	Intron	ndhB intron*_IRB	0	4.51e-09		30	86752	ATTCTTTTTCGAAATCGATTTCGAAAAAGAA	IRB	Intron	ndhB intron*_IRB	P	30	86752	ATTCTTTTTCGAAATCGATTTCGAAAAAGAA	IRB	Intron	ndhB intron*_IRB	0	4.5e-09		30	86657	ATTCTTTTTCGAAATCGATTTCGAAAAAGAA	IRB	CDS	ndhB*_IRB	P	30	86657	ATTCTTTTTCGAAATCGATTTCGAAAAAGAA	IRB	Intron	ndhB intron*_IRB	0	4.51e-09		30	86743
30	86724	TCCTCGCGTATGTATAAGACCGAATCCATT	IRB	Intron	ndhB intron*_IRB	F	30	129239	GATTCCTCGAAAAGTTAAGGATTTGTAGTT	IRA	Intron	ndhB intron*_IRA	0	4.51e-09		30	86752	ATTCTTTTTCGAAATCGATTTCGAAAAAGAA	IRB	Intron	ndhB intron*_IRB	F	30	129216	GTTCTTTTTCGAAATCGATTTCGAAAAAGAA	IRA	Intron	ndhB intron*_IRA	0	4.5e-09		30	86657	ATTCTTTTTCGAAATCGATTTCGAAAAAGAA	IRB	CDS	ndhB*_IRB	F	30	129236	GTTCTTTTTCGAAATCGATTTCGAAAAAGAA	IRA	Intron	ndhB intron*_IRA	0	4.51e-09		30	86743
30	129239	GATTCCTCGAAAAGTTAAGGATTTGTAGTT	IRA	Intron	ndhB intron*_IRA	P	30	129239	GATTCCTCGAAAAGTTAAGGATTTGTAGTT	IRA	Intron	ndhB intron*_IRA	0	4.51e-09		30	129216	GTTCTTTTTCGAAATCGATTTCGAAAAAGAA	IRA	Intron	ndhB intron*_IRA	P	30	129216	GTTCTTTTTCGAAATCGATTTCGAAAAAGAA	IRA	Intron	ndhB intron*_IRA	0	4.5e-09		30	129236	GTTCTTTTTCGAAATCGATTTCGAAAAAGA	IRA	Intron	ndhB*_IRA	P	30	129236	GTTCTTTTTCGAAATCGATTTCGAAAAAGAA	IRA	Intron	ndhB intron*_IRA	0	4.51e-09		30	129263
36	42522	AAACCGTACATGAGGTTTTCATCTCATACGGCTCCTC	LSC	Intron	ycf3 intron*_LSC	F	36	89724	ATAAGTCACCCTTACTGTCCCTTTACAGAACCGTAC	IRB	IGS	rps12-trnV-GAC_IRB	-2	6.24e-09		36	42547	AAACCGTACATGAGGTTTTCATCTCATACGGCTCCTC	LSC	Intron	ycf3 intron*_LSC	F	36	89752	GAACCGTACATGAGATTTTCACCTCATACGGCTCCTC	IRB	IGS	rps12-trnV-GAC_IRB	-2	6.24e-09		36	42617	AAACCGTACATGAGGTTTTCATCTCATACGGCTCCTC	LSC	Intron	ycf3 intron*_LSC	F	36	89657	GAACCGTACATGAGATTTTCACCTCATACGGCTCCTC	IRB	IGS	rps12-trnV-GAC_IRB	-2	6.24e-09		36	42513
36	42522	AAACCGTACATGAGGTTTTCATCTCATACGGCTCCTC	LSC	Intron	ycf3 intron*_LSC	P	36	126233	AAAATCCTTCCCTTCGAAAGAATTGACCGA	IRA	IGS	rps12-trnV-GAC_IRA	-2	6.24e-09		36	42547	AAACCGTACATGAGGTTTTCATCTCATACGGCTCCTC	LSC	Intron	ycf3 intron*_LSC	P	36	126210	CGAGGAGCCGTATGAGGTGAAAATCTCATGTACGGTT	IRA	IGS	rps12-trnV-GAC_IRA	-2	6.24e-09		36	42617	AAACCGTACATGAGGTTTTCATCTCATACGGCTCCTC	LSC	Intron	ycf3 intron*_LSC	P	36	126230	CGAGGAGCCGTATGAGGTGAAAATCTCATGTACGGTT	IRA	IGS	rps12-trnV-GAC_IRA	-2	6.24e-09		36	42513
29	7574	GCGGAAAGAGAGGGATTCGAACCCTCGGTA	LSC	CDS-IGS	trnS-GCU*_LSC	P	29	44056	TTACCGAGGGTTCGAATCCCTCTCTTTCCG	LSC	tRNAs	trnS-GGA_LSC	0	1.8e-08		29	7601	GCGGAAAGAGAGGGATTCGAACCCTCGGTA	LSC	CDS-IGS	trnS-GCU*_LSC	P	29	44077	TTACCGAGGGTTCGAATCCCTCTCTTTCCG	LSC	tRNAs	trnS-GGA_LSC	0	1.8e-08		29	7562	GCGGAAAGAGAGGGATTCGAACCCTCGGTA	LSC	CDS-IGS	trnS-GCU*_LSC	P	29	44147	TTACCGAGGGTTCGAATCCCTCTCTTTCCG	LSC	tRNAs	trnS-GGA_LSC	0	1.8e-08		29	7569
29	106796	TGAAACCTTCATGAAATGCACGTTTTTAC	SSC	IGS	ccsA-ndhD_SSC	P	29	106833	TTTATTTGAGAACCCTTTGAGAGGGCGTT	SSC	IGS	ccsA-ndhD_SSC	0	1.8e-08		29	106772	ACTTTTTTGTTTTATTTGAGAACCCTTTGA	LSC	IGS	ccsA-ndhD_LSC	P	29	106809	CTCAAAGGGTTCTCAAATAAAACAAAAAAG	SSC	IGS	ccsA-ndhD_SSC	0	1.8e-08		29	58020	AGTATTTTGAGTACCAATTGTATGTATTTT	LSC	CDS-IGS	ycf4-cemA_LSC	F	29	58042	TGTATTTTGAGTACCAATTGTATGTATTTT	LSC	IGS	ycf4-cemA_LSC	0	1.8e-08		29	106816
31	5911	TTAATAAAATTAATTACTAATTAATTTTATTA	LSC	IGS	trnQ-UUG-rps16_LSC	P	31	5911	TTAATAAAATTAATTACTAATTAATTTTATTA	LSC	IGS	trnQ-UUG-rps16_LSC	-1	1.05e-07		31	5937	TTAATAAAATTAATTACTAATTAATTTTATTA	LSC	IGS	trnQ-UUG-rps16_LSC	P	31	5937	TTAATAAAATTAATTACTAATTAATTTTATTA	LSC	IGS	trnQ-UUG-rps16_LSC	-1	1.05e-07		29	106774	ACTTTTTTGTTTTATTTGAGAACCCTTTGA	SSC	IGS	ccsA-ndhD_SSC	P	29	106811	CTCAAAGGGTTCTCAAATAAAACAAAAAAG	SSC	IGS	ccsA-ndhD_SSC	0	1.8e-08		31	5906
26	50957	GTATTGCTTAGAAAAGTGATTCAATAT	LSC	IGS	trnV-UAC-trnM-CAU_LSC	F	26	50980	ATATTGCTTAGAAAAGTGATTCAATAT	LSC	IGS	trnV-UAC-trnM-CAU_LSC	0	1.15e-06		26	108890	CAAAAAAAATATATATATATTTTTTTT	SSC	IGS	ndhE-pasC_SSC	P	26	108890	CAAAAAAAATATATATATATTTTTTTT	SSC	IGS	ndhE-psaC_SSC	0	1.15e-06		31	5910	TTAATAAAATTAATTACTAATTAATTTTATTA	LSC	IGS	trnQ-UUG-rps16_LSC	P	31	5910	TTAATAAAATTAATTACTAATTAATTTTATTA	LSC	IGS	rps16-trnQ-UUG_LSC	-1	1.05e-07		26	50945
26	108913	AGACGAAGCAATGGTTTATCCAAACC	SSC	IGS	ndhE-psaC_SSC	P	26	108913	AGACGAAGCAATGGTTTATCCAAACC	SSC	IGS	psaC-ndhE_SSC	0	1.15e-06		32	12648	TTATGAGCCTCGTGAGCTACCAAACTGCTCTAC	LSC	tRNAs	trnfM-CAU_LSC	F	32	35604	GTATGAGCCTTGTGAGCTACCAAGCTGCTCTAC	LSC	tRNAs	trnfM-CAU_LSC	-2	1.26e-06		32	12604	TTATGAGCCTCGTGAGCTACCAAACTGCTCTAC	LSC	tRNAs	trnfM-CAU_LSC	F	32	35677	GTATGAGCCTTGTGAGCTACCAAGCTGCTCTAC	LSC	tRNAs	trnfM-CAU_LSC	-2	1.26e-06		32	108933
32	12615	TTATGAGCCTCGTGAGCTACCAAACTGCTCTAC	LSC	tRNAs	trnfM-CAU_LSC	F	32	35579	GTATGAGCCTTGTGAGCTACCAAGCTGCTCTAC	LSC	tRNAs	trnfM-CAU_LSC	-2	1.26e-06		30	16717	AAATGATTAGTTGGAATTCCAATTAATCATT	LSC	CDS-IGS	psbM-petN_LSC	P	30	16717	AAATGATTAGTTGGAATTCCAATTAATCATT	LSC	CDS-IGS	psbM-petN_LSC	-2	1.76e-05		29	100827	AATTCTTTCTAATATTTTAGATAGAAGAAA	IRB	IGS	rps15-trnN-GUU_IRB	P	29	100858	GTTTCCTCTATCTAAAATATTAGAAAGAAT	IRB	IGS	trnN-GUU-rps15_IRB	-1	1.57e-06		30	12617
30	16691	AAATGATTAGTTGGAATTCCAATTAATCATT	LSC	CDS-IGS	psbM-petN_LSC	P	30	16691	AAATGATTAGTTGGAATTCCAATTAATCATT	LSC	CDS-IGS	psbM-petN_LSC	-2	1.76e-05		30	65267	TTAAATCTAAGCAACCCTTTCGTAAATCCAA	LSC	CDS	rps18*_LSC	F	30	65309	ATAAATCCAAGCAAACCTTTCGTAAATCCAA	LSC	CDS	rps18*_LSC	-2	1.76e-05		29	100827	AATTCTTTCTAATATTTTAGATAGAAGAAA	IRB	IGS	rps15-trnN-GUU_IRB	F	29	115036	CATTCTTTCTAATATTTTAGATAGAGGAAA	IRA	IGS	trnN-GUU-rps15_IRB	-1	1.57e-06		30	16686
30	65272	TTAAATCTAAGCAACCCTTTCGTAAATCCAA	LSC	CDS	rps18*_LSC	F	30	65314	ATAAATCCAAGCAAACCTTTCGTAAATCCAA	LSC	CDS	rps18*_LSC	-2	1.76e-05		30	65309	ATAAATCCAAGCAAACCTTTCGTAAATCCAA	LSC	CDS	rps18*_LSC	F	30	65330	GTAAATCCAAGCAAACTTTTCGTAAATTCAA	LSC	CDS	rps18*_LSC	-2	1.76e-05		29	100858	GTTTCCTCTATCTAAAATATTAGAAAGAAT	IRB	IGS	rps15-trnN-GUU_IRB	F	29	115067	ATTTCTTCTATCTAAAATATTAGAAAGAAT	IRA	IGS	trnN-GUU-rps15_IRA	-1	1.57e-06		30	65261
30	65314	ATAAATCCAAGCAAACCTTTCGTAAATCCAA	LSC	CDS	rps18*_LSC	F	30	65335	GTAAATCCAAGCAAACTTTTCGTAAATTCAA	LSC	CDS	rps18*_LSC	-2	1.76e-05		30	65344	ACTTTTCGTAAATTCAAACAACCTTTTCGTA	LSC	CDS	rps18*_LSC	F	30	65365	CCTTTTCGTAAATCTAAACAACCTTTTCGTA	LSC	CDS	rps18*_LSC	-2	1.76e-05		29	115036	CATTCTTTCTAATATTTTAGATAGAGGAAA	IRA	IGS	rps15-trnN-GUU_IRA	P	29	115067	ATTTCTTCTATCTAAAATATTAGAAAGAAT	IRA	IGS	trnN-GUU-rps15_IRA	-1	1.57e-06		30	65303
30	65349	ACTTTTCGTAAATTCAAACAACCTTTTCGTA	LSC	CDS	rps18*_LSC	F	30	65370	CCTTTTCGTAAATCTAAACAACCTTTTCGTA	LSC	CDS	rps18*_LSC	-2	1.76e-05		29	11238	CAAAAGGAGAGAGAGGGATTCGAACCCTCG	LSC	CDS-IGS	trnS-UGA-psbC_LSC	P	29	44080	CCGAGGGTTCGAATCCCTCTCTTTCCGTTT	LSC	CDS-IGS	trnS-GGA-rps4_LSC	-2	6.58e-05		31	26480	GACTCGAGAGGAAGACTTAGAAGACGAATATG	LSC	CDS	rpoC2*_LSC	F	31	26699	AACTCTAGAGGAAGACTTAGAAGATGAATATG	LSC	CDS	rpoC2*_LSC	-2	4.71e-06		29	65338
29	11212	CAAAAGGAGAGAGAGGGATTCGAACCCTCG	LSC	CDS-IGS	trnS-UGA-psbC_LSC	P	29	44059	CCGAGGGTTCGAATCCCTCTCTTTCCGTTT	LSC	CDS-IGS	trnS-GGA-rps4_LSC	-2	6.59e-05		29	65253	TAAACAACCTTTTCTTAAATCTAAGCAACC	LSC	CDS	rps18*_LSC	F	29	65358	CAAACAACCTTTTCGTAAATCTAAACAACC	LSC	CDS	rps18*_LSC	-2	6.58e-05		30	16693	AAATGATTAGTTGGAATTCCAATTAATCATT	LSC	CDS-IGS	psbM-petN_LSC	P	30	16693	AAATGATTAGTTGGAATTCCAATTAATCATT	LSC	CDS-IGS	psbM-petN_LSC	-2	1.76e-05		29	11207
29	65258	TAAACAACCTTTTCTTAAATCTAAGCAACC	LSC	CDS	rps18*_LSC	F	29	65363	CAAACAACCTTTTCGTAAATCTAAACAACC	LSC	CDS	rps18*_LSC	-2	6.59e-05		23	43225	AAAAAAAAAAAACAAAAAAAAAAA	LSC	Intron	ycf3 intron*_LSC	R	23	43225	AAAAAAAAAAAACAAAAAAAAAAA	LSC	Intron	ycf3 intron*_LSC	0	7.38e-05		30	65164	TTAAATCTAAGCAACCCTTTCGTAAATCCAA	LSC	CDS	rps18*_LSC	F	30	65206	ATAAATCCAAGCAAACCTTTCGTAAATCCAA	LSC	CDS	rps18*_LSC	-2	1.76e-05		23	65247
28	26542	TTAGAGAAAGACTCAGAAGACGAATATGG	LSC	CDS	rpoC2*_LSC	F	28	26617	CTAGAGGAAGACTCAGAAGATGAATATGG	LSC	CDS	rpoC2*_LSC	-2	0.000245		28	26567	TTAGAGAAAGACTCAGAAGACGAATATGG	LSC	CDS	rpoC2*_LSC	F	28	26642	CTAGAGGAAGACTCAGAAGATGAATATGG	LSC	CDS	rpoC2*_LSC	-2	0.000245		30	65206	ATAAATCCAAGCAAACCTTTCGTAAATCCAA	LSC	CDS	rps18*_LSC	F	30	65227	GTAAATCCAAGCAAACTTTTCGTAAATTCAA	LSC	CDS	rps18*_LSC	-2	1.76e-05		28	43194
28	43199	TAAAAAAAAAAAAAAAAACAAAAAAAAA	LSC	Intron	ycf3 intron*_LSC	R	28	43199	TAAAAAAAAAAAAAAAAACAAAAAAAAAA	LSC	Intron	ycf3 intron*_LSC	-2	0.000245		22	5746	AGAATGAAACATAGTTCGAAAAA	LSC	IGS	trnQ-UUG-rps16_LSC	F	22	5773	TGAATGAAACATAGTTCGAAAAA	LSC	IGS	trnQ-UUG-rps16_LSC	0	0.000295		30	65241	ACTTTTCGTAAATTCAAACAACCTTTTCGTA	LSC	CDS	rps18*_LSC	F	30	65262	CCTTTTCGTAAATCTAAACAACCTTTTCGTA	LSC	CDS	rps18*_LSC	-2	1.76e-05		22	26535
22	105215	ATTCTTTCCCTATCAATGATCC	SSC	IGS	rpl32-trnL-UAG_SSC	P	22	105243	TTTTCATAATAGAATTCTCATA	SSC	IGS	rpl32-trnL-UAG_SSC	0	0.000295		22	105191	TTTTTCATAATAGAATTCTCATA	SSC	IGS	rpl32-trnL-UAG_SSC	P	22	105219	ATATGAGAATTCTATTATGAAAA	SSC	IGS	rps32-trnL-UAG_SSC	0	0.000295		24	108896	AAAAAATATATATATATATATTTTT	SSC	IGS	ndhE-psaC_SSC	P	24	108896	AAAAAATATATATATATATATTTTT	SSC	IGS	ndhE-psaC_SSC	0	1.85e-05		22	105234
25	26419	GAATATGAGACCCTAGAAGACGAATA	LSC	CDS	rpoC2*_LSC	F	25	26467	AAATATGAAACCCTAGAAGACGAATA	LSC	CDS	rpoC2*_LSC	-1	0.000346		25	26444	GAATATGAGACCCTAGAAGACGAATA	LSC	CDS	rpoC2*_LSC	F	25	26492	AAATATGAAACCCTAGAAGACGAATA	LSC	CDS	rpoC2*_LSC	-1	0.000346		29	11201	CAAAAGGAGAGAGAGGGATTCGAACCCTCG	LSC	CDS-IGS	trnS-UGA-psbC_LSC	P	29	44150	CCGAGGGTTCGAATCCCTCTCTTTCCGTTT	LSC	CDS-IGS	trnS-GGA-rps4_LSC	-2	6.59e-05		25	26412
25	26440	GAATATAGGACCCGAGAAGGCGAATA	LSC	CDS	rpoC2*_LSC	F	25	26584	AAATATAGGACCCGAGAGGGCGAATA	LSC	CDS	rpoC2*_LSC	-1	0.000346		25	26465	GAATATAGGACCCGAGAAGGCGAATA	LSC	CDS	rpoC2*_LSC	F	25	26609	AAATATAGGACCCGAGAGGGCGAATA	LSC	CDS	rpoC2*_LSC	-1	0.000346		29	65150	TAAACAACCTTTTCTTAAATCTAAGCAACC	LSC	CDS	rps18*_LSC	F	29	65255	CAAACAACCTTTTCGTAAATCTAAACAACC	LSC	CDS	rps18*_LSC	-2	6.59e-05		25	26433
27	43199	CTCGGAAGACTAAGGTGTAGGTAGGGCT	LSC	Intron	ycf3 intron*_LSC	R	27	43199	TAAAAAAAAAAAAAAAAACAAAAAAAAA	LSC	Intron	ycf3 intron*_LSC	-2	0.000911		27	67984	TATATGAATACTATAGATTCTATTAATA	LSC	IGS	clpP-psbB_LSC	F	27	68008	AATATGAATAGTATAGATTATATTAATA	LSC	IGS	clpP-psbB_LSC	-2	0.000911		22	105199	TTTTTCATAATAGAATTCTCATA	SSC	IGS	rpl32-trnL-UAG_SSC	P	22	105227	TTATGAGAATTCTATTATGAAAA	SSC	IGS	rpl32-trnL-UAG_SSC	0	0.000295		27	43190
27	43199	TAAAAAAAAAAAAAAAAACAAAAAAAAA	LSC	Intron	ycf3 intron*_LSC	F	27	43200	AAAAAAAAAAAAAAAAACAAAAAAAAAA	LSC	Intron	ycf3 intron*_LSC	-2	0.000911		21	7606	AAGAGAGGGATTCGAACCCTCG	LSC	tRNAs	trnS-GCU_LSC	F	21	11246	GAGAGAGGGATTCGAACCCTCG	LSC	tRNAs	trnS-UGA_LSC	0	0.00118		25	26505	GAATATGAGACCCTAGAAGACGAATA	LSC	CDS	rpoC2*_LSC	F	25	26553	AAATATGAAACCCTAGAAGACGAATA	LSC	CDS	rpoC2*_LSC	-1	0.000346		21	67978
27	43200	TCGGAAGACTAAGGTGTAGGTAGGGCT	LSC	Intron	ycf3 intron*_LSC	R	27	43200	AAAAAAAAAAAAAAAAACAAAAAAAAAA	LSC	Intron	ycf3 intron*_LSC	-2	0.000911		21	14752	AGTCATCGGTTCAAATCCGATA	LSC	tRNAs	trnT-GGU_LSC	P	21	45303	CTATCGGATTTGAACCGATGAC	LSC	tRNAs	trnT-UGU_LSC	0	0.00118		25	26526	GAATATAGGACCCGAGAAGGCGAATA	LSC	CDS	rpoC2*_LSC	F	25	26670	AAATATAGGACCCGAGAGGGCGAATA	LSC	CDS	rpoC2*_LSC	-1	0.000346		21	7574
27	67989	TATATGAATACTATAGATTCTATTAATA	LSC	IGS	clpP-psbB_LSC	F	27	68013	AATATGAATAGTATAGATTATATTAATA	LSC	IGS	clpP-psbB_LSC	-2	0.000911		21	100920	AATTCTTTCTAATATTTTAGAT	IRB	IGS	rps15-trnN-GUU_IRB	P	21	100950	CATCTAAAATATTAGAAAGAAT	IRB	IGS	rps15-trnN-GUU_IRB	0	0.00118		27	12517	ACCCTCTACCATATCTAGAGAAATAGAA	LSC	IGS	trnG-GCC-trnfM-CAU_LSC	F	27	35760	CCCCTCTACCATATCTATACAAATAGAA	LSC	IGS	rps14-trnfM-CAU_LSC	-2	0.000911		21	14721
21	7579	AAGAGAGGGATTCGAACCCTCG	LSC	tRNAs	trnS-GCU_LSC	F	21	11220	GAGAGAGGGATTCGAACCCTCG	LSC	tRNAs	trnS-GCU_LSC	0	0.00118		21	100920	AATTCTTTCTAATATTTTAGAT	IRB	IGS	rps15-trnN-GUU_IRB	F	21	115027	CATTCTTTCTAATATTTTAGAT	IRA	IGS	rps15-trnN-GUU_IRA	0	0.00118		27	67882	TATATGAATACTATAGATTCTATTAATA	LSC	IGS	clpP-psbB_LSC	F	27	67906	AATATGAATAATATAGATTATATTAATA	LSC	IGS	clpP-psbB_LSC	-2	0.000911		21	100912
21	14725	AGTCATCGGTTCAAATCCGATA	LSC	tRNAs	trnT-GGU_LSC	P	21	45282	CTATCGGATTTGAACCGATGAC	LSC	tRNAs	trnT-UGU_LSC	0	0.00118		21	100950	CATCTAAAATATTAGAAAGAAT	IRB	IGS	rps15-trnN-GUU_IRB	F	21	115057	TATCTAAAATATTAGAAAGAAT	IRA	IGS	rps15-trnN-GUU_IRA	0	0.00118		21	7567	AAGAGAGGGATTCGAACCCTCG	LSC	tRNAs	trnS-GCU_LSC	F	21	11209	GAGAGAGGGATTCGAACCCTCG	LSC	tRNAs	trnS-UGA_LSC	0	0.00118		21	100912
21	43206	GGTGTAGGTAGGGCTAAAAAA	LSC	Intron	ycf3 intron*_LSC	R	21	43206	AAAAAAAAAAACAAAAAAAAAA	LSC	Intron	ycf3 intron*_LSC	0	0.00118		21	115027	CATTCTTTCTAATATTTTAGAT	IRA	IGS	rps15-trnN-GUU_IRA	P	21	115057	TATCTAAAATATTAGAAAGAAT	IRA	IGS	rps15-trnN-GUU_IRA	0	0.00118		21	14721	AGTCATCGGTTCAAATCCGATA	LSC	tRNAs	trnT-GGU_LSC	P	21	45376	CTATCGGATTTGAACCGATGAC	LSC	tRNAs	trnT-UGU_LSC	0	0.00118		21	100942
21	100893	TGGATATAGCAATAAAAAAAC	IRB	IGS	rps15-trnN-GUU_IRB	P	21	100923	TCTTTCTAATATTTTAGATAG	IRB	IGS	rps15-trnN-GUU_IRB	0	0.00118		26	26424	GAGAGGAAGACTTAGAAGACGAATATG	LSC	CDS	rpoC2*_LSC	F	26	26568	TAGAGAAAGACTCAGAAGACGAATATG	LSC	CDS	rpoC2*_LSC	-2	0.00337		21	37870	AAGATTCCACTGACCCGTCAAA	LSC	CDS	psaB*_LSC	R	21	37870	AAGGGGTCCCAAACCCTGGGGA	LSC	CDS	psaB*_LSC	0	0.00118		26	115073
21	100893	TGGATATAGCAATAAAAAAAC	IRB	IGS	rps15-trnN-GUU_IRB	F	21	115049	TGCAAATTGGATTTGGATAGA	IRA	IGS	rps15-trnN-GUU_IRA	0	0.00118		26	26424	GAGAGGAAGACTTAGAAGACGAATATG	LSC	CDS	rpoC2*_LSC	F	26	26643	TAGAGGAAGACTCAGAAGATGAATATG	LSC	CDS	rpoC2*_LSC	-2	0.00337		26	56371	ATTTTTTTTATTCATAAATAAAAAAAA	LSC	IGS	rbcL-psaI_LSC	P	26	56371	ATTTTTTTTATTCATAAATAAAAAAAA	LSC	IGS	rbcL-psaI_LSC	-2	0.00337		26	26392
21	100923	TCTTTCTAATATTTTAGATAG	IRB	IGS	rps15-trnN-GUU_IRB	F	21	115079	TCTTTCTAATATTTTAGATGT	IRA	IGS	rps15-trnN-GUU_IRA	0	0.00118		26	56847	CAGTTTGCTTATTTTATTATCCATTCC	LSC	IGS	rbcL-psaI_LSC	R	26	56847	CTTTTTTTTTACAAAATATTTTTTTTT	LSC	IGS	rbcL-psaI_LSC	-2	0.00337		26	66781	AATCTAGGATAGAAAAGCTATATCCTA	LSC	IGS	rps12-rpl20_LSC	R	26	66781	ATTCATTGGTACTAATCATGGATACTT	LSC	IGS	rps12-rpl20_LSC	-2	0.00337		26	26392
21	115049	TGCAAATTGGATTTGGATAGA	IRA	IGS	rps15-trnN-GUU_IRA	P	21	115079	TCTTTCTAATATTTTAGATGT	IRA	IGS	rps15-trnN-GUU_IRA	0	0.00118		26	66884	AATCTAGGATGGAAAAGCTATATCCTA	LSC	IGS	rps12-rpl20_LSC	R	26	66884	ATTCATTGGTACTAATCATGGATACTT	LSC	IGS	rps12-rpl20_LSC	-2	0.00337		26	101652	TAAGAGATGAGGGAGATAGAGAGATGG	SSC	CDS-IGS	ndhH-ndhF_SSC	R	26	101652	GTAGAAGGGGATAGGAAAGGGGAAGAT	SSC	IGS	ndhH-ndhF_SSC	-2	0.00337		26	43190
26	26399	GAGAGGAAGACTTAGAAGACGAATATG	LSC	CDS	rpoC2*_LSC	F	26	26543	TAGAGAAAGACTCAGAAGACGAATATG	LSC	CDS	rpoC2*_LSC	-2	0.00337		26	101736	TAAGAGATGAGGGAAATAGAGAGATGG	SSC	CDS-IGS	ndhH-ndhF_SSC	R	26	101736	AAGAGATGAGGGAAATAGAGAGATGG	SSC	CDS-IGS	ndhH-ndhF_SSC	-2	0.00337		26	106304	AAAAAATGTTTTAAATAAAACATTTTT	SSC	CDS	ccsA*_SSC	P	26	106304	AAAAAATGTTTTAAATAAAACATTTTT	SSC	CDS	ccsA*_SSC	-2	0.00337		26	43190
26	26399	GAGAGGAAGACTTAGAAGACGAATATG	LSC	CDS	rpoC2*_LSC	F	26	26618	TAGAGGAAGACTCAGAAGATGAATATG	LSC	CDS	rpoC2*_LSC	-2	0.00337		26	106302	AAAAAATGTTTTATTTAAAACATTTTT	SSC	CDS	ccsA*_SSC	P	26	106302	AAAAAATGTTTTATTTAAAACATTTTT	SSC	CDS	ccsA*_SSC	-2	0.00337		23	13715	CCAAATGTATGTATTTCGATTAGG	LSC	IGS	trnG-GCC-trnT-GGU_LSC	F	23	81809	ACAAATGTATGCATTTCGATTAGG	IRB	CDS	rpl2*_IRB	-1	0.00509		26	43191
26	43199	CTCGGAAGACTAAGGTGTAGGTAGGGCT	LSC	Intron	ycf3 intron*_LSC	R	26	43199	TAAAAAAAAAAAAAAAAACAAAAAAAA	LSC	Intron	ycf3 intron*_LSC	-2	0.00337		23	13757	CCAAATGTATGTATTTCGATTAGG	LSC	IGS	trnG-UCC-trnT-GGU_LSC	F	23	81904	ACAAATGTATGCATTTCGATTAGG	IRB	CDS	rpl2*_IRB	-1	0.00509		23	13715	CCAAATGTATGTATTTCGATTAGG	LSC	IGS	trnG-GCC-trnT-GGU_LSC	P	23	134091	CCCTAATCGAAATGCATACATTTG	IRA	CDS	rpl2*_IRA	-1	0.00509		23	56834
26	43199	TAAAAAAAAAAAAAAAAACAAAAAAAA	LSC	Intron	ycf3 intron*_LSC	F	26	43201	AAAAAAAAAAAAAAAACAAAAAAAAAA	LSC	Intron	ycf3 intron*_LSC	-2	0.00337		23	13757	CCAAATGTATGTATTTCGATTAGG	LSC	IGS	trnG-UCC-trnT-GGU_LSC	P	23	134071	CCCTAATCGAAATGCATACATTTG	IRA	CDS	rpl2*_IRA	-1	0.00509		23	37717	GTGGTGAGCAATATCGGTCAGCCA	LSC	CDS	psaB*_LSC	F	23	39941	ATGGTGCGCAATATCGGTCAGCCA	LSC	CDS	psaA*_LSC	-1	0.00509		23	66878
26	43201	AAAAAAAAAAAAAAAACAAAAAAAAA	LSC	Intron	ycf3 intron*_LSC	R	26	43201	AAAAAAAAAAAAAAAACAAAAAAAAAA	LSC	Intron	ycf3 intron*_LSC	-2	0.00337		23	37645	GTGGTGAGCAATATCGGTCAGCCA	LSC	CDS	psaB*_LSC	F	23	39869	ATGGTGCGCAATATCGGTCAGCCA	LSC	CDS	psaA*_LSC	-1	0.00509		25	4723	TATGAGGTTTTCTCCTCATACGGCTC	LSC	Intron	rps16 intron*_LSC	F	25	42625	CATGAGGTTTTCATCTCATACGGCTC	LSC	Intron	ycf3 intron*_LSC	-2	0.0125		23	101728
26	56848	AGTTTGCTTATTTTATTATCCATTCCT	LSC	IGS	rbcL-psaI_LSC	R	26	56848	TTTTTTTTTTACAAAATATTTTTTTTT	LSC	IGS	rbcL-psaI_LSC	-2	0.00337		23	56070	AGAAGCATTTTTTTTTTTCAAAA	LSC	IGS	rbcL-psaI_LSC	P	23	60712	AATTTTGAAAAAAAAAAACGCTT	LSC	IGS	petA-psbJ_LSC	-1	0.00509		25	4723	TATGAGGTTTTCTCCTCATACGGCTC	LSC	Intron	rps16 intron*_LSC	F	25	89665	CATGAGATTTTCACCTCATACGGCT	IRB	IGS	rps12-trnV-GAC_IRB	-2	0.0125		23	106346
																																25	4723	TATGAGGTTTTCTCCTCATACGGCTC	LSC	Intron	rps16 intron*_LSC	P	25	126233	GGAGCCGTATGAGGTGAAAATCTCAT	IRA	IGS	rps12-trnV-GAC_IRA	-2	0.0125
																																25	14690	CAGTGGTAGAGTAATGCCATGGTAAG	LSC	tRNAs	trnT-GGU_LSC	F	25	14758	TAGTGGTAGAGTAATGCCGTGCTAAG	LSC	IGS	trnT-GGU-trnE-UUC_LSC	-2	0.0125
Avena longiglumis_Liu438																Avena murphyi_Liu442																Avena nuda_Liu443																Avena sativa_Liu312
repeat size	Repeat 1 start	Sequence	Repeat 1 location			repeat type	repeat size	Repeat 2 start	Sequence	Repeat 2 location						repeat size	Repeat 1 start	Sequence	Repeat 1 location			repeat type	repeat size	Repeat 2 start	Sequence	Repeat 2 location						repeat size	Repeat 1 start	Sequence	Repeat 1 location			repeat type	repeat size	Repeat 2 start	Sequence	Repeat 2 location						repeat size	Repeat 1 start
40	1	AAATACCCAATAGCTTGTTCGAACAAGATATTGGGTATTT	LSC	IGS	rps19-psbA_LSC	P	40	1	AAATACCCAATAGCTTGTTCGAACAAGATATTGGGTATTT	LSC	IGS	rps19-psbA_LSC	-2	3.02e-11		40	1	AAATACCCAATATCTTGTTCGAACAAGATATTGGGTATTT	LSC	IGS	rps19-psbA_LSC	P	40	1	AAATACCCAATATCTTGTTCGAACAAGATATTGGGTATTT	LSC	IGS	rps19-psbA_LSC	0	4.3e-15		40	1	AAATACCCAATATCTTGTTCGAACAAGATATTGGGTATTT	LSC	IGS	rps19-psbA_LSC	P	40	1	AAATACCCAATATCTTGTTCGAACAAGATATTGGGTATTT	LSC	IGS	rps19-psbA_LSC	0	4.3e-15		40	1
38	37639	TGCAATAGCTAAATGGTGGTGAGCAATATCGGTCAGCCA	LSC	CDS	psaB*_LSC	F	38	39863	AGCAATAGCTAAATGATGGTGCGCAATATCGGTCAGCCA	LSC	CDS	psaA*_LSC	-2	4.35e-10		38	37631	TGCAATAGCTAAATGGTGGTGAGCAATATCGGTCAGCC	LSC	CDS	psaB*_LSC	F	38	39855	AGCAATAGCTAAATGATGGTGCGCAATATCGGTCAGCCA	LSC	CDS	psaA*_LSC	-2	4.35e-10		38	37596	TGCAATAGCTAAATGGTGGTGAGCAATATCGGTCAGCCA	LSC	CDS	psaB*_LSC	F	38	39820	AGCAATAGCTAAATGATGGTGCGCAATATCGGTCAGCCA	LSC	CDS	psaA*_LSC	-2	4.36e-10		38	37624
38	56355	CAATGCTTTTTTTTTATTCATAAATAAAAAAAAAGCATT	LSC	IGS	rbcL-psaI_LSC	P	38	56355	CAATGCTTTTTTTTTATTCATAAATAAAAAAAAAGCATT	LSC	IGS	rbcL-pasI_LSC	-2	4.35e-10		38	56342	CAATGCTTTTTTTTTATTCATAAATAAAAAAAAAGCAT	LSC	IGS	rbcL-psaI_LSC	P	38	56342	CAATGCTTTTTTTTTATTCATAAATAAAAAAAAAGCAT	LSC	IGS	rbcL-psaI_LSC	-2	4.35e-10		38	56327	ACAATGCTTTTTTTTTATTCATAAATAAAAAAAAAGCA	LSC	IGS	rbcL-psaI_LSC	P	38	56327	ACAATGCTTTTTTTTTATTCATAAATAAAAAAAAAGCA	LSC	IGS	rbcL-psaI_LSC	-2	4.36e-10		38	56353
30	65751	ACAACAATCGGAACTTAAGTTCCGATTGTTG	LSC	CDS	rps18*_LSC	P	30	65751	ACAACAATCGGAACTTAAGTTCCGATTGTTG	LSC	CDS	rps18*_LSC	0	4.51e-09		30	65725	ACAACAATCGGAACTTAAGTTCCGATTGTT	LSC	CDS	rps18*_LSC	P	30	65725	ACAACAATCGGAACTTAAGTTCCGATTGTT	LSC	CDS	rps18*_LSC	0	4.5e-09		30	65718	AACAACAATCGGAACTTAAGTTCCGATTGT	LSC	CDS	rps18*_LSC	P	30	65718	AACAACAATCGGAACTTAAGTTCCGATTGT	LSC	CDS	rps18*_LSC	0	4.51e-09		30	65737
30	86776	ATTCTTTTTCGAAATCGATTTCGAAAAAGAA	IRB	Intron	ndhB intron*_IRB	P	30	86776	ATTCTTTTTCGAAATCGATTTCGAAAAAGAA	IRB	Intron	ndhB intron*_IRB	0	4.51e-09		30	86753	ATTCTTTTTCGAAATCGATTTCGAAAAAGA	IRB	Intron	ndhB intron*_IRB	P	30	86753	ATTCTTTTTCGAAATCGATTTCGAAAAAGA	IRB	Intron	ndhB intron*_IRB	0	4.5e-09		30	86810	GTGGTTGTGAATGACTGACTTTTTCAATCC	IRB	Intron	ndhB intron*_IRB	P	30	86810	GTGGTTGTGAATGACTGACTTTTTCAATCC	IRB	Intron	ndhB intron*_IRB	0	4.51e-09		30	86762
30	86776	ATTCTTTTTCGAAATCGATTTCGAAAAAGAA	IRB	Intron	ndhB intron*_IRB	F	30	129288	GTTCTTTTTCGAAATCGATTTCGAAAAAGAA	IRA	Intron	ndhB intron*_IRA	0	4.51e-09		30	86753	ATTCTTTTTCGAAATCGATTTCGAAAAAGA	IRB	Intron	ndhB intron*_IRB	F	30	129216	GTTCTTTTTCGAAATCGATTTCGAAAAAGAA	IRA	Intron	ndhB intron*_IRA	0	4.5e-09		30	86810	ATTCTTTTTCGAAATCGATTTCGAAAAAGAA	IRB	Intron	ndhB intron*_IRB	F	30	129328	AAAAAAGAAAGAAGACGAGTTCTTCTTTCT	IRA	Intron	ndhB intron*_IRA	0	4.51e-09		30	86762
30	129288	GTTCTTTTTCGAAATCGATTTCGAAAAAGAA	IRA	Intron	ndhB intron*_IRA	P	30	129288	GTTCTTTTTCGAAATCGATTTCGAAAAAGAA	IRA	Intron	ndhB intron*_IRA	0	4.51e-09		30	129216	GTTCTTTTTCGAAATCGATTTCGAAAAAGA	IRA	Intron	ndhB intron*_IRA	P	30	129216	GTTCTTTTTCGAAATCGATTTCGAAAAAGAA	IRA	Intron	ndhB intron*_IRA	0	4.5e-09		30	129328	AAAAAAGAAAGAAGACGAGTTCTTCTTTCT	IRA	Intron	ndhB intron*_IRA	P	30	129328	AAAAAAGAAAGAAGACGAGTTCTTCTTTCT	IRA	Intron	ndhB intron*_IRA	0	4.51e-09		30	129226
36	42556	AAACCGTACATGAGGTTTTCATCTCATACGGCTCCTC	LSC	Intron	ycf3 intron*_LSC	F	36	89776	GAACCGTACATGAGATTTTCACCTCATACGGCTCCTC	IRB	IGS	rps12-trnV-GAC_IRB	-2	6.24e-09		36	42548	AAACCGTACATGAGGTTTTCATCTCATACGGCTCCT	LSC	Intron	ycf3 intron*_LSC	F	36	89753	GAACCGTACATGAGATTTTCACCTCATACGGCTCCTC	IRB	IGS	rps12-trnV-GAC_IRB	-2	6.24e-09		36	42513	AAACCGTACATGAGGTTTTCATCTCATACGGCTCCTC	LSC	Intron	ycf3 intron*_LSC	F	36	89810	TCGTTCGAGAGTCTCCGCCCTTCTTCCACTCCGTCC	IRB	IGS	rps12-trnV-GAC_IRB	-2	6.25e-09		36	42541
36	42556	AAACCGTACATGAGGTTTTCATCTCATACGGCTCCTC	LSC	Intron	ycf3 intron*_LSC	P	36	126282	CGAGGAGCCGTATGAGGTGAAAATCTCATGTACGGTT	IRA	IGS	rps12-trnV-GAC_IRA	-2	6.24e-09		36	42548	AAACCGTACATGAGGTTTTCATCTCATACGGCTCCT	LSC	Intron	ycf3 intron*_LSC	P	36	126210	CGAGGAGCCGTATGAGGTGAAAATCTCATGTACGGTT	IRA	IGS	rps12-trnV-GAC_IRA	-2	6.24e-09		36	42513	AAACCGTACATGAGGTTTTCATCTCATACGGCTCCTC	LSC	Intron	ycf3 intron*_LSC	P	36	126322	GTCGACTTTTCCACTATCAACCCCAAAAAACCCAAC	IRA	CDS-IGS	rps12-trnV-GAC_IRA	-2	6.25e-09		36	42541
29	7602	GCGGAAAGAGAGGGATTCGAACCCTCGGTA	LSC	tRNAs	trnS-GCU_LSC	P	29	44083	TTACCGAGGGTTCGAATCCCTCTCTTTCCG	LSC	tRNAs	trnS-GGA_LSC	0	1.8e-08		29	7602	GCGGAAAGAGAGGGATTCGAACCCTCGGTA	LSC	IGS	trnS-GCU-psbI_LSC	P	29	44078	TTACCGAGGGTTCGAATCCCTCTCTTTCCG	LSC	tRNAs	trnS-GGA_LSC	0	1.8e-08		29	7575	GCGGAAAGAGAGGGATTCGAACCCTCGGTA	LSC	tRNAs	trnS-GCU_LSC	P	29	44046	TTTACCGAGGGTTCGAATCCCTCTCTTTC	LSC	tRNAs	trnS-GGA_LSC	0	1.8e-08		29	7599
29	106847	ACTTTTTTGTTTTATTTGAGAACCCTTTGA	SSC	IGS	ccsA-ndhD_SSC	P	29	106884	CTCAAAGGGTTCTCAAATAAAACAAAAAAG	SSC	IGS	ccsA-ndhD_SSC	0	1.8e-08		29	106773	ACTTTTTTGTTTTATTTGAGAACCCTTTG	SSC	IGS	ccsA-ndhD_SSC	P	29	106810	TTCAAAGGGTTCTCAAATAAAACAAAAAA	SSC	IGS	ccsA-ndhD_SSC	0	1.8e-08		29	106884	ATCTAATTAGACTTTTTACTTTTTTCTGC	SSC	IGS	ccsA-ndhD_SSC	P	29	106921	TAATAGAGCGGACTAATTAAAAAAACCTA	SSC	IGS	ccsA-ndhD_SSC	0	1.8e-08		29	49645
31	5939	TTAATAAAATTAATTACTAATTAATTTTATTA	LSC	IGS	trnQ-UUG-rps16_LSC	P	31	5939	TTAATAAAATTAATTACTAATTAATTTTATTA	LSC	IGS	rps16-trnQ-UUG_LSC	-1	1.05e-07		31	5938	TTAATAAAATTAATTACTAATTAATTTTATT	LSC	IGS	trnQ-UUG-rps16_LSC	P	31	5938	TTAATAAAATTAATTACTAATTAATTTTATT	LSC	IGS	rps16-trnQ-UUG_LSC	-1	1.05e-07		31	5911	TTAATAAAATTAATTACTAATTAATTTTATTA	LSC	IGS	trnQ-UUG-rps16_LSC	P	31	5911	TTAATAAAATTAATTACTAATTAATTTTATTA	LSC	IGS	rps16-trnQ-UUG_LSC	-1	1.05e-07		29	106782
26	108964	CAAAAAAAATATATATATATTTTTTTT	SSC	IGS	ndhE-psaC_SSC	P	26	108964	CAAAAAAAATATATATATATTTTTTTT	SSC	IGS	ndhE-psaC_SSC	0	1.15e-06		26	108890	CAAAAAAAATATATATATATTTTTTT	SSC	IGS	psaC-ndhE_SSC	P	26	108890	CAAAAAAAATATATATATATTTTTTT	SSC	IGS	psaC-ndhE_SSC	0	1.15e-06		27	43190	TCGGAAGACTAAGGTGTAGGTAGGGCT	LSC	Intron	ycf3 intron*_LSC	R	27	43190	TCGGAAGACTAAGGTGTAGGTAGGGCT	LSC	Intron	ycf3 intron*_LSC	0	2.89e-07		31	5935
32	12650	TTATGAGCCTCGTGAGCTACCAAACTGCTCTAC	LSC	tRNAs	trnfM-CAU_LSC	F	32	35613	GTATGAGCCTTGTGAGCTACCAAGCTGCTCTAC	LSC	tRNAs	trnfM-CAU_LSC	-2	1.26e-06		32	12649	TTATGAGCCTCGTGAGCTACCAAACTGCTCTA	LSC	tRNAs	trnfM-CAU_LSC	F	32	35605	GTATGAGCCTTGTGAGCTACCAAGCTGCTCTA	LSC	CDS	trnFM-CAU*_LSC	-2	1.26e-06		26	43190	TCGGAAGACTAAGGTGTAGGTAGGGCT	LSC	Intron	ycf3 intron*_LSC	R	26	43190	TCGGAAGACTAAGGTGTAGGTAGGGCT	LSC	Intron	ycf3 intron*_LSC	0	1.16e-06		26	108899
30	16722	AAATGATTAGTTGGAATTCCAATTAATCATT	LSC	CDS-IGS	psbM-petN_LSC	P	30	16722	AAATGATTAGTTGGAATTCCAATTAATCATT	LSC	CDS-IGS	psbM-petN_LSC	-2	1.77e-05		30	16718	AAATGATTAGTTGGAATTCCAATTAATCAT	LSC	CDS-IGS	psbM-petN_LSC	P	30	16718	AAATGATTAGTTGGAATTCCAATTAATCAT	LSC	CDS-IGS	psbM-petN_LSC	-2	1.76e-05		26	43190	TAAAAAAAAAAAAAAAACAAAAAAAAA	LSC	Intron	ycf3 intron*_LSC	F	26	43191	AAAAAAAAAAAAAAAACAAAAAAAAA	LSC	Intron	ycf3 intron*_LSC	0	1.16e-06		32	12645
30	65295	TTAAATCTAAGCAACCCTTTCGTAAATCCAA	LSC	CDS	rps18*_LSC	F	30	65337	ATAAATCCAAGCAAACCTTTCGTAAATCCAA	LSC	CDS	rps18*_LSC	-2	1.77e-05		30	65269	TTAAATCTAAGCAACCCTTTCGTAAATCCA	LSC	CDS	rps18*_LSC	F	30	65311	ATAAATCCAAGCAAACCTTTCGTAAATCCA	LSC	CDS	rps18*_LSC	-2	1.76e-05		26	43191	AGACTAAGGTGTAGGTAGGGCTA	LSC	Intron	ycf3 intron*_LSC	R	26	43191	GGAAGACTAAGGTGTAGGTAGGGCTA	LSC	Intron	ycf3 intron*_LSC	0	1.16e-06		30	16714
30	65337	ATAAATCCAAGCAAACCTTTCGTAAATCCAA	LSC	CDS	rps18*_LSC	F	30	65358	GTAAATCCAAGCAAACTTTTCGTAAATTCAA	LSC	CDS	rps18*_LSC	-2	1.77e-05		30	65311	ATAAATCCAAGCAAACCTTTCGTAAATCCA	LSC	CDS	rps18*_LSC	F	30	65332	GTAAATCCAAGCAAACTTTTCGTAAATTCA	LSC	CDS	rps18*_LSC	-2	1.76e-05		26	50947	GTATTGCTTAGAAAAGTGATTCAATAT	LSC	IGS	trnV-UAC-trnM-CAU_LSC	F	26	50970	AATATTGCTTAGAAAAGTGATTCAAT	LSC	IGS	trnV-UAC-trnM-CAU_LSC	0	1.16e-06		30	65281
30	65372	ACTTTTCGTAAATTCAAACAACCTTTTCGTA	LSC	CDS	rps18*_LSC	F	30	65393	CCTTTTCGTAAATCTAAACAACCTTTTCGTA	LSC	CDS	rps18*_LSC	-2	1.77e-05		30	65346	ACTTTTCGTAAATTCAAACAACCTTTTCGT	LSC	CDS	rps18*_LSC	F	30	65367	CCTTTTCGTAAATCTAAACAACCTTTTCGT	LSC	CDS	rps18*_LSC	-2	1.76e-05		26	109001	GAATTTTTGACTTCAATAATCAGAAT	SSC	IGS	psaC-ndhE_SSC	P	26	109001	GAATTTTTGACTTCAATAATCAGAAT	SSC	IGS	psaC-ndhE_SSC	0	1.16e-06		30	65323
29	11240	CAAAAGGAGAGAGAGGGATTCGAACCCTCG	LSC	CDS-IGS	trnS-UGA-psbC_LSC	P	29	44086	CCGAGGGTTCGAATCCCTCTCTTTCCGTTT	LSC	CDS-IGS	trnS-GGA-rps4_LSC	-2	6.59e-05		29	11239	CAAAAGGAGAGAGAGGGATTCGA	LSC	CDS-IGS	psbC-trnS-UGA_LSC	P	29	44081	CCGAGGGTTCGAATCCCTCTCTTTCCGTT	LSC	CDS-IGS	trnS-GGA-rps4_LSC	-2	6.58e-05		32	12616	TTATGAGCCTCGTGAGCTACCAAACTGCTCTAC	LSC	tRNAs	trnfM-CAU_LSC	F	32	35570	GTATGAGCCTTGTGAGCTACCAAGCTGCTCTAC	LSC	tRNAs	trnfM-CAU_LSC	-2	1.26e-06		30	65358
29	65281	TAAACAACCTTTTCTTAAATCTAAGCAACC	LSC	CDS	rps18*_LSC	F	29	65386	CAAACAACCTTTTCGTAAATCTAAACAACC	LSC	CDS	rps18*_LSC	-2	6.59e-05		29	65255	TAAACAACCTTTTCTTAAATCTAAGCAAC	LSC	CDS	rps18*_LSC	F	29	65360	CAAACAACCTTTTCGTAAATCTAAACAAC	LSC	CDS	rps18*_LSC	-2	6.58e-05		25	43190	TCGGAAGACTAAGGTGTAGGTAGGGCT	LSC	Intron	ycf3 intron*_LSC	R	25	43190	TCGGAAGACTAAGGTGTAGGTAGGGCT	LSC	Intron	ycf3 intron*_LSC	0	4.62e-06		29	11235
23	16256	GTGACCCATATAAAGTTGGTCATA	LSC	IGS	trnD-GUC-psbM_LSC	R	23	16256	ATAATACATACATACATACATAAT	LSC	IGS	trnD-GUC-psbM_LSC	0	7.39e-05		23	43226	AAAAAAAAAAAACAAAAAAAAAA	LSC	Intron	ycf3_intron*_LSC	R	23	43226	AAAAAAAAAAAACAAAAAAAAAA	LSC	Intron	ycf3 intron*_LSC	0	7.38e-05		25	43190	TAAAAAAAAAAAAAAAAAAAAAAAAA	LSC	Intron	ycf3 intron*_LSC	F	25	43192	AAAAAAAAAAAAAAAAAAAAAAAAAAAAAAAAAAAAAAAAACAAAAAAAAA	LSC	Intron	ycf3 intron*_LSC	0	4.62e-06		29	65267
22	5748	AGAATGAAACATAGTTCGAAAAA	LSC	IGS	trnQ-UUG-rps16_LSC	F	22	5775	TGAATGAAACATAGTTCGAAAAA	LSC	IGS	trnQ-UUG-rps16_LSC	0	0.000296		28	26568	TTAGAGAAAGACTCAGAAGACGAATATG	LSC	CDS	rpoC2*_LSC	F	28	26643	CTAGAGGAAGACTCAGAAGATGAATATG	LSC	CDS	rpoC2*_LSC	-2	0.000245		25	43192	AAGACTAAGGTGTAGGTAGGGCTAA	LSC	Intron	ycf3 intron*_LSC	R	25	43192	AAGACTAAGGTGTAGGTAGGGCTAA	LSC	Intron	ycf3 intron*_LSC	0	4.62e-06		23	43219
25	26449	GAATATGAGACCCTAGAAGACGAATA	LSC	CDS	rpoC2*_LSC	F	25	26497	AAATATGAAACCCTAGAAGACGAATA	LSC	CDS	rpsC2*_LSC	-1	0.000346		22	5747	AGAATGAAACATAGTTCGAAAA	LSC	IGS	rps16-trnQ-UUG_LSC	F	22	5774	TGAATGAAACATAGTTCGAAAA	LSC	IGS	rps16-trnQ-UUG_LSC	0	0.000295		30	16686	AAATGATTAGTTGGAATTCCAATTAATCATT	LSC	CDS-IGS	psbM-petN_LSC	P	30	16686	AAATGATTAGTTGGAATTCCAATTAATCATT	LSC	CDS-IGS	psbM-petN_LSC	-2	1.77e-05		28	26562
25	26470	GAATATAGGACCCGAGAAGGCGAATA	LSC	CDS	rpoC2*_LSC	F	25	26614	AAATATAGGACCCGAGAGGGCGAATA	LSC	CDS	rpsC2*_LSC	-1	0.000346		22	105192	TTTTTCATAATAGAATTCTCAT	SSC	IGS	rpl32-trnL-UAG_SSC	P	22	105220	ATATGAGAATTCTATTATGAAA	SSC	IGS	rpl32-trnL-UAG_SSC	0	0.000295		30	65262	CTTAAATCTAAGCAACCCTTTCGTAAATCC	LSC	CDS	rps18*_LSC	F	30	65304	AATAAATCCAAGCAAACCTTTCGTAAATCC	LSC	CDS	rps18*_LSC	-2	1.77e-05		22	5744
27	68012	TATATGAATACTATAGATTCTATTAATA	LSC	IGS	clpP-psbB_LSC	F	27	68036	AATATGAATAGTATAGATTATATTAATA	LSC	IGS	clpP-psbB_LSC	-2	0.000912		25	26445	GAATATGAGACCCTAGAAGACGAAT	LSC	CDS	rpoC2*_LSC	F	25	26493	AAATATGAAACCCTAGAAGACGAAT	LSC	CDS	rpoC2*_LSC	-1	0.000346		30	65304	AATAAATCCAAGCAAACCTTTCGTAAATCC	LSC	CDS	rps18*_LSC	F	30	65325	CGTAAATCCAAGCAAACTTTTCGTAAATTC	LSC	CDS	rps18*_LSC	-2	1.77e-05		22	105201
21	7607	AAGAGAGGGATTCGAACCCTCG	LSC	tRNAs	trnS-GCU_LSC	F	21	11248	GAGAGAGGGATTCGAACCCTCG	LSC	tRNAs	trnS-UGA_LSC	0	0.00118		25	26466	GAATATAGGACCCGAGAAGGCGAAT	LSC	CDS	rpoC2*_LSC	F	25	26610	AAATATAGGACCCGAGAGGGCG	LSC	CDS	rpoC2*_LSC	-1	0.000346		30	65339	AACTTTTCGTAAATTCAAACAACCTTTTCG	LSC	CDS	rps18*_LSC	F	30	65360	ACCTTTTCGTAAATCTAAACAACCTTTTCG	LSC	CDS	rps18*_LSC	-2	1.77e-05		25	26439
21	14754	AGTCATCGGTTCAAATCCGATA	LSC	tRNAs	trnT-GGU_LSC	P	21	45309	CTATCGGATTTGAACCGATGAC	LSC	tRNAs	trnT-UGU_LSC	0	0.00118		27	67986	TATATGAATACTATAGATTCTATTAAT	LSC	IGS	clpP-psbB_LSC	F	27	68010	AATATGAATAGTATAGATTATATTAAT	LSC	IGS	clpP-psbB_LSC	-2	0.000911		24	43190	TCGGAAGACTAAGGTGTAGGTAGGGCT	LSC	Intron	ycf3 intron*_LSC	R	24	43190	TCGGAAGACTAAGGTGTAGGTAGGGCT	LSC	Intron	ycf3 intron*_LSC	0	1.85e-05		25	26460
21	100944	AATTCTTTCTAATATTTTAGAT	IRB	IGS	trnN-GUU-rps15_IRB	P	21	100974	CATCTAAAATATTAGAAAGAAT	IRB	IGS	trn-GUU-rps15_IRB	0	0.00118		21	7607	AAGAGAGGGATTCGAACCCTC	LSC	tRNAs	trnS-GCU_LSC	F	21	11247	GAGAGAGGGATTCGAACCCTC	LSC	tRNAs	tnS-UGA_LSC	0	0.00118		24	43190	TAAAAAAAAAAAAAAAACAAAAAA	LSC	Intron	ycf3 intron*_LSC	F	24	43193	AAAAAAAAAAAAAACAAAAAAAAA	LSC	Intron	ycf3 intron*_LSC	0	1.85e-05		27	67998
21	100944	AATTCTTTCTAATATTTTAGAT	IRB	IGS	trnN-GUU-rps15_IRB	F	21	115099	CATTCTTTCTAATATTTTAGA	IRA	IGS	rps15-trnN-GUU_IRA	0	0.00118		21	14753	AGTCATCGGTTCAAATCCGAT	LSC	tRNAs	trnT-GGU_LSC	P	21	45305	CTATCGGATTTGAACCGATGA	LSC	tRNAs	trnT-UGU_LSC	0	0.00118		24	43193	AAAAAAAAAAAAAAAAAAAAAAAAA	LSC	Intron	ycf3 intron*_LSC	R	24	43193	GACTAAGGTGTAGGTAGGGCTAAA	LSC	Intron	ycf3 intron*_LSC	0	1.85e-05		21	7604
21	100974	CATCTAAAATATTAGAAAGAAT	IRB	IGS	trnN-GUU-rps15_IRB	F	21	115129	TATCTAAAATATTAGAAAGAA	IRA	IGS	rps15-trnN-GUU_IRA	0	0.00118		21	100921	AATTCTTTCTAATATTTTAGA	IRB	IGS	trnN-GUU-rps15_IRB	P	21	100951	CATCTAAAATATTAGAAAGAA	IRB	IGS	trnN-GUU-rps15_IRB	0	0.00118		29	11213	CAAAAGGAGAGAGAGGGATTCGAACCCTCG	LSC	CDS-IGS	psbC-trnS-UGA_LSC	P	29	44049	ACCGAGGGTTCGAATCCCTCTCTTT	LSC	tRNAs	trnS-GGA_LSC	-2	6.59e-05		21	14749
21	105266	TTTTTCATAATAGAATTCTCAT	SSC	IGS	rpl32-trnL-UAG_SSC	P	21	105295	AATGAGAATTCTATTATGAAAA	SSC	IGS	rpl32-trnL-UAG_SSC	0	0.00118		21	100921	AATTCTTTCTAATATTTTAGA	IRB	IGS	trnN-GUU-rps15_IRB	F	21	115027	CATTCTTTCTAATATTTTAGA	IRB	IGS	trnN-GUU-rps15_IRA	0	0.00118		29	65248	CTAAACAACCTTTTCTTAAATCTAAGCAA	LSC	CDS	rps18*_LSC	F	29	65353	TCAAACAACCTTTTCGTAAATCTAAACAA	LSC	CDS	rps18*_LSC	-2	6.59e-05		21	100930
21	115099	CATTCTTTCTAATATTTTAGA	IRA	IGS	rps15-trnN-GUU_IRA	P	21	115129	TATCTAAAATATTAGAAAGAA	IRA	IGS	rps15-trnN-GUU_IRA	0	0.00118		21	100951	CATCTAAAATATTAGAAAGAA	IRB	IGS	trnN-GUU-rps15_IRB	F	21	115057	CATTCTTTCTAATATTTTAGA	IRA	IGS	trnN-GUU-rps15_IRA	0	0.00118		23	43190	TCGGAAGACTAAGGTGTAGGTAGGGCT	LSC	Intron	ycf3 intron*_LSC	R	23	43190	TCGGAAGACTAAGGTGTAGGTAGGGCT	LSC	Intron	ycf3 intron*_LSC	0	7.39e-05		21	100930
26	26429	GAGAGGAAGACTTAGAAGACGAATATG	LSC	CDS	rpoC2*_LSC	F	26	26573	TAGAGAAAGACTCAGAAGACGAATATG	LSC	CDS	rpoC2*_LSC	-2	0.00338		21	115027	CATTCTTTCTAATATTTTAGA	IRA	IGS	trnN-GUU-rps15_IRA	P	21	115057	TATCTAAAATATTAGAAAGAA	IRA	IGS	trnN-GUU-rps15_IRA	0	0.00118		23	43190	TAAAAAAAAAAAAAAAACAAAAAAAAA	LSC	Intron	ycf3 intron*_LSC	F	23	43194	AAAAAAAAAAAAACAAAAAAAAA	LSC	Intron	ycf3 intron*_LSC	0	7.39e-05		21	100960
26	56863	CAGTTTGCTTATTTTATTATCCATTCT	LSC	IGS	rbcL-psaI_LSC	R	26	56863	TTTTTTTTTTACAAAATATTTTTTTTT	LSC	IGS	rbcL-pasI_LSC	-2	0.00338		26	26425	GAGAGGAAGACTTAGAAGACGAATAT	LSC	CDS	rpoC2*_LSC	F	26	26569	AACCCAGAGAACGAATATAGGACTTT	LSC	CDS	rpoC2*_LSC	-2	0.00337		23	43194	CTAAGGTGTAGGTAGGGCTAAAA	LSC	Intron	ycf3 intron*_LSC	R	23	43194	ACTAAGGTGTAGGTAGGGCTAAA	LSC	Intron	ycf3 intron*_LSC	0	7.39e-05		21	115037
26	66912	AATCTAGGATGGAAAAGCTATATCCTA	LSC	IGS	rps12-rpl20_LSC	R	26	66912	ATTCATTGGTACTAATCATGGATACTT	LSC	IGS	rps12-rpl20_LSC	-2	0.00338		26	26425	GAGAGGAAGACTTAGAAGACGAATAT	LSC	CDS	rpoC2*_LSC	F	26	26644	TAGAGGAAGACTCAGAAGATGAATAT	LSC	CDS	rpoC2*_LSC	-2	0.00337		28	26536	TTAGAGAAAGACTCAGAAGACGAATATGG	LSC	CDS	rpoC2*_LSC	F	28	26611	CTAGAGGAAGACTCAGAAGATGAATATGG	LSC	CDS	rpoC2*_LSC	-2	0.000246		26	26419
26	101760	TAAGAGATGAGGGAAATAGAGAGATGG	SSC	IGS	ndhH-ndhF_SSC	R	26	101760	GTAGAAGGGGATAGGAAAGGGGAAGAT	SSC	IGS	ndhH-nasF_SSC	-2	0.00338		26	56850	TGCTTATTTTATTATCCATTCC	LSC	IGS	rbcL-psaI_LSC	R	26	56850	TGCTTATTTTATTATCCATTCC	LSC	IGS	rbcL-psaI_LSC	-2	0.00337		22	43190	TCGGAAGACTAAGGTGTAGGTAGGGCT	LSC	Intron	ycf3 intron*_LSC	R	22	43190	TCGGAAGACTAAGGTGTAGGTAGGGCT	LSC	Intron	ycf3 intron*_LSC	0	0.000296		26	26419
26	106377	AAAAAATGTTTTATTTAAAACATTTTT	SSC	CDS	ccsA*_SSC	P	26	106377	AAAAAATGTTTTATTTAAAACATTTTT	SSC	CDS	ccsA*_SSC	-2	0.00338		26	66886	AATCTAGGATGGAAAAGCTATATCCT	LSC	IGS	rps12-rpl20_LSC	R	26	66886	AATCTAGGATGGAAAAGCTATATCCT	LSC	IGS	rps12-rpl20_LSC	-2	0.00337		22	43190	TAAAAAAAAAAAAAAAACAAAA	LSC	Intron	ycf3 intron*_LSC	F	22	43195	AAAAAAAAAAAACAAAAAAAAA	LSC	Intron	ycf3 intron*_LSC	0	0.000296		26	56861
23	13759	CCAAATGTATGTATTTCGATTAGG	LSC	IGS	trnG-UCC-trnT-GGU_LSC	F	23	81928	ACAAATGTATGCATTTCGATTAGG	IRB	CDS	rpl2*_IRB	-1	0.0051		26	101737	AAGAGATGAGGGAAATAGAGAGATGG	SSC	IGS	ndhH-ndhF_SSC	R	26	101737	AAGAGATGAGGGAAATAGAGAGATGG	SSC	IGS	ndhH-ndhF_SSC	-2	0.00337		22	43195	AAGGTGTAGGTAGGGCTAAAAA	LSC	Intron	ycf3 intron*_LSC	R	22	43195	TAAGGTGTAGGTAGGGCTAAAAA	LSC	Intron	ycf3 intron*_LSC	0	0.000296		26	66898
23	13759	CCAAATGTATGTATTTCGATTAGG	LSC	IGS	trnG-UCC-trnT-GGU_LSC	P	23	134143	CCCTAATCGAAATGCATACATTTG	IRA	CDS	rpl2*_IRA	-1	0.0051		26	106303	AAAAAATGTTTTATTTAAAACATTTT	SSC	CDS	ccsA*_SSC	P	26	106303	AAAAAATGTTTTATTTAAAACATTTT	SSC	CDS	ccsA*_SSC	-2	0.00337		22	105303	ATAGTACTTATGGCTTCCATTT	SSC	IGS	rpl32-trnL-UAG_SSC	P	22	105331	AAATCGTTGGTTTAATGTTAGT	SSC	IGS	rpl32-trnL-UAG_SSC	0	0.000296		26	101746
23	37654	GTGGTGAGCAATATCGGTCAGCCA	LSC	CDS	psaB*_LSC	F	23	39878	ATGGTGCGCAATATCGGTCAGCCA	LSC	CDS	psaA*_LSC	-1	0.0051		23	13758	CCAAATGTATGTATTTCGATTAGG	LSC	IGS	trnG-UCC-trnT-GGU_LSC	F	23	81905	ACAAATGTATGCATTTCGATTAG	IRB	CDS	rpl2*_IRB	-1	0.00509		25	26413	GAATATGAGACCCTAGAAGACGAATA	LSC	CDS	rpoC2*_LSC	F	25	26461	AAATATGAAACCCTAGAAGACGAATA	LSC	CDS	rpoC2*_LSC	-1	0.000347		26	106312
23	56086	AGAAGCATTTTTTTTTTTCAAAAT	LSC	IGS	rbcL-psaI_LSC	P	23	60738	AATTTTGAAAAAAAAAAACGCTTC	LSC	IGS	petA-psbJ_LSC	-1	0.0051		23	13758	CCAAATGTATGTATTTCGATTAGG	LSC	IGS	trnG-UCC-trnT-GGU_LSC	P	23	134071	CCCTAATCGAAATGCATACATTT	IRA	CDS	rpl2*_IRA	-1	0.00509		25	26434	GAATATAGGACCCGAGAAGGCGAATA	LSC	CDS	rpoC2*_LSC	F	25	26578	AAATATAGGACCCGAGAGGGCGAATA	LSC	CDS	rpoC2*_LSC	-1	0.000347		23	13754
25	14723	CAGTGGTAGAGTAATGCCATGGTAAG	LSC	tRNAs	trnT-GGU_LSC	F	25	14791	TAGTGGTAGAGTAATGCCGTGCTAAG	LSC	IGS	trnT-GGU-trnE-UUC_LSC	-2	0.0125																																		23	13754
25	26422	AGGACTCGAGAGGAAGACTTAGAAGA	LSC	CDS	rpoC2*_LSC	F	25	26707	GGGACTTTAGAGGAAGACTTAGAAGA	LSC	CDS	rpoC2*_LSC	-2	0.0125
25	26566	AGGACTTTAGAGAAAGACTCAGAAGA	LSC	CDS	rpoC2*_LSC	F	25	26707	GGGACTTTAGAGGAAGACTTAGAAGA	LSC	CDS	rpoC2*_LSC	-2	0.0125
25	76093	GTTTTTTTTTTCTCTCCTATTTTTTT	LSC	CDS	infA*_LSC	F	25	76111	ATTTTTTTTTTCTGTCATATTTTTTT	LSC	CDS	rps8-infA_LSC	-2	0.0125
Avena strigosa_Liu315																Avena ventricosa_Liu275																Avena wiestii_Liu439
repeat size	Repeat 1 start	Sequence		Repeat 1 location		repeat type	repeat size	Repeat 2 start	Sequence	Repeat 2 location						repeat size	Repeat 1 start	Sequence	Repeat 1 location			repeat type	repeat size	Repeat 2 start	Sequence	Repeat 2 location						repeat size	Repeat 1 start	Sequence	Repeat 1 location			repeat type	repeat size	Repeat 2 start	Sequence	Repeat 2 location
40	1	AAATACCCAATATCTTGTTCGAACAAGATATTGGGTATTT	LSC	IGS	rps19-psbA_LSC	P	40	1	AAATACCCAATATCTTGTTCGAACAAGATATTGGGTATTT	LSC	IGS	rps19-psbA_LSC	0	4.3e-15		40	1	AAATACCCAATATCTTGTTCGAACAAGATATTGGGTATTT	LSC	IGS	rps19-psbA_LSC	P	40	1	AAATACCCAATATCTTGTTCGAACAAGATATTGGGTATTT	LSC	IGS	rps19-psbA_LSC	0	4.3e-15		52	110506	AATAAGCATGTAGTTATTCGTTTTTCTTTATAGTTAGTAAAGGATTATTCTTTATA	SSC	IGS	ndhI-ndhG_SSC	F	52	110558	TATAAGCATGTAGTTATTCGTTTTTCTTTATAGTTAGTAAAGGATTATTCTT	SSC	IGS	ndhI-ndhG_SSC	0	2.56e-22
38	37596	TGCAATAGCTAAATGGTGGTGAGCAATATCGGTCAGCCA	LSC	CDS	psaB*_LSC	F	38	39820	AGCAATAGCTAAATGATGGTGCGCAATATCGGTCAGCCA	LSC	CDS	psaA*_LSC	-2	4.35e-10		38	37702	TGCAATAGCTAAATGGTGGTGAGCAATATCGGTCAGCC	LSC	CDS	psaB*_LSC	F	38	39926	AGCAATAGCTAAATGATGGTGCGCAATATCGGTCAGCC	LSC	CDS	psaA*_LSC	-2	4.35e-10		38	1	AAATACCCAATATCTTGTTCGAACAAGATATTGGGTAT	LSC	IGS	rps19-psbA_IRA	P	38	1	AAATACCCAATATCTTGTTCGAACAAGATATTGGGTAT	LSC	IGS	rps19-psbA_IRA	0	6.88e-14
38	56329	CAATGCTTTTTTTTTATTCATAAATAAAAAAAAAGCATT	LSC	IGS	rbcL-psaI_LSC	P	38	56329	CAATGCTTTTTTTTTATTCATAAATAAAAAAAAAGCATT	LSC	IGS	rbcL-psaI_LSC	-2	4.35e-10		37	14132	TCTCTATGTTCTTTTTTCGACTCACTAAATTCTATTT	LSC	IGS	trnG-UCC-trnT-GGU_LSC	P	37	14193	AAAAATGGAATTGAGTGAGTCGAAAAAAGAACATAGA	LSC	IGS	trnG-UCC-trnT-GGU_LSC	-2	1.65e-09		38	37607	TGCAATAGCTAAATGGTGGTGAGCAATATCGGTCAGCCA	LSC	CDS	psaB*_LSC	F	38	39831	AGCAATAGCTAAATGATGGTGCGCAATATCGGTCAGCCA	LSC	CDS	psaA*_LSC	-2	4.36e-10
30	65719	ACAACAATCGGAACTTAAGTTCCGATTGTTG	LSC	CDS	rps18*_LSC	P	30	65719	ACAACAATCGGAACTTAAGTTCCGATTGTTG	LSC	CDS	rps18*_LSC	0	4.51e-09		30	65621	ACAACAATCGGAACTTAAGTTCCGATTGTT	LSC	CDS	rps18*_LSC	P	30	65621	ACAACAATCGGAACTTAAGTTCCGATTGTT	LSC	CDS	rps18*_LSC	0	4.51e-09		38	56342	CAATGCTTTTTTTTTATTCATAAATAAAAAAAAAGCATT	LSC	IGS	rbcL-psaI_LSC	P	38	56342	CAATGCTTTTTTTTTATTCATAAATAAAAAAAAAGCATT	LSC	IGS	rbcL-psaI_LSC	-2	4.36e-10
30	86743	ATTCTTTTTCGAAATCGATTTCGAAAAAGAA	IRB	Intron	ndhB intron*_IRB	P	30	86743	ATTCTTTTTCGAAATCGATTTCGAAAAAGAA	IRB	Intron	ndhB intron*_IRB	0	4.51e-09		30	86658	ATTCTTTTTCGAAATCGATTTCGAAAAAGA	IRB	Intron	ndhB intron*_IRB	P	30	86658	ATTCTTTTTCGAAATCGATTTCGAAAAAGA	IRB	Intron	ndhB intron*_IRB	0	4.51e-09		30	65729	ACAACAATCGGAACTTAAGTTCCGATTGTTG	LSC	CDS	rps18*_LSC	P	30	65729	ACAACAATCGGAACTTAAGTTCCGATTGTTG	LSC	CDS	rps18*_LSC	0	4.51e-09
30	86743	ATTCTTTTTCGAAATCGATTTCGAAAAAGAA	IRB	Intron	ndhB intron*_IRB	F	30	129291	GTTCTTTTTCGAAATCGATTTCGAAAAAGAA	IRA	Intron	ndhB intron*_IRA	0	4.51e-09		30	86658	ATTCTTTTTCGAAATCGATTTCGAAAAAGA	IRB	Intron	ndhB intron*_IRB	F	30	129239	GTTCTTTTTCGAAATCGATTTCGAAAAAGA	IRA	Intron	ndhB intron*_IRA	0	4.51e-09		30	86755	ATTCTTTTTCGAAATCGATTTCGAAAAAGAA	IRB	Intron	ndhB intron*_IRB	P	30	86755	ATTCTTTTTCGAAATCGATTTCGAAAAAGAA	IRB	Intron	ndhB intron*_IRB	0	4.51e-09
30	129261	GTTCTTTTTCGAAATCGATTTCGAAAAAGAA	IRA	Intron	ndhB intron*_IRA	P	30	129291	GTTCTTTTTCGAAATCGATTTCGAAAAAGAA	IRA	Intron	ndhB intron*_IRA	0	4.51e-09		30	129239	GTTCTTTTTCGAAATCGATTTCGAAAAAGA	IRA	Intron	ndhB intron*_IRA	P	30	129239	GTTCTTTTTCGAAATCGATTTCGAAAAAGA	IRA	Intron	ndhB intron*_IRA	0	4.51e-09		30	86755	ATTCTTTTTCGAAATCGATTTCGAAAAAGAA	IRB	Intron	ndhB intron*_IRB	F	30	129324	GTTCTTTTTCGAAATCGATTTCGAAAAAGAA	IRA	Intron	ndhB intron*_IRA	0	4.51e-09
36	42513	AAACCGTACATGAGGTTTTCATCTCATACGGCTCCTC	LSC	Intron	ycf3 intron*_LSC	F	36	89743	GAACCGTACATGAGATTTTCACCTCATACGGCTCCTC	IRB	IGS	rps12-trnV-GAC_IRB	-2	6.24e-09		36	42617	AAACCGTACATGAGGTTTTCATCTCATACGGCTCCT	LSC	Intron	ycf3 intron*_LSC	F	36	89658	GAACCGTACATGAGATTTTCACCTCATACGGCTCCT	IRB	IGS	rps12-trnV-GAC_IRB	-2	6.24e-09		30	129324	GTTCTTTTTCGAAATCGATTTCGAAAAAGAA	IRA	Intron	ndhB intron*_IRA	P	30	129324	GTTCTTTTTCGAAATCGATTTCGAAAAAGAA	IRA	Intron	ndhB intron*_IRA	0	4.51e-09
36	42513	AAACCGTACATGAGGTTTTCATCTCATACGGCTCCTC	LSC	Intron	ycf3 intron*_LSC	P	36	126255	CGAGGAGCCGTATGAGGTGAAAATCTCATGTACGGTT	IRA	IGS	trnV-GAC-rps12_IRA	-2	6.24e-09		36	42617	AAACCGTACATGAGGTTTTCATCTCATACGGCTCCT	LSC	Intron	ycf3 intron*_LSC	P	36	126233	CGAGGAGCCGTATGAGGTGAAAATCTCATGTACGGT	IRA	IGS	rps12-trnV-GAC_IRA	-2	6.24e-09		36	42524	AAACCGTACATGAGGTTTTCATCTCATACGGCTCCTC	LSC	Intron	ycf3 intron*_LSC	F	36	89755	GAACCGTACATGAGATTTTCACCTCATACGGCTCCTC	IRB	IGS	rps12-trnV-GAC_IRB	-2	6.25e-09
29	7575	GCGGAAAGAGAGGGATTCGAACCCTCGGTA	LSC	tRNAs	trnS-GCU_LSC	P	29	44047	TTACCGAGGGTTCGAATCCCTCTCTTTCCG	LSC	CDS	trnS-GGA*_LSC	0	1.8e-08		29	7562	GCGGAAAGAGAGGGATTCGAACCCTCGGT	LSC	tRNAs	trnS-GCU_LSC	P	29	44147	TTACCGAGGGTTCGAATCCCTCTCTTTCC	LSC	CDS	trnS-GGA*_LSC	0	1.8e-08		36	42524	AAACCGTACATGAGGTTTTCATCTCATACGGCTCCTC	LSC	Intron	ycf3 intron*_LSC	P	36	126318	CGAGGAGCCGTATGAGGTGAAAATCTCATGTACGGTT	IRA	IGS	rps12-trnV-GAC_IRA	-2	6.25e-09
29	106817	ACTTTTTTGTTTTATTTGAGAACCCTTTGA	SSC	IGS	ccsA-ndhD_SSC	P	29	106854	CTCAAAGGGTTCTCAAATAAAACAAAAAAG	SSC	IGS	ccsA-ndhD_SSC	0	1.8e-08		29	58020	AGTATTTTGAGTACCAATTGTATGTATTT	LSC	CDS-IGS	ycf4-cemA_LSC	F	29	58042	TGTATTTTGAGTACCAATTGTATGTATTT	LSC	IGS	ycf4-cemA_LSC	0	1.8e-08		29	7574	GCGGAAAGAGAGGGATTCGAACCCTCGGTA	LSC	CDS-IGS	trnS-GCU_LSC	P	29	44058	TTACCGAGGGTTCGAATCCCTCTCTTTCCG	LSC	CDS	trnS-GGA*_LSC	0	1.8e-08
31	5911	TTAATAAAATTAATTACTAATTAATTTTATTA	LSC	IGS	trnQ-UUG-rps1_LSC	P	31	5911	TTAATAAAATTAATTACTAATTAATTTTATTA	LSC	IGS	trnQ-UUG-rps16_LSC	-1	1.05e-07		29	106776	ACTTTTTTGTTTTATTTGAGAACCCTTTG	SSC	IGS	ccsA-ndhD_SSC	P	29	106813	CTCAAAGGGTTCTCAAATAAAACAAAAAA	SSC	IGS	ccsA-ndhD_SSC	0	1.8e-08		29	106829	ACTTTTTTGTTTTATTTGAGAACCCTTTGA	SSC	IGS	ccsA-ndhD_SSC	P	29	106866	TTCAAAGGGTTCTCAAATAAAACAAAAAAG	SSC	IGS	ccsA-ndhD_SSC	0	1.8e-08
26	50949	GTATTGCTTAGAAAAGTGATTCAATAT	LSC	IGS	trnV-UAC-trnM-CAU_LSC	F	26	50972	ATATTGCTTAGAAAAGTGATTCAATAT	LSC	IGS	trnV-UAC-trnM-CAU_LSC	0	1.15e-06		31	5910	TTAATAAAATTAATTACTAATTAATTTTATT	LSC	IGS	trnQ-UUG-rps16_LSC	P	31	5910	TTAATAAAATTAATTACTAATTAATTTTATT	LSC	IGS	rps16-trnQ-UUG_LSC	-1	1.05e-07		31	5911	TTAATAAAATTAATTACTAATTAATTTTATTA	LSC	IGS	rps16-trnQ-UUG_LSC	P	31	5911	TTAATAAAATTAATTACTAATTAATTTTATTA	LSC	IGS	rps16-trnQ-UUG_LSC	-1	1.05e-07
26	108934	CAAAAAAAATATATATATATTTTTTTT	SSC	IGS	psaC-ndhE_SSC	P	26	108934	CAAAAAAAATATATATATATTTTTTTT	SSC	IGS	psaC-ndhE_SSC	0	1.15e-06		32	12604	TTATGAGCCTCGTGAGCTACCAAACTGCTCTA	LSC	tRNAs	trnfM-CAU_LSC	F	32	35677	GTATGAGCCTTGTGAGCTACCAAGCTGCTCTA	LSC	CDS	trnfM-CAU*_LSC	-2	1.26e-06		26	50960	GTATTGCTTAGAAAAGTGATTCAATAT	LSC	IGS	trnV-UAC-trnM-CAU_LSC	F	26	50983	ATATTGCTTAGAAAAGTGATTCAATAT	LSC	IGS	trnV-UAC-trnM-CAU_LSC	0	1.16e-06
32	12616	TTATGAGCCTCGTGAGCTACCAAACTGCTCTAC	LSC	tRNAs	trnfM-CAU_LSC	F	32	35570	GTATGAGCCTTGTGAGCTACCAAGCTGCTCTAC	LSC	tRNAs	trnfM-CAU_LSC	-2	1.26e-06		29	100829	AATTCTTTCTAATATTTTAGATAGAAGAA	IRB	IGS	trnN-GUU-rps15_IRB	P	29	100860	GTTTCCTCTATCTAAAATATTAGAAAGAA	IRB	IGS	trnN-GUU-rps15_IRB	-1	1.57e-06		26	108946	CAAAAAAAATATATATATATTTTTTTT	SSC	IGS	psaC-ndhE_SSC	P	26	108946	CAAAAAAAATATATATATATTTTTTTT	SSC	IGS	psaC-ndhE_SSC	0	1.16e-06
30	16686	AAATGATTAGTTGGAATTCCAATTAATCATT	LSC	CDS-IGS	psbM-petN_LSC	P	30	16686	AAATGATTAGTTGGAATTCCAATTAATCATT	LSC	CDS-IGS	psbM-petN_LSC	-2	1.76e-05		29	100829	AATTCTTTCTAATATTTTAGATAGAAGAA	IRB	IGS	trnN-GUU-rps15_IRB	F	29	115038	CATTCTTTCTAATATTTTAGATAGAGGAA	IRA	IGS	trnN-GUU-rps15_IRA	-1	1.57e-06		32	12622	TTATGAGCCTCGTGAGCTACCAAACTGCTCTAC	LSC	tRNAs	trnfM-CAU_LSC	F	32	35581	GTATGAGCCTTGTGAGCTACCAAGCTGCTCTAC	LSC	tRNAs	trnfM-CAU_LSC	-2	1.26e-06
30	65263	TTAAATCTAAGCAACCCTTTCGTAAATCCAA	LSC	CDS	rps18*_LSC	F	30	65305	ATAAATCCAAGCAAACCTTTCGTAAATCCAA	LSC	CDS	rps18*_LSC	-2	1.76e-05		29	100860	GTTTCCTCTATCTAAAATATTAGAAAGAA	IRB	IGS	trn-GUU-rps15_IRB	F	29	115069	ATTTCTTCTATCTAAAATATTAGAAAGAA	IRA	IGS	trnN-GUU-rps15_IRA	-1	1.57e-06		30	16692	AAATGATTAGTTGGAATTCCAATTAATCATT	LSC	CDS-IGS	psbM-petN_LSC	P	30	16692	AAATGATTAGTTGGAATTCCAATTAATCATT	LSC	CDS-IGS	psbM-petN_LSC	-2	1.77e-05
30	65305	ATAAATCCAAGCAAACCTTTCGTAAATCCAA	LSC	CDS	rps18*_LSC	F	30	65326	GTAAATCCAAGCAAACTTTTCGTAAATTCAA	LSC	CDS	rps18*_LSC	-2	1.76e-05		29	115038	CATTCTTTCTAATATTTTAGATAGAGGAA	IRA	IGS	trnN-GUU-rps15_IRA	P	29	115069	ATTTCTTCTATCTAAAATATTAGAAAGAA	IRA	IGS	trnN-GUU-rps15_IRA	-1	1.57e-06		30	65273	TTAAATCTAAGCAACCCTTTCGTAAATCCAA	LSC	CDS	rps18*_LSC	F	30	65315	ATAAATCCAAGCAAACCTTTCGTAAATCCAA	LSC	CDS	rps18*_LSC	-2	1.77e-05
30	65340	ACTTTTCGTAAATTCAAACAACCTTTTCGTA	LSC	CDS	rps18*_LSC	F	30	65361	CCTTTTCGTAAATCTAAACAACCTTTTCGTA	LSC	CDS	rps18*_LSC	-2	1.76e-05		31	26480	GACTCGAGAGGAAGACTTAGAAGACGAATAT	LSC	CDS	rpoC2*_LSC	F	31	26699	AACTCTAGAGGAAGACTTAGAAGATGAATAT	LSC	CDS	rpoC2*_LSC	-2	4.71e-06		30	65315	ATAAATCCAAGCAAACCTTTCGTAAATCCAA	LSC	CDS	rps18*_LSC	F	30	65336	GTAAATCCAAGCAAACTTTTCGTAAATTCAA	LSC	CDS	rps18*_LSC	-2	1.77e-05
29	11213	CAAAAGGAGAGAGAGGGATTCGAACCCTCG	LSC	CDS-IGS	psbC-trnS-UGA_LSC	P	29	44050	CCGAGGGTTCGAATCCCTCTCTTTCCGTTT	LSC	CDS-IGS	trnS-GGA-rps4_LSC	-2	6.59e-05		30	16693	AAATGATTAGTTGGAATTCCAATTAATCAT	LSC	CDS-IGS	psbM-petN_LSC	P	30	16693	AAATGATTAGTTGGAATTCCAATTAATCAT	LSC	CDS-IGS	psbM-petN_LSC	-2	1.76e-05		30	65350	ACTTTTCGTAAATTCAAACAACCTTTTCGTA	LSC	CDS	rps18*_LSC	F	30	65371	CCTTTTCGTAAATCTAAACAACCTTTTCGTA	LSC	CDS	rps18*_LSC	-2	1.77e-05
29	65249	TAAACAACCTTTTCTTAAATCTAAGCAACC	LSC	CDS	rps18*_LSC	F	29	65354	CAAACAACCTTTTCGTAAATCTAAACAACC	LSC	CDS	rps18*_LSC	-2	6.59e-05		30	65165	TTAAATCTAAGCAACCCTTTCGTAAATCCA	LSC	CDS	rps18*_LSC	F	30	65207	ATAAATCCAAGCAAACCTTTCGTAAATCCA	LSC	CDS	rps18*_LSC	-2	1.76e-05		29	11212	CAAAAGGAGAGAGAGGGATTCGAACCCTCG	LSC	CDS-IGS	psbC-trnS-UGA_LSC	P	29	44061	CCGAGGGTTCGAATCCCTCTCTTTCCGTTT	LSC	CDS-IGS	trnS-GGA-rps4_LSC	-2	6.59e-05
23	43195	CTAAGGTGTAGGTAGGGCTAAAAA	LSC	Intron	ycf3 intron*_LSC	R	23	43195	CTAAGGTGTAGGTAGGGCTAAAAA	LSC	Intron	ycf3 intron*_LSC	0	7.39e-05		30	65207	ATAAATCCAAGCAAACCTTTCGTAAATCCA	LSC	CDS	rps18*_LSC	F	30	65228	GTAAATCCAAGCAAACTTTTCGTAAATTCA	LSC	CDS	rps18*_LSC	-2	1.76e-05		29	65259	TAAACAACCTTTTCTTAAATCTAAGCAACC	LSC	CDS	rps18*_LSC	F	29	65364	CAAACAACCTTTTCGTAAATCTAAACAACC	LSC	CDS	rps18*_LSC	-2	6.59e-05
28	26536	TTAGAGAAAGACTCAGAAGACGAATATGG	LSC	CDS	rpoC2*_LSC	F	28	26611	CTAGAGGAAGACTCAGAAGATGAATATGG	LSC	CDS	rpoC2*_LSC	-2	0.000245		30	65242	ACTTTTCGTAAATTCAAACAACCTTTTCGT	LSC	CDS	rps18*_LSC	F	30	65263	CCTTTTCGTAAATCTAAACAACCTTTTCGT	LSC	CDS	rps18*_LSC	-2	1.76e-05		23	43206	CTAAGGTGTAGGTAGGGCTAAAAA	LSC	Intron	ycf3 intron*_LSC	R	23	43206	AAAAAAAAAAAACAAAAAAAAAAA	LSC	Intron	ycf3 intron*_LSC	0	7.39e-05
28	43190	TCTCGGAAGACTAAGGTGTAGGTAGGGCT	LSC	Intron	ycf3 intron*_LSC	R	28	43190	TCTCGGAAGACTAAGGTGTAGGTAGGGCT	LSC	Intron	ycf3 intron*_LSC	-2	0.000245		24	108898	AAAAAATATATATATATATATTTT	SSC	IGS	psaC-ndhE_SSC	P	24	108898	AAAAAATATATATATATATATTTT	SSC	IGS	psaC-ndhE_SSC	0	1.85e-05		28	26544	TTAGAGAAAGACTCAGAAGACGAATATGG	LSC	CDS	rpoC2*_LSC	F	28	26619	CTAGAGGAAGACTCAGAAGATGAATATGG	LSC	CDS	rpoC2*_LSC	-2	0.000246
22	105236	TTTTTCATAATAGAATTCTCATA	SSC	IGS	rpl32-trnL-UAG_SSC	P	22	105264	TTATGAGAATTCTATTATGAAAA	SSC	IGS	rpl32-trnL-UAG_SSC	0	0.000295		29	11201	CAAAAGGAGAGAGAGGGATTCGAACCCTC	LSC	CDS-IGS	psbC-trnS-UGA_LSC	P	29	44150	CCGAGGGTTCGAATCCCTCTCTTTCCGTT	LSC	CDS-IGS	trnS-GGA-rps4_LSC	-2	6.59e-05		28	43201	TCTCGGAAGACTAAGGTGTAGGTAGGGCT	LSC	Intron	ycf3 intron*_LSC	R	28	43201	TAAAAAAAAAAAAAAAACAAAAAAAAAAA	LSC	Intron	ycf3 intron*_LSC	-2	0.000246
25	26413	GAATATGAGACCCTAGAAGACGAATA	LSC	CDS	rpoC2*_LSC	F	25	26461	AAATATGAAACCCTAGAAGACGAATA	LSC	CDS	rpoC2*_LSC	-1	0.000346		29	65151	TAAACAACCTTTTCTTAAATCTAAGCAAC	LSC	CDS	rps18*_LSC	F	29	65256	CAAACAACCTTTTCGTAAATCTAAACAAC	LSC	CDS	rps18*_LSC	-2	6.59e-05		22	105246	TTTTTCATAATAGAATTCTCATA	SSC	IGS	rpl32-trnL-UAG_SSC	P	22	105274	TTATGAGAATTCTATTATGAAAA	SSC	IGS	rpl32-trnL-UAG_SSC	0	0.000296
25	26434	GAATATAGGACCCGAGAAGGCGAATA	LSC	CDS	rpoC2*_LSC	F	25	26578	AAATATAGGACCCGAGAGGGCGAATA	LSC	CDS	rpoC2*_LSC	-1	0.000346		22	105201	TTTTTCATAATAGAATTCTCAT	SSC	IGS	rpl32-trnL-UAG_SSC	P	22	105229	TTATGAGAATTCTATTATGAAA	SSC	IGS	rpl32-trnL-UAG_SSC	0	0.000295		25	26421	GAATATGAGACCCTAGAAGACGAATA	LSC	CDS	rpoC2*_LSC	F	25	26469	AAATATGAAACCCTAGAAGACGAATA	LSC	CDS	rpoC2*_LSC	-1	0.000347
27	43190	CTCGGAAGACTAAGGTGTAGGTAGGGCT	LSC	Intron	ycf3 intron*_LSC	R	27	43190	CTCGGAAGACTAAGGTGTAGGTAGGGCT	LSC	Intron	ycf3 intron_LSC	-2	0.000911		25	26505	GAATATGAGACCCTAGAAGACGAAT	LSC	CDS	rpoC2*_LSC	F	25	26553	AAATATGAAACCCTAGAAGACGAAT	LSC	CDS	rpocC2*_LSC	-1	0.000346		25	26442	GAATATAGGACCCGAGAAGGCGAATA	LSC	CDS	rpoC2*_LSC	F	25	26586	AAATATAGGACCCGAGAGGGCGAATA	LSC	CDS	rpoC2*_LSC	-1	0.000347
27	43190	TAAAAAAAAAAAAAAAACAAAAAAAAAA	LSC	Intron	ycf3 intron*_LSC	F	27	43191	AAAAAAAAAAAAAAAACAAAAAAAAAAA	LSC	Intron	ycf3 intron_LSC	-2	0.000911		25	26526	GAATATAGGACCCGAGAAGGCGAAT	LSC	CDS	rpoC2*_LSC	F	25	26670	AAATATAGGACCCGAGAGGGCGAAT	LSC	CDS	rpocC2*_LSC	-1	0.000346		27	43201	CTCGGAAGACTAAGGTGTAGGTAGGGCT	LSC	Intron	ycf3 intron*_LSC	R	27	43201	CTCGGAAGACTAAGGTGTAGGTAGGGCT	LSC	Intron	ycf3 intron*_LSC	-2	0.000912
27	43191	TCGGAAGACTAAGGTGTAGGTAGGGCTA	LSC	Intron	ycf3 intron*_LSC	R	27	43191	AAAAAAAAAAAAAAAACAAAAAAAAAAA	LSC	Intron	ycf3 intron_LSC	-2	0.000911		27	12517	ACCCTCTACCATATCTAGAGAAATAGA	LSC	IGS	trnG-GCC-trnfM-CAU_LSC	F	27	35760	CCCCTCTACCATATCTATACAAATAGA	LSC	IGS	rps14-trnfM-CAU_LSC	-2	0.000911		27	43201	TAAAAAAAAAAAAAAAACAAAAAAAAAA	LSC	Intron	ycf3 intron*_LSC	F	27	43202	AAAAAAAAAAAAAAAACAAAAAAAAAAA	LSC	Intron	ycf3 intron*_LSC	-2	0.000912
27	67980	TATATGAATACTATAGATTCTATTAATA	LSC	IGS	clpP-psbB_LSC	F	27	68004	AATATGAATAGTATAGATTATATTAATA	LSC	IGS	clpP-psbB_LSC	-2	0.000911		27	67883	TATATGAATACTATAGATTCTATTAAT	LSC	IGS	clpP-psbB_LSC	F	27	67907	AATATGAATAATATAGATTATATTAAT	LSC	IGS	clpP-psbB_LSC	-2	0.000911		27	43202	TCGGAAGACTAAGGTGTAGGTAGGGCTA	LSC	Intron	ycf3 intron*_LSC	R	27	43202	TCGGAAGACTAAGGTGTAGGTAGGGCTA	LSC	Intron	ycf3 intron*_LSC	-2	0.000912
21	7580	AAGAGAGGGATTCGAACCCTCG	LSC	tRNAs	trnS-GCU_LSC	F	21	11221	GAGAGAGGGATTCGAACCCTCG	LSC	tRNAs	trnS-UGA_LSC	0	0.00118		21	7567	AAGAGAGGGATTCGAACCCTC	LSC	tRNAs	trnS-GCU_LSC	F	21	11209	GAGAGAGGGATTCGAACCCTC	LSC	tRNAs	trnS-UGA_LSC	0	0.00118		27	67990	TATATGAATACTATAGATTCTATTAATA	LSC	IGS	clpP-psbB_LSC	F	27	68014	AATATGAATAGTATAGATTATATTAATA	LSC	IGS	clpP-psbB_LSC	-2	0.000912
21	14720	AGTCATCGGTTCAAATCCGATA	LSC	tRNAs	trnT-GGU_LSC	P	21	45274	CTATCGGATTTGAACCGATGAC	LSC	tRNAs	trnT-UGU_LSC	0	0.00118		21	14721	AGTCATCGGTTCAAATCCGAT	LSC	tRNAs	trnT-GGU_LSC	P	21	45376	CTATCGGATTTGAACCGATGA	LSC	tRNAs	trnT-UGU_LSC	0	0.00118		21	7579	AAGAGAGGGATTCGAACCCTCG	LSC	tRNAs	trnS-GCU_LSC	F	21	11220	GAGAGAGGGATTCGAACCCTCG	LSC	tRNAs	trnS-UGA_LSC	0	0.00118
21	100913	AATTCTTTCTAATATTTTAGAT	IRB	IGS	trnN-GUU-rps15_IRB	P	21	100943	CATCTAAAATATTAGAAAGAAT	IRB	IGS	trnN-GUU-rps15_IRB	0	0.00118		21	37870	AGATTCCACTGACCCGTCAAA	LSC	CDS	psaB*_LSC	R	21	37870	AAGGGGTCCCAAACCCTGGGG	LSC	CDS	psaB*_LSC	0	0.00118		21	14726	AGTCATCGGTTCAAATCCGATA	LSC	tRNAs	trnT-GGU_LSC	P	21	45284	CTATCGGATTTGAACCGATGAC	LSC	tRNAs	trnT-UGU_LSC	0	0.00118
21	100913	AATTCTTTCTAATATTTTAGAT	IRB	IGS	trnN-GUU-rps15_IRB	F	21	115070	CATTCTTTCTAATATTTTAGAT	IRA	IGS	trnN-GUU-rps15_IRA	0	0.00118		26	56371	ATTTTTTTTATTCATAAATAAAAAAA	LSC	IGS	rbcL-psaI_LSC	P	26	56371	ATTTTTTTTATTCATAAATAAAAAAA	LSC	IGS	rbcL-psaI_LSC	-2	0.00337		21	100924	AATTCTTTCTAATATTTTAGAT	IRB	IGS	trnN-GUU-rps15_IRB	P	21	100954	CATCTAAAATATTAGAAAGAAT	IRB	IGS	trnN-GUU-rps15_IRB	0	0.00118
21	100943	CATCTAAAATATTAGAAAGAAT	IRB	IGS	trnN-GUU-rps15_IRB	F	21	115100	TATCTAAAATATTAGAAAGAA	IRA	IGS	trnN-GUU-rps15_IRA	0	0.00118		26	66782	ATCTAGGATAGAAAAGCTATATCCTA	LSC	IGS	rps12-rpl20_LSC	R	26	66782	ATCTAGGATAGAAAAGCTATATCCTA	LSC	IGS	rps12-rpl20_LSC	-2	0.00337		21	100924	AATTCTTTCTAATATTTTAGAT	IRB	IGS	trnN-GUU-rps15_IRB	F	21	115134	CATTCTTTCTAATATTTTAGAT	IRA	IGS	trn-GUU-rps15_IRA	0	0.00118
21	115070	CATTCTTTCTAATATTTTAGAT	IRA	IGS	trnN-GUU-rps15_IRA	P	21	115100	TATCTAAAATATTAGAAAGAA	IRA	IGS	trnN-GUU-rps15_IRA	0	0.00118		26	101654	GATGAGGGAGATAGAGAGATGG	SSC	CDS-IGS	ndhH-ndhF_SSC	R	26	101654	GATGAGGGAGATAGAGAGATGG	SSC	CDS-IGS	ndhH-ndhF_SSC	-2	0.00337		21	100954	CATCTAAAATATTAGAAAGAAT	IRB	IGS	trnN-GUU-rps15_IRB	F	21	115164	TATCTAAAATATTAGAAAGAAT	IRA	IGS	trn-GUU-rps15_IRA	0	0.00118
26	26393	GAGAGGAAGACTTAGAAGACGAATATG	LSC	CDS	rpoC2*_LSC	F	26	26537	TAGAGAAAGACTCAGAAGACGAATATG	LSC	CDS	rpoC2*_LSC	-2	0.00338		26	106306	AAAAAATGTTTTAAATAAAACATTTT	SSC	CDS	ccsA*_SSC	P	26	106306	AAAAAATGTTTTAAATAAAACATTTT	SSC	CDS	ccsA*_SSC	-2	0.00337		21	115134	CATTCTTTCTAATATTTTAGAT	IRA	IGS	trnN-GUU-rps15_IRA	P	21	115164	TATCTAAAATATTAGAAAGAAT	IRA	IGS	trn-GUU-rps15_IRA	0	0.00118
26	26393	GAGAGGAAGACTTAGAAGACGAATATG	LSC	CDS	rpoC2*_LSC	F	26	26612	TAGAGGAAGACTCAGAAGATGAATATG	LSC	CDS	rpoC2*_LSC	-2	0.00338		23	13715	CCAAATGTATGTATTTCGATTAG	LSC	IGS	trnG-UCC-trnT-GGU_LSC	F	23	81810	ACAAATGTATGCATTTCGATTAG	IRB	CDS	rpl2*_IRB	-1	0.00509		26	26401	GAGAGGAAGACTTAGAAGACGAATATG	LSC	CDS	rpoC2*_LSC	F	26	26545	TAGAGAAAGACTCAGAAGACGAATATG	LSC	CDS	rpoC2*_LSC	-2	0.00338
26	43190	TCGGAAGACTAAGGTGTAGGTAGGGCT	LSC	Intron	ycf3 intron*_LSC	R	26	43190	TAAAAAAAAAAAAAAAACAAAAAAAAA	LSC	Intron	ycf3 intron*_LSC	-2	0.00338		23	13715	CCAAATGTATGTATTTCGATTAG	LSC	IGS	trnG-UCC-trnT-GGU_LSC	P	23	134094	CCCTAATCGAAATGCATACATTT	IRA	CDS	rpl2*_IRA	-1	0.00509		26	26401	GAGAGGAAGACTTAGAAGACGAATATG	LSC	CDS	rpoC2*_LSC	F	26	26620	TAGAGGAAGACTCAGAAGATGAATATG	LSC	CDS	rpoC2*_LSC	-2	0.00338
26	43190	TAAAAAAAAAAAAAAAACAAAAAAAAA	LSC	Intron	ycf3 intron*_LSC	F	26	43192	AAAAAAAAAAAAAAACAAAAAAAAAAA	LSC	Intron	ycf3 intron*_LSC	-2	0.00338		23	37717	GTGGTGAGCAATATCGGTCAGCC	LSC	CDS	psaB*_LSC	F	23	39941	ATGGTGCGCAATATCGGTCAGCC	LSC	CDS	psaA*_LSC	-1	0.00509		26	43201	TCGGAAGACTAAGGTGTAGGTAGGGCT	LSC	Intron	ycf3 intron*_LSC	R	26	43201	TCGGAAGACTAAGGTGTAGGTAGGGCT	LSC	Intron	ycf3 intron*_LSC	-2	0.00338
26	43192	GAAGACTAAGGTGTAGGTAGGGCTAA	LSC	Intron	ycf3 intron*_LSC	R	26	43192	GAAGACTAAGGTGTAGGTAGGGCTAA	LSC	Intron	ycf3 intron*_LSC	-2	0.00338		25	4723	TATGAGGTTTTCTCCTCATACGGCT	LSC	Intron	rps16 intron*_LSC	F	25	42625	CATGAGGTTTTCATCTCATACGGCT	LSC	Intron	ycf3 intron*_LSC	-2	0.0125		26	43201	TAAAAAAAAAAAAAAAACAAAAAAAA	LSC	Intron	ycf3 intron*_LSC	F	26	43203	AAAAAAAAAAAAAAACAAAAAAAAAA	LSC	Intron	ycf3 intron*_LSC	-2	0.00338
26	56838	GTTTGCTTATTTTATTATCCATTCCT	LSC	IGS	rbcL-psaI_LSC	R	26	56838	GTTTGCTTATTTTATTATCCATTCCT	LSC	IGS	rbcL-psaI_LSC	-2	0.00338		25	4723	TATGAGGTTTTCTCCTCATACGGCT	LSC	Intron	rps16 intron*_LSC	F	25	89666	CATGAGATTTTCACCTCATACGGCT	IRB	IGS	rps12-trnV-GAC_IRB	-2	0.0125		26	43203	GAAGACTAAGGTGTAGGTAGGGCTAA	LSC	Intron	ycf3 intron*_LSC	R	26	43203	GAAGACTAAGGTGTAGGTAGGGCTAA	LSC	Intron	ycf3 intron*_LSC	-2	0.00338
																25	4723	TATGAGGTTTTCTCCTCATACGGCT	LSC	Intron	rps16 intron*_LSC	P	25	126236	GGAGCCGTATGAGGTGAAAATCTCA	IRA	IGS	rps12-trnV-GAC_IRA	-2	0.0125
																25	14690	CAGTGGTAGAGTAATGCCATGGTAA	LSC	tRNAs	trnT-GGU_LSC	F	25	14758	TAGTGGTAGAGTAATGCCGTGCTAA	LSC	IGS	trnT-GGU-trnE-UUC_LSC	-2	0.0125
[truncated: 13 more columns]

## Sheet: Table S4b
Table S4b. Repeat type statistic analysis of eleven Avena species plastomes computed by Reputer and Phobos. F, P, R and C indicate the repeat types forward, palindrome, reverse and complement, respectively.
IGS: intergenic spacer; CDS: coding sequences; CDS-IGS: one part in intergenic spacer, the other in coding sequences; F: forward repeat; P: palindrome repeat; LSC, large single copy region; SSC: small single copy region; IRA and IRB: inverted repeat region; *: in a gene.
Species	Repeat type	7-10	11-20	21-30	31-40	41-50	51-60	61-70	71-80	81-100	Total
Avena atlantica_Liu437	C	0	0	0	0	0	0	0	0	0	0
	F	0	0	17	3	0	0	0	0	0	20
	R	0	0	7	0	0	0	0	0	0	7
	P	0	0	13	3	0	0	0	0	0	16
	Tandem	359	327	15	2	1	0	0	0	1	705
	Total	359	327	52	8	1	0	0	0	1	748
A. brevis_Liu289	C	0	0	0	0	0	0	0	0	0	0
	F	0	0	17	3	0	0	0	0	0	20
	R	0	0	4	0	0	0	0	0	0	4
	P	0	0	16	3	0	0	0	0	0	19
	Tandem	356	330	14	2	0	0	0	0	1	703
	Total	356	330	51	8	0	0	0	0	1	746
A. eriantha_Liu435	C	0	0	0	0	0	0	0	0	0	0
	F	0	0	18	4	0	0	0	0	0	22
	R	0	0	3	0	0	0	0	0	0	3
	P	0	0	16	4	0	0	0	0	0	20
	Tandem	352	342	15	1	0	0	1	0	1	712
	Total	352	342	52	9	0	0	1	0	1	757
A. hirtula_Liu299	C	0	0	0	0	0	0	0	0	0	0
	F	0	0	17	2	0	0	0	0	0	19
	R	0	0	7	0	0	0	0	0	0	7
	P	0	0	12	5	0	0	0	0	0	17
	Tandem	360	324	15	2	1	0	0	0	1	703
	Total	360	324	51	9	1	0	0	0	1	746
Species	Repeat type	7-10	11-20	21-30	31-40	41-50	51-60	61-70	71-80	81-100	Total
A. longiglumis_Liu438	C	0	0	0	0	0	0	0	0	0	0
	F	0	0	19	3	0	0	0	0	0	22
	R	0	0	4	0	0	0	0	0	0	4
	P	0	0	15	4	0	0	0	0	0	19
	Tandem	359	330	14	2	0	0	0	0	1	706
	Total	359	330	52	9	0	0	0	0	1	751
A. murphyi_Liu442	C	0	0	0	0	0	0	0	0	0	0
	F	0	0	16	3	0	0	0	0	0	19
	R	0	0	4	0	0	0	0	0	0	4
	P	0	0	14	4	0	0	0	0	0	18
	Tandem	358	329	14	2	0	0	0	0	1	704
	Total	358	329	48	9	0	0	0	0	1	745
A. nuda_Liu443	C	0	0	0	0	0	0	0	0	0	0
	F	0	0	14	3	0	0	0	0	0	17
	R	0	0	11	0	0	0	0	0	0	11
	P	0	0	9	4	0	0	0	0	0	13
	Tandem	360	325	15	2	1	0	0	0	1	704
	Total	360	325	49	9	1	0	0	0	1	745
A. sativa_Liu312	C	0	0	0	0	0	0	0	0	0	0
	F	0	0	17	3	0	0	0	0	0	20
	R	0	0	4	0	0	0	0	0	0	4
	P	0	0	14	4	0	0	0	0	0	18
	Tandem	357	328	13	2	1	0	0	0	1	702
	Total	357	328	48	9	1	0	0	0	1	744
Species	Repeat type	7-10	11-20	21-30	31-40	41-50	51-60	61-70	71-80	81-100	Total
A. strigosa_Liu315	C	0	0	0	0	0	0	0	0	0	0
	F	0	0	17	3	0	0	0	0	0	20
	R	0	0	7	0	0	0	0	0	0	7
	P	0	0	12	4	0	0	0	0	0	16
	Tandem	360	325	15	2	1	0	0	0	1	704
	Total	360	325	51	9	1	0	0	0	1	747
A. ventricosa_Liu275	C	0	0	0	0	0	0	0	0	0	0
	F	0	0	18	4	0	0	0	0	0	22
	R	0	0	3	0	0	0	0	0	0	3
	P	0	0	16	4	0	0	0	0	0	20
	Tandem	352	342	15	1	0	0	0	1	1	712
	Total	352	342	52	9	0	0	0	1	1	757
A. wiestii_Liu439	C	0	0	0	0	0	0	0	0	0	0
	F	0	0	17	3	0	1	0	0	0	21
	R	0	0	6	0	0	0	0	0	0	6
	P	0	0	12	4	0	0	0	0	0	16
	Tandem	358	328	15	2	1	0	0	0	2	706
	Total	358	328	50	9	1	1	0	0	2	749

## Sheet: Table S4c
Table S4c. Repeat distribution statistic analysis of eleven Avena species plastomes computed by Reputer and Phobos.LSC, SSC, IR, IGS, and CDS indicate large single-copy, short single-copy, inverted repeat regions, intergenic, and protein-coding sequences, respectively.
IGS: intergenic spacer; CDS: coding sequences; CDS-IGS: one part in intergenic spacer, the other in coding sequences; F: forward repeat; P: palindrome repeat; LSC, large single copy region; SSC: small single copy region; IRA and IRB: inverted repeat region; *: in a gene.
Species	Repeat distribution	C	F	R	P	Tandem	Total (proportion in total repeats)
Avena atlantica_Liu437	LSC	0	19	7	9	450	485 (64.84%)
	SSC	0	0	0	3	86	89
	IRs	0	1	0	4	169	174
	IGS	0	4	1	8	406	419 (56.02%)
	CDS	0	10	0	1	227	238 (31.82%)
	CDS-IGS	0	0	0	3	0	3
	Intron	0	4	6	3	72	85
	tRNAs	0	2	0	1	0	3
	Total	0	20	7	16	705	748
Avena brevis_Liu289	LSC	0	17	3	12	451	483 (64.75%)
	SSC	0	0	1	3	86	90
	IRs	0	3	0	4	166	173
	IGS	0	5	2	10	417	434 (58.18%)
	CDS	0	11	0	1	212	224 (30.03%)
	CDS-IGS	0	0	1	3	0	4
	Intron	0	2	1	3	74	80
	tRNAs	0	2	0	2	0	4
	Total	0	20	4	19	703	746
Avena eriantha_Liu435	LSC	0	19	2	12	455	488 (64.46%)
	SSC	0	0	1	4	85	90
	IRs	0	3	0	4	172	179
	IGS	0	5	1	10	386	402 (53.10%)
	CDS	0	10	1	3	254	268 (35.40%)
	CDS-IGS	0	1	1	3	0	5
	Intron	0	3	0	3	72	78
	tRNAs	0	3	0	1	0	4
	Total	0	22	3	20	712	757
Avena hirtula_Liu299	LSC	0	16	6	9	448	479 (64.21%)
	SSC	0	0	1	4	86	91
	IRs	0	3	0	4	169	176
	IGS	0	4	2	8	394	408 (54.69%)
	CDS	0	10	0	2	237	249 (33.38%)
	CDS-IGS	0	0	1	2	0	3
	Intron	0	3	4	3	72	82
	tRNAs	0	2	0	2	0	4
	Total	0	19	7	17	703	746
Species	Repeat distribution	C	F	R	P	Tandem	Total
Avena longiglumis_Liu438	LSC	0	19	3	11	452	485 (64.58%)
	SSC	0	0	1	4	86	91
	IRs	0	3	0	4	168	175
	IGS	0	5	4	10	407	426 (56.72%)
	CDS	0	12	0	2	225	239 (31.82%)
	CDS-IGS	0	0	0	2	0	2
	Intron	0	2	0	3	74	79
	tRNAs	0	3	0	2	0	5
	Total	0	22	4	19	706	751
Avena murphyi_Liu442	LSC	0	16	3	10	451	480 (64.43%)
	SSC	0	0	1	4	86	91
	IRs	0	3	0	4	167	174
	IGS	0	5	3	10	416	434 (58.26%)
	CDS	0	10	0	2	213	225 (30.28%)
	CDS-IGS	0	0	0	2	0	2
	Intron	0	2	1	3	75	81
	tRNAs	0	2	0	1	0	3
	Total	0	19	4	18	704	745
Avena nuda_Liu443	LSC	0	16	11	8	449	484 (64.97%)
	SSC	0	0	0	3	86	89
	IRs	0	1	0	2	169	172
	IGS	0	1	0	6	397	404 (54.23%)
	CDS	0	8	0	1	235	244 (32.75%)
	CDS-IGS	0	0	0	2	0	2
	Intron	0	7	11	3	72	93
	tRNAs	0	1	0	1	0	2
	Total	0	17	11	13	704	745
Avena sativa_Liu312	LSC	0	17	3	10	450	480 (64.52%)
	SSC	0	0	1	4	86	91
	IRs	0	3	0	4	166	173
	IGS	0	6	3	9	416	434 (58.33%)
	CDS	0	10	0	2	212	224 (30.11%)
	CDS-IGS	0	0	0	2	0	2
	Intron	0	2	1	3	74	80
	tRNAs	0	2	0	2	0	4
	Total	0	20	4	18	702	744
Species	Repeat distribution	C	F	R	P	Tandem	Total
Avena strigosa_Liu315	LSC	0	17	7	9	449	482 (64.61%)
	SSC	0	0	0	3	86	89
	IRs	0	3	0	4	169	176
	IGS	0	4	1	7	397	409 (54.83%)
	CDS	0	10	0	1	235	246 (32.98%)
	CDS-IGS	0	0	0	2	0	2
	Intron	0	4	6	3	72	85
	tRNAs	0	2	0	2	0	4
	Total	0	20	7	15	704	746
Avena ventricosa_Liu275	LSC	0	19	2	12	455	488 (64.46%)
	SSC	0	0	1	4	85	90
	IRs	0	3	0	4	172	179
	IGS	0	5	1	10	387	403 (53.24%)
	CDS	0	9	1	2	253	265 (35.01%)
	CDS-IGS	0	1	1	2	0	4
	Intron	0	4	0	4	72	80
	tRNAs	0	3	0	2	0	5
	Total	0	22	3	20	712	757
Avena wiestii_Liu439	LSC	0	17	6	9	450	482 (64.35%)
	SSC	0	1	0	3	86	90
	IRs	0	3	0	4	170	177
	IGS	0	5	0	8	399	412 (55.01%)
	CDS	0	10	0	1	235	246 (32.83%)
	CDS-IGS	0	0	0	3	0	3
	Intron	0	4	6	3	72	85
	tRNAs	0	2	0	1	0	3
	Total	0	21	6	16	706	749

## Sheet: Table S4d
Table S4d. Tandem repeat abundance in eleven Avena species computed by Phobos.
Avena atlantica_Liu437				Avena brevis_Liu289				Avena eriantha_Liu435				Avena hirtula_Liu299				Avena longiglumis_Liu438				Avena murphyi_Liu442				Avena nuda_Liu443				Avena sativa_Liu312				Avena strigosa_Liu315				Avena ventricosa_Liu275				Avena wiestii_Liu439
Start	End	Tandem repeat length (bp)		Start	End	Tandem repeat length (bp)		Start	End	Tandem repeat length (bp)		Start	End	Tandem repeat length (bp)		Start	End	Tandem repeat length (bp)		Start	End	Tandem repeat length (bp)		Start	End	Tandem repeat length (bp)		Start	End	Tandem repeat length (bp)		Start	End	Tandem repeat length (bp)		Start	End	Tandem repeat length (bp)		Start	End	Tandem repeat length (bp)
2420	2426	7		2420	2426	7		2430	2436	7	hirtula	2420	2426	7		2420	2426	7		2420	2426	7		2420	2426	7		2420	2426	7		2420	2426	7		2430	2436	7		2420	2426	7
3895	3901	7		3895	3901	7		3913	3919	7		3896	3902	7		3895	3901	7		3896	3902	7		3895	3901	7		3894	3900	7		3895	3901	7		3913	3919	7		3895	3901	7
6100	6106	7		6126	6132	7		6003	6009	7		6095	6101	7		6560	6566	7		6127	6133	7		6100	6106	7		6124	6130	7		6100	6106	7		6003	6009	7		6100	6106	7
6531	6537	7		6557	6563	7		6530	6536	7		6526	6532	7		7633	7639	7		6558	6564	7		6531	6537	7		6555	6561	7		6531	6537	7		6530	6536	7		6531	6537	7
7605	7611	7		7632	7638	7		7208	7214	7		7600	7606	7		7832	7838	7		7633	7639	7		7606	7612	7		7630	7636	7		7606	7612	7		7208	7214	7		7605	7611	7
7804	7810	7		7831	7837	7		7593	7599	7		7799	7805	7		8305	8311	7		7832	7838	7		7805	7811	7		7828	7834	7		7805	7811	7		7593	7599	7		7804	7810	7
8277	8283	7		8303	8309	7		7793	7799	7		8272	8278	7		11616	11622	7		8304	8310	7		8278	8284	7		8300	8306	7		8278	8284	7		7793	7799	7		8277	8283	7
11588	11594	7		11614	11620	7		11578	11584	7		11583	11589	7		12313	12319	7		11615	11621	7		11589	11595	7		11611	11617	7		11589	11595	7		11578	11584	7		11588	11594	7
12278	12284	7		12311	12317	7		12034	12040	7		12280	12286	7		12537	12543	7		12312	12318	7		12503	12509	7		12308	12314	7		12503	12509	7		12034	12040	7		12285	12291	7
12502	12508	7		12535	12541	7		12495	12501	7		12504	12510	7		13931	13937	7		12536	12542	7		13897	13903	7		12532	12538	7		13897	13903	7		12495	12501	7		12509	12515	7
13902	13908	7		13929	13935	7		14416	14422	7		13898	13904	7		14449	14455	7		13930	13936	7		14415	14421	7		13926	13932	7		14415	14421	7		14416	14422	7		13903	13909	7
14420	14426	7		14447	14453	7		15124	15130	7		14416	14422	7		15157	15163	7		14448	14454	7		15123	15129	7		14444	14450	7		15123	15129	7		15124	15130	7		14421	14427	7
15128	15134	7		15155	15161	7		15392	15398	7		15124	15130	7		15425	15431	7		15156	15162	7		15391	15397	7		15152	15158	7		15391	15397	7		15392	15398	7		15129	15135	7
15396	15402	7		15423	15429	7		15582	15588	7		15392	15398	7		15975	15981	7		15424	15430	7		15941	15947	7		15420	15426	7		15941	15947	7		15582	15588	7		15397	15403	7
15946	15952	7		15973	15979	7		15938	15944	7		15942	15948	7		16375	16381	7		15974	15980	7		16339	16345	7		15970	15976	7		16339	16345	7		15938	15944	7		15947	15953	7
16344	16350	7		16370	16376	7		16338	16344	7		16339	16345	7		16408	16414	7		16371	16377	7		16372	16378	7		16367	16373	7		16372	16378	7		16338	16344	7		16345	16351	7
16377	16383	7		16403	16409	7		16371	16377	7		16372	16378	7		18200	18206	7		16404	16410	7		18164	18170	7		16400	16406	7		18164	18170	7		16371	16377	7		16378	16384	7
18170	18176	7		18194	18200	7		18200	18206	7		18181	18187	7		18218	18224	7		18196	18202	7		18182	18188	7		18190	18196	7		18182	18188	7		18200	18206	7		18172	18178	7
18188	18194	7		18212	18218	7		18844	18850	7		18751	18757	7		18788	18794	7		18214	18220	7		18752	18758	7		18208	18214	7		18752	18758	7		18844	18850	7		18190	18196	7
18758	18764	7		18783	18789	7		19706	19712	7		19613	19619	7		19650	19656	7		18784	18790	7		19614	19620	7		18778	18784	7		19614	19620	7		19706	19712	7		18760	18766	7
19620	19626	7		19645	19651	7		21067	21073	7		20974	20980	7		21011	21017	7		19646	19652	7		20975	20981	7		19640	19646	7		20975	20981	7		21067	21073	7		19622	19628	7
20981	20987	7		21006	21012	7		22909	22915	7		22816	22822	7		22853	22859	7		21007	21013	7		22817	22823	7		21001	21007	7		22817	22823	7		22909	22915	7		20983	20989	7
22823	22829	7		22848	22854	7		23102	23108	7		23009	23015	7		23046	23052	7		22849	22855	7		23010	23016	7		22843	22849	7		23010	23016	7		23102	23108	7		22825	22831	7
23016	23022	7		23041	23047	7		24312	24318	7		24219	24225	7		24256	24262	7		23042	23048	7		24220	24226	7		23036	23042	7		24220	24226	7		24312	24318	7		23018	23024	7
24226	24232	7		24251	24257	7		26834	26840	7		26741	26747	7		26784	26790	7		24252	24258	7		26742	26748	7		24246	24252	7		26742	26748	7		26834	26840	7		24228	24234	7
26748	26754	7		26773	26779	7		27899	27905	7		27806	27812	7		27849	27855	7		26774	26780	7		27807	27813	7		26768	26774	7		27807	27813	7		27899	27905	7		26750	26756	7
27813	27819	7		27838	27844	7		28133	28139	7		28040	28046	7		28083	28089	7		27839	27845	7		28041	28047	7		27833	27839	7		28041	28047	7		28133	28139	7		27815	27821	7
28047	28053	7		28072	28078	7		28832	28838	7		28739	28745	7		28782	28788	7		28073	28079	7		28740	28746	7		28067	28073	7		28740	28746	7		28832	28838	7		28049	28055	7
28746	28752	7		28771	28777	7		29068	29074	7		28975	28981	7		29018	29024	7		28772	28778	7		28976	28982	7		28766	28772	7		28976	28982	7		29068	29074	7		28748	28754	7
28982	28988	7		29007	29013	7		31144	31150	7		32017	32023	7		32060	32066	7		29008	29014	7		32017	32023	7		29002	29008	7		32017	32023	7		31144	31150	7		28984	28990	7
32026	32032	7		32051	32057	7		32114	32120	7		32140	32146	7		32183	32189	7		32052	32058	7		32140	32146	7		32045	32051	7		32140	32146	7		32114	32120	7		32028	32034	7
32149	32155	7		32174	32180	7		32237	32243	7		32250	32256	7		32293	32299	7		32175	32181	7		32250	32256	7		32168	32174	7		32250	32256	7		32237	32243	7		32151	32157	7
32259	32265	7		32284	32290	7		32347	32353	7		32799	32805	7		32842	32848	7		32285	32291	7		32799	32805	7		32278	32284	7		32799	32805	7		32347	32353	7		32261	32267	7
32808	32814	7		32833	32839	7		32901	32907	7		33094	33100	7		33137	33143	7		32834	32840	7		33094	33100	7		32827	32833	7		33094	33100	7		32901	32907	7		32810	32816	7
33103	33109	7		33128	33134	7		33196	33202	7		35502	35508	7		35545	35551	7		33129	33135	7		35502	35508	7		33122	33128	7		35502	35508	7		33196	33202	7		33105	33111	7
35511	35517	7		35536	35542	7		35609	35615	7		37258	37264	7		37301	37307	7		35537	35543	7		37258	37264	7		35530	35536	7		37258	37264	7		35609	35615	7		35513	35519	7
37267	37273	7		37292	37298	7		35623	35629	7		38705	38711	7		38748	38754	7		37293	37299	7		38705	38711	7		37286	37292	7		38705	38711	7		35623	35629	7		37269	37275	7
38714	38720	7		38739	38745	7		37364	37370	7		40984	40990	7		41027	41033	7		38740	38746	7		40984	40990	7		38733	38739	7		40984	40990	7		37364	37370	7		38716	38722	7
40993	40999	7		41018	41024	7		38811	38817	7		42175	42181	7		42218	42224	7		41019	41025	7		42175	42181	7		41012	41018	7		42175	42181	7		38811	38817	7		40995	41001	7
42184	42190	7		42209	42215	7		42086	42092	7		42212	42218	7		42255	42261	7		42210	42216	7		42212	42218	7		42203	42209	7		42212	42218	7		42086	42092	7		42186	42192	7
42221	42227	7		42246	42252	7		42814	42820	7		42710	42716	7		42753	42759	7		42247	42253	7		42710	42716	7		42240	42246	7		42710	42716	7		42814	42820	7		42223	42229	7
42719	42725	7		42744	42750	7		43356	43362	7		43255	43261	7		43292	43298	7		42745	42751	7		43256	43262	7		42738	42744	7		43256	43262	7		43356	43362	7		42721	42727	7
43265	43271	7		43286	43292	7		44445	44451	7		44343	44349	7		44380	44386	7		43287	43293	7		44344	44350	7		43280	43286	7		44344	44350	7		44445	44451	7		43267	43273	7
44353	44359	7		44374	44380	7		45364	45370	7		45260	45266	7		45297	45303	7		44375	44381	7		45262	45268	7		44368	44374	7		45262	45268	7		45364	45370	7		44355	44361	7
45270	45276	7		45291	45297	7		45854	45860	7		45779	45785	7		45815	45821	7		45293	45299	7		45781	45787	7		45285	45291	7		45781	45787	7		45854	45860	7		45272	45278	7
45789	45795	7		45809	45815	7		46694	46700	7		46091	46097	7		46131	46137	7		45811	45817	7		46094	46100	7		45803	45809	7		46095	46101	7		46694	46700	7		45791	45797	7
46102	46108	7		46123	46129	7		47329	47335	7		46982	46988	7		47025	47031	7		46125	46131	7		46985	46991	7		46120	46126	7		46986	46992	7		47329	47335	7		46103	46109	7
46994	47000	7		47013	47019	7		47496	47502	7		47238	47244	7		47216	47222	7		47015	47021	7		47241	47247	7		47012	47018	7		47242	47248	7		47496	47502	7		46997	47003	7
47250	47256	7		47229	47235	7		48222	48228	7		48130	48136	7		47290	47296	7		47231	47237	7		48133	48139	7		47228	47234	7		48134	48140	7		48222	48228	7		47253	47259	7
48142	48148	7		47273	47279	7		50223	50229	7		49693	49699	7		48182	48188	7		47275	47281	7		49696	49702	7		47272	47278	7		49697	49703	7		50223	50229	7		48145	48151	7
49705	49711	7		48165	48171	7		50340	50346	7		50255	50261	7		49745	49751	7		48167	48173	7		50258	50264	7		48164	48170	7		50259	50265	7		50340	50346	7		49708	49714	7
50267	50273	7		49728	49734	7		52518	52524	7		52455	52461	7		50195	50201	7		49730	49736	7		52458	52464	7		49741	49747	7		52459	52465	7		52518	52524	7		50270	50276	7
52467	52473	7		50290	50296	7		52675	52681	7		52612	52618	7		50307	50313	7		50174	50180	7		52615	52621	7		50303	50309	7		52616	52622	7		52675	52681	7		52470	52476	7
52624	52630	7		52467	52473	7		53270	53276	7		55906	55912	7		52484	52490	7		50292	50298	7		55909	55915	7		52480	52486	7		55910	55916	7		53270	53276	7		52627	52633	7
55918	55924	7		52624	52630	7		55946	55952	7		58815	58821	7		52641	52647	7		52469	52475	7		58818	58824	7		52637	52643	7		58819	58825	7		55946	55952	7		55922	55928	7
58829	58835	7		55919	55925	7		56879	56885	7		58899	58905	7		55935	55941	7		52626	52632	7		58902	58908	7		55933	55939	7		58903	58909	7		56879	56885	7		58832	58838	7
58913	58919	7		58827	58833	7		58809	58815	7		58923	58929	7		58853	58859	7		55922	55928	7		58926	58932	7		58841	58847	7		58927	58933	7		58809	58815	7		58916	58922	7
58937	58943	7		58911	58917	7		58893	58899	7		59074	59080	7		58937	58943	7		58830	58836	7		59077	59083	7		58925	58931	7		59078	59084	7		58893	58899	7		58940	58946	7
59088	59094	7		58935	58941	7		58917	58923	7		60265	60271	7		58961	58967	7		58914	58920	7		60268	60274	7		58949	58955	7		60269	60275	7		58917	58923	7		59091	59097	7
60279	60285	7		59086	59092	7		59068	59074	7		61450	61456	7		59112	59118	7		58938	58944	7		61449	61455	7		59100	59106	7		61450	61456	7		59068	59074	7		60282	60288	7
61462	61468	7		60277	60283	7		60259	60265	7		63240	63246	7		60303	60309	7		59089	59095	7		63240	63246	7		60291	60297	7		63241	63247	7		60259	60265	7		61461	61467	7
63252	63258	7		61456	61462	7		60462	60468	7		63308	63314	7		61482	61488	7		60280	60286	7		63308	63314	7		61469	61475	7		63309	63315	7		60462	60468	7		63253	63259	7
63320	63326	7		62561	62567	7		61441	61447	7		64897	64903	7		62587	62593	7		61458	61464	7		64899	64905	7		62574	62580	7		64899	64905	7		61441	61447	7		63321	63327	7
64908	64914	7		63247	63253	7		63227	63233	7		66469	66475	7		63272	63278	7		62563	62569	7		66471	66477	7		63259	63265	7		66471	66477	7		63228	63234	7		64909	64915	7
66480	66486	7		63315	63321	7		63295	63301	7		67081	67087	7		63340	63346	7		63248	63254	7		67083	67089	7		63327	63333	7		67083	67089	7		63296	63302	7		66481	66487	7
67092	67098	7		64903	64909	7		66372	66378	7		67670	67676	7		64931	64937	7		63316	63322	7		67672	67678	7		64917	64923	7		67672	67678	7		66373	66379	7		67093	67099	7
67681	67687	7		66475	66481	7		66984	66990	7		67760	67766	7		66503	66509	7		64905	64911	7		67762	67768	7		66489	66495	7		67762	67768	7		66985	66991	7		67682	67688	7
67771	67777	7		67087	67093	7		67573	67579	7		69463	69469	7		67115	67121	7		66477	66483	7		69465	69471	7		67101	67107	7		69465	69471	7		67574	67580	7		67772	67778	7
69474	69480	7		67676	67682	7		67663	67669	7		69631	69637	7		67704	67710	7		67089	67095	7		69633	69639	7		67690	67696	7		69633	69639	7		67664	67670	7		69475	69481	7
69642	69648	7		67766	67772	7		69384	69390	7		70120	70126	7		67794	67800	7		67678	67684	7		70122	70128	7		67780	67786	7		70122	70128	7		69385	69391	7		69643	69649	7
70131	70137	7		69469	69475	7		69552	69558	7		70801	70807	7		69497	69503	7		67768	67774	7		70802	70808	7		69483	69489	7		70802	70808	7		69553	69559	7		70132	70138	7
70811	70817	7		69637	69643	7		70041	70047	7		71563	71569	7		69665	69671	7		69471	69477	7		71562	71568	7		69651	69657	7		71562	71568	7		70042	70048	7		70813	70819	7
71571	71577	7		70126	70132	7		70722	70728	7		72409	72415	7		70154	70160	7		69639	69645	7		72408	72414	7		70140	70146	7		72408	72414	7		70723	70729	7		71574	71580	7
72417	72423	7		70807	70813	7		71013	71019	7		73559	73565	7		70834	70840	7		70128	70134	7		73558	73564	7		70821	70827	7		73558	73564	7		71014	71020	7		72420	72426	7
73567	73573	7		71568	71574	7		71484	71490	7		74275	74281	7		71596	71602	7		70809	70815	7		74274	74280	7		71581	71587	7		74274	74280	7		71485	71491	7		73570	73576	7
74283	74289	7		72414	72420	7		72330	72336	7		74952	74958	7		72442	72448	7		71569	71575	7		74951	74957	7		72427	72433	7		74951	74957	7		72331	72337	7		74286	74292	7
74960	74966	7		73564	73570	7		73477	73483	7		76097	76103	7		73592	73598	7		72415	72421	7		76096	76102	7		73577	73583	7		76096	76102	7		73478	73484	7		74963	74969	7
76105	76111	7		74280	74286	7		74192	74198	7		77175	77181	7		74308	74314	7		73565	73571	7		77187	77193	7		74293	74299	7		77187	77193	7		74193	74199	7		76108	76114	7
77183	77189	7		74957	74963	7		74869	74875	7		77187	77193	7		74985	74991	7		74281	74287	7		78072	78078	7		74970	74976	7		78072	78078	7		74870	74876	7		77186	77192	7
77195	77201	7		76102	76108	7		76006	76012	7		78072	78078	7		76130	76136	7		74958	74964	7		78642	78648	7		76115	76121	7		78642	78648	7		76007	76013	7		77198	77204	7
78080	78086	7		77180	77186	7		77096	77102	7		78642	78648	7		77208	77214	7		76103	76109	7		78752	78758	7		77193	77199	7		78752	78758	7		77097	77103	7		78084	78090	7
78650	78656	7		77192	77198	7		77766	77772	7		78752	78758	7		77220	77226	7		77181	77187	7		79437	79443	7		77205	77211	7		79437	79443	7		77767	77773	7		78654	78660	7
78760	78766	7		78076	78082	7		77979	77985	7		79437	79443	7		78104	78110	7		77193	77199	7		79568	79574	7		78089	78095	7		79568	79574	7		77980	77986	7		78764	78770	7
79445	79451	7		78652	78658	7		78667	78673	7		79568	79574	7		78674	78680	7		78077	78083	7		80431	80437	7		78665	78671	7		80431	80437	7		78668	78674	7		79449	79455	7
79576	79582	7		78761	78767	7		78687	78693	7		80431	80437	7		78784	78790	7		78653	78659	7		80773	80779	7		78774	78780	7		80773	80779	7		78688	78694	7		79580	79586	7
80439	80445	7		78781	78787	7		79352	79358	7		80773	80779	7		78804	78810	7		78762	78768	7		82187	82193	7		78794	78800	7		82187	82193	7		79353	79359	7		80443	80449	7
80781	80787	7		79446	79452	7		79483	79489	7		82187	82193	7		79469	79475	7		78782	78788	7		83458	83464	7		79459	79465	7		83458	83464	7		79484	79490	7		80785	80791	7
82195	82201	7		79577	79583	7		80687	80693	7		83458	83464	7		80464	80470	7		79447	79453	7		83770	83776	7		79590	79596	7		83770	83776	7		80688	80694	7		82199	82205	7
83466	83472	7		80440	80446	7		82101	82107	7		83770	83776	7		80806	80812	7		79578	79584	7		84838	84844	7		80453	80459	7		84838	84844	7		82102	82108	7		83470	83476	7
83778	83784	7		80782	80788	7		83372	83378	7		84838	84844	7		82220	82226	7		80441	80447	7		87456	87462	7		80795	80801	7		87456	87462	7		83373	83379	7		83782	83788	7
84846	84852	7		82196	82202	7		83684	83690	7		87456	87462	7		83491	83497	7		80783	80789	7		88740	88746	7		82209	82215	7		88740	88746	7		83685	83691	7		84850	84856	7
87464	87470	7		83467	83473	7		84752	84758	7		88740	88746	7		83803	83809	7		82197	82203	7		88904	88910	7		83480	83486	7		88904	88910	7		84753	84759	7		87468	87474	7
88748	88754	7		83779	83785	7		87370	87376	7		88904	88910	7		84871	84877	7		83468	83474	7		90994	91000	7		83792	83798	7		90994	91000	7		87371	87377	7		88752	88758	7
88912	88918	7		84847	84853	7		88654	88660	7		90994	91000	7		87489	87495	7		83780	83786	7		91137	91143	7		84860	84866	7		91137	91143	7		88655	88661	7		88916	88922	7
91002	91008	7		87465	87471	7		88818	88824	7		91137	91143	7		88773	88779	7		84848	84854	7		94024	94030	7		87478	87484	7		94024	94030	7		88819	88825	7		91006	91012	7
91145	91151	7		88749	88755	7		90906	90912	7		94024	94030	7		88937	88943	7		87466	87472	7		94491	94497	7		88762	88768	7		94491	94497	7		90907	90913	7		91149	91155	7
94032	94038	7		88913	88919	7		91049	91055	7		94491	94497	7		91025	91031	7		88750	88756	7		95265	95271	7		88926	88932	7		95265	95271	7		91050	91056	7		94036	94042	7
94499	94505	7		91001	91007	7		93362	93368	7		95265	95271	7		91168	91174	7		88914	88920	7		97759	97765	7		91014	91020	7		97759	97765	7		93363	93369	7		94503	94509	7
95273	95279	7		91144	91150	7		93935	93941	7		97758	97764	7		94056	94062	7		91002	91008	7		99581	99587	7		91157	91163	7		99581	99587	7		93936	93942	7		95277	95283	7
97766	97772	7		94032	94038	7		94402	94408	7		99580	99586	7		94523	94529	7		91145	91151	7		99898	99904	7		94045	94051	7		99898	99904	7		94403	94409	7		97770	97776	7
99588	99594	7		94499	94505	7		95176	95182	7		99897	99903	7		95297	95303	7		94033	94039	7		100623	100629	7		94512	94518	7		100623	100629	7		95177	95183	7		99592	99598	7
99905	99911	7		95273	95279	7		97669	97675	7		100622	100628	7		97790	97796	7		94500	94506	7		100899	100905	7		95286	95292	7		100899	100905	7		97670	97676	7		99909	99915	7
100630	100636	7		97766	97772	7		99486	99492	7		100898	100904	7		99612	99618	7		95274	95280	7		102104	102110	7		97779	97785	7		102104	102110	7		99487	99493	7		100634	100640	7
100906	100912	7		99588	99594	7		99803	99809	7		102103	102109	7		99929	99935	7		97767	97773	7		102406	102412	7		99601	99607	7		102406	102412	7		99804	99810	7		100910	100916	7
102111	102117	7		99905	99911	7		100537	100543	7		102405	102411	7		100654	100660	7		99589	99595	7		104714	104720	7		99918	99924	7		104714	104720	7		100538	100544	7		102115	102121	7
102413	102419	7		100630	100636	7		100813	100819	7		104712	104718	7		100930	100936	7		99906	99912	7		104821	104827	7		100643	100649	7		104821	104827	7		100814	100820	7		102417	102423	7
104720	104726	7		100906	100912	7		102027	102033	7		104819	104825	7		102135	102141	7		100631	100637	7		104854	104860	7		100919	100925	7		104854	104860	7		102028	102034	7		104724	104730	7
104827	104833	7		102111	102117	7		102329	102335	7		104852	104858	7		102437	102443	7		100907	100913	7		104906	104912	7		102124	102130	7		104906	104912	7		102330	102336	7		104831	104837	7
104860	104866	7		102413	102419	7		103524	103530	7		104904	104910	7		104744	104750	7		102112	102118	7		106939	106945	7		102426	102432	7		106939	106945	7		103525	103531	7		104864	104870	7
104912	104918	7		104669	104675	7		104669	104675	7		106938	106944	7		104851	104857	7		102414	102420	7		107410	107416	7		104682	104688	7		107410	107416	7		104670	104676	7		104916	104922	7
106945	106951	7		104776	104782	7		104811	104817	7		107409	107415	7		104884	104890	7		104670	104676	7		107540	107546	7		104789	104795	7		107540	107546	7		104812	104818	7		106951	106957	7
107416	107422	7		104809	104815	7		104863	104869	7		107539	107545	7		104936	104942	7		104777	104783	7		107917	107923	7		104822	104828	7		107917	107923	7		104864	104870	7		107422	107428	7
107546	107552	7		104861	104867	7		106900	106906	7		107916	107922	7		105484	105490	7		104810	104816	7		107980	107986	7		104874	104880	7		107980	107986	7		106901	106907	7		107552	107558	7
107923	107929	7		105409	105415	7		107371	107377	7		107979	107985	7		106969	106975	7		104862	104868	7		109560	109566	7		105422	105428	7		109560	109566	7		107372	107378	7		107929	107935	7
107986	107992	7		106894	106900	7		107501	107507	7		109560	109566	7		107440	107446	7		105410	105416	7		110544	110550	7		106907	106913	7		110544	110550	7		107502	107508	7		107992	107998	7
109566	109572	7		107365	107371	7		107878	107884	7		110544	110550	7		107570	107576	7		106895	106901	7		110567	110573	7		107378	107384	7		110567	110573	7		107879	107885	7		109572	109578	7
110550	110556	7		107495	107501	7		107941	107947	7		110567	110573	7		107947	107953	7		107366	107372	7		111144	111150	7		107508	107514	7		111144	111150	7		107942	107948	7		110608	110614	7
110573	110579	7		107872	107878	7		109525	109531	7		111144	111150	7		108010	108016	7		107496	107502	7		111701	111707	7		107885	107891	7		111701	111707	7		109526	109532	7		110631	110637	7
111150	111156	7		107935	107941	7		110381	110387	7		111701	111707	7		109589	109595	7		107873	107879	7		112140	112146	7		107948	107954	7		112140	112146	7		110382	110388	7		111208	111214	7
111707	111713	7		109515	109521	7		110510	110516	7		112140	112146	7		110573	110579	7		107936	107942	7		112934	112940	7		109528	109534	7		112934	112940	7		110511	110517	7		111765	111771	7
112146	112152	7		110499	110505	7		110533	110539	7		112937	112943	7		110596	110602	7		109516	109522	7		113398	113404	7		110512	110518	7		113398	113404	7		110534	110540	7		112204	112210	7
112940	112946	7		110522	110528	7		111667	111673	7		113401	113407	7		111730	111736	7		110500	110506	7		113913	113919	7		110535	110541	7		113913	113919	7		111668	111674	7		112998	113004	7
113404	113410	7		111656	111662	7		112112	112118	7		113916	113922	7		112169	112175	7		110523	110529	7		115130	115136	7		111669	111675	7		115130	115136	7		112113	112119	7		113462	113468	7
113919	113925	7		112095	112101	7		112186	112192	7		115133	115139	7		112963	112969	7		111657	111663	7		115406	115412	7		112108	112114	7		115406	115412	7		112187	112193	7		113977	113983	7
115136	115142	7		112890	112896	7		112900	112906	7		115409	115415	7		113427	113433	7		111963	111969	7		116131	116137	7		112904	112910	7		116131	116137	7		112901	112907	7		115194	115200	7
115412	115418	7		113354	113360	7		113364	113370	7		116134	116140	7		113942	113948	7		112096	112102	7		116448	116454	7		113368	113374	7		116448	116454	7		113365	113371	7		115470	115476	7
116137	116143	7		113869	113875	7		113879	113885	7		116451	116457	7		115159	115165	7		112891	112897	7		118270	118276	7		113883	113889	7		118270	118276	7		113880	113886	7		116195	116201	7
116454	116460	7		115086	115092	7		115105	115111	7		118273	118279	7		115435	115441	7		113355	113361	7		120764	120770	7		115100	115106	7		120764	120770	7		115106	115112	7		116512	116518	7
118276	118282	7		115362	115368	7		115381	115387	7		120766	120772	7		116160	116166	7		113870	113876	7		121538	121544	7		115376	115382	7		121538	121544	7		115382	115388	7		118334	118340	7
120769	120775	7		116087	116093	7		116115	116121	7		121540	121546	7		116477	116483	7		115087	115093	7		122005	122011	7		116101	116107	7		122005	122011	7		116116	116122	7		120827	120833	7
121543	121549	7		116404	116410	7		116432	116438	7		122007	122013	7		118299	118305	7		115363	115369	7		124892	124898	7		116418	116424	7		124892	124898	7		116433	116439	7		121601	121607	7
122010	122016	7		118226	118232	7		118249	118255	7		124894	124900	7		120792	120798	7		116088	116094	7		125035	125041	7		118240	118246	7		125035	125041	7		118250	118256	7		122068	122074	7
124897	124903	7		120719	120725	7		120742	120748	7		125037	125043	7		121566	121572	7		116405	116411	7		127125	127131	7		120733	120739	7		127125	127131	7		120743	120749	7		124955	124961	7
125040	125046	7		121493	121499	7		121516	121522	7		127127	127133	7		122033	122039	7		118227	118233	7		127289	127295	7		121507	121513	7		127289	127295	7		121517	121523	7		125098	125104	7
127130	127136	7		121960	121966	7		121983	121989	7		127291	127297	7		124921	124927	7		120720	120726	7		128573	128579	7		121974	121980	7		128573	128579	7		121984	121990	7		127188	127194	7
127294	127300	7		124848	124854	7		122556	122562	7		128575	128581	7		125064	125070	7		121494	121500	7		131191	131197	7		124862	124868	7		131191	131197	7		122557	122563	7		127352	127358	7
128578	128584	7		124991	124997	7		124869	124875	7		131193	131199	7		127152	127158	7		121961	121967	7		132259	132265	7		125005	125011	7		132259	132265	7		124870	124876	7		128636	128642	7
131196	131202	7		127079	127085	7		125012	125018	7		132261	132267	7		127316	127322	7		124849	124855	7		132571	132577	7		127093	127099	7		132571	132577	7		125013	125019	7		131254	131260	7
132264	132270	7		127243	127249	7		127100	127106	7		132573	132579	7		128600	128606	7		124992	124998	7		133842	133848	7		127257	127263	7		133842	133848	7		127101	127107	7		132322	132328	7
132576	132582	7		128527	128533	7		127264	127270	7		133844	133850	7		131218	131224	7		127080	127086	7		135256	135262	7		128541	128547	7		135256	135262	7		127265	127271	7		132634	132640	7
133847	133853	7		131145	131151	7		128548	128554	7		135258	135264	7		132286	132292	7		127244	127250	7		135598	135604	7		131159	131165	7		135598	135604	7		128549	128555	7		133905	133911	7
135261	135267	7		132213	132219	7		131166	131172	7		135600	135606	7		132598	132604	7		128528	128534	7		5983	5990	8		132227	132233	7		5983	5990	8		131167	131173	7		135319	135325	7
135603	135609	7		132525	132531	7		132234	132240	7		5978	5985	8		133869	133875	7		131146	131152	7		7003	7010	8		132539	132545	7		7003	7010	8		132235	132241	7		135661	135667	7
5983	5990	8		133796	133802	7		132546	132552	7		6998	7005	8		135283	135289	7		132214	132220	7		7465	7472	8		133810	133816	7		7465	7472	8		132547	132553	7		5983	5990	8
7003	7010	8		135210	135216	7		133817	133823	7		7257	7264	8		135625	135631	7		132526	132532	7		7855	7862	8		135224	135230	7		7855	7862	8		133818	133824	7		7003	7010	8
7262	7269	8		135552	135558	7		135231	135237	7		7459	7466	8		6011	6018	8		133797	133803	7		7949	7956	8		135566	135572	7		7949	7956	8		135232	135238	7		7262	7269	8
7464	7471	8		4699	4706	8		4705	4712	8		7849	7856	8		6128	6135	8		135211	135217	7		10211	10218	8		4698	4705	8		10211	10218	8		4705	4712	8		7464	7471	8
7854	7861	8		6009	6016	8		5982	5989	8		7943	7950	8		7032	7039	8		135553	135559	7		11093	11100	8		6007	6014	8		11093	11100	8		5982	5989	8		7854	7861	8
7948	7955	8		7029	7036	8		7452	7459	8		10205	10212	8		7290	7297	8		4700	4707	8		11506	11513	8		7027	7034	8		11506	11513	8		7452	7459	8		7948	7955	8
10210	10217	8		7243	7250	8		7843	7850	8		11087	11094	8		7492	7499	8		6010	6017	8		12038	12045	8		7241	7248	8		12038	12045	8		7843	7850	8		10210	10217	8
11092	11099	8		7491	7498	8		7937	7944	8		11500	11507	8		7882	7889	8		7030	7037	8		12279	12286	8		7489	7496	8		12279	12286	8		7937	7944	8		11092	11099	8
11505	11512	8		7881	7888	8		8099	8106	8		12039	12046	8		7976	7983	8		7244	7251	8		14371	14378	8		7751	7758	8		14371	14378	8		8099	8106	8		11505	11512	8
12037	12044	8		7975	7982	8		8247	8254	8		14372	14379	8		10238	10245	8		7492	7499	8		15580	15587	8		7878	7885	8		15580	15587	8		8247	8254	8		12044	12051	8
14376	14383	8		8285	8292	8		10198	10205	8		15581	15588	8		11120	11127	8		7882	7889	8		15627	15634	8		7972	7979	8		15627	15634	8		10198	10205	8		14377	14384	8
15585	15592	8		10236	10243	8		14372	14379	8		15628	15635	8		11533	11540	8		7976	7983	8		16741	16748	8		8282	8289	8		16741	16748	8		14372	14379	8		15586	15593	8
15632	15639	8		11118	11125	8		15628	15635	8		16741	16748	8		12072	12079	8		8286	8293	8		17369	17376	8		10233	10240	8		17369	17376	8		15628	15635	8		15633	15640	8
16746	16753	8		11531	11538	8		17389	17396	8		17369	17376	8		14405	14412	8		10237	10244	8		25399	25406	8		11115	11122	8		25399	25406	8		17389	17396	8		16747	16754	8
17374	17381	8		12070	12077	8		18181	18188	8		25398	25405	8		15614	15621	8		11119	11126	8		26815	26822	8		11528	11535	8		26815	26822	8		18181	18188	8		17375	17382	8
25405	25412	8		14403	14410	8		25491	25498	8		26814	26821	8		15661	15668	8		11532	11539	8		26955	26962	8		12067	12074	8		26955	26962	8		25491	25498	8		17964	17971	8
26821	26828	8		15612	15619	8		26907	26914	8		26954	26961	8		16777	16784	8		12071	12078	8		27111	27118	8		14400	14407	8		27111	27118	8		26907	26914	8		25407	25414	8
26961	26968	8		15659	15666	8		27047	27054	8		27110	27117	8		17405	17412	8		14404	14411	8		29490	29497	8		15609	15616	8		29490	29497	8		27047	27054	8		26823	26830	8
27117	27124	8		16772	16779	8		27203	27210	8		29489	29496	8		25435	25442	8		15613	15620	8		30070	30077	8		15656	15663	8		30070	30077	8		27203	27210	8		26963	26970	8
29496	29503	8		17400	17407	8		29582	29589	8		30069	30076	8		26857	26864	8		15660	15667	8		30090	30097	8		16769	16776	8		30090	30097	8		29582	29589	8		27119	27126	8
30076	30083	8		25430	25437	8		30162	30169	8		30089	30096	8		26997	27004	8		16773	16780	8		31047	31054	8		17397	17404	8		31047	31054	8		30162	30169	8		29498	29505	8
30096	30103	8		26846	26853	8		30182	30189	8		31046	31053	8		27153	27160	8		17401	17408	8		32349	32356	8		25425	25432	8		32349	32356	8		30182	30189	8		30078	30085	8
31055	31062	8		26986	26993	8		32446	32453	8		32349	32356	8		29532	29539	8		25431	25438	8		32828	32835	8		26841	26848	8		32828	32835	8		32446	32453	8		30098	30105	8
32358	32365	8		27142	27149	8		32930	32937	8		32828	32835	8		30112	30119	8		26847	26854	8		33435	33442	8		26981	26988	8		33435	33442	8		32930	32937	8		31057	31064	8
32837	32844	8		29521	29528	8		36174	36181	8		33435	33442	8		30132	30139	8		26987	26994	8		36067	36074	8		27137	27144	8		36067	36074	8		36174	36181	8		32360	32367	8
33444	33451	8		30101	30108	8		36323	36330	8		36067	36074	8		31090	31097	8		27143	27150	8		40849	40856	8		29516	29523	8		40849	40856	8		36323	36330	8		32839	32846	8
36076	36083	8		30121	30128	8		40955	40962	8		40849	40856	8		32392	32399	8		29522	29529	8		41017	41024	8		30096	30103	8		41017	41024	8		40955	40962	8		33446	33453	8
40858	40865	8		31080	31087	8		41122	41129	8		41017	41024	8		32871	32878	8		30102	30109	8		41981	41988	8		30116	30123	8		41981	41988	8		41122	41129	8		36078	36085	8
41026	41033	8		32383	32390	8		43941	43948	8		41981	41988	8		36110	36117	8		30122	30129	8		43841	43848	8		31074	31081	8		43841	43848	8		43941	43948	8		40860	40867	8
41990	41997	8		32862	32869	8		45032	45039	8		43840	43847	8		40892	40899	8		31080	31087	8		44208	44215	8		32377	32384	8		44208	44215	8		45032	45039	8		41028	41035	8
43850	43857	8		36101	36108	8		45570	45577	8		44207	44214	8		41060	41067	8		32384	32391	8		44931	44938	8		32856	32863	8		44931	44938	8		45570	45577	8		41992	41999	8
44217	44224	8		40883	40890	8		45772	45779	8		44930	44937	8		42024	42031	8		32863	32870	8		45468	45475	8		36095	36102	8		45468	45475	8		45772	45779	8		43852	43859	8
44940	44947	8		41051	41058	8		45840	45847	8		45466	45473	8		43877	43884	8		36102	36109	8		45697	45704	8		40877	40884	8		45697	45704	8		45840	45847	8		44219	44226	8
45476	45483	8		42015	42022	8		45941	45948	8		45695	45702	8		44244	44251	8		40884	40891	8		45936	45943	8		41045	41052	8		45937	45944	8		45941	45948	8		44942	44949	8
45705	45712	8		43871	43878	8		46166	46173	8		45933	45940	8		44967	44974	8		41052	41059	8		46464	46471	8		42009	42016	8		46465	46472	8		46166	46173	8		45478	45485	8
45944	45951	8		44238	44245	8		46542	46549	8		46461	46468	8		45503	45510	8		42016	42023	8		49073	49080	8		43865	43872	8		49074	49081	8		46542	46549	8		45707	45714	8
46472	46479	8		44961	44968	8		46877	46884	8		49070	49077	8		45732	45739	8		43872	43879	8		49794	49801	8		44232	44239	8		49795	49802	8		46877	46884	8		45945	45952	8
49082	49089	8		45497	45504	8		49162	49169	8		49791	49798	8		46501	46508	8		44239	44246	8		53149	53156	8		44955	44962	8		53150	53157	8		49162	49169	8		46473	46480	8
49803	49810	8		45726	45733	8		49891	49898	8		53146	53153	8		46840	46847	8		44962	44969	8		53211	53218	8		45491	45498	8		53212	53219	8		49891	49898	8		49085	49092	8
53158	53165	8		46493	46500	8		53209	53216	8		53208	53215	8		49122	49129	8		45499	45506	8		57606	57613	8		45720	45727	8		57607	57614	8		53209	53216	8		49806	49813	8
53220	53227	8		46828	46835	8		56372	56379	8		57603	57610	8		49843	49850	8		45728	45735	8		58008	58015	8		46490	46497	8		58009	58016	8		56372	56379	8		53161	53168	8
57617	57624	8		49105	49112	8		57644	57651	8		58005	58012	8		53175	53182	8		46495	46502	8		58158	58165	8		49104	49111	8		58159	58166	8		57644	57651	8		53223	53230	8
58019	58026	8		49826	49833	8		58444	58451	8		58155	58162	8		53237	53244	8		46830	46837	8		58453	58460	8		49839	49846	8		58454	58461	8		58444	58451	8		57620	57627	8
58169	58176	8		53158	53165	8		59787	59794	8		58450	58457	8		57633	57640	8		49107	49114	8		59796	59803	8		53171	53178	8		59797	59804	8		59787	59794	8		58022	58029	8
58464	58471	8		53220	53227	8		62526	62533	8		59793	59800	8		58041	58048	8		49828	49835	8		62534	62541	8		53233	53240	8		62535	62542	8		62526	62533	8		58172	58179	8
59807	59814	8		57615	57622	8		63021	63028	8		62535	62542	8		58191	58198	8		53160	53167	8		62554	62561	8		57629	57636	8		62555	62562	8		63022	63029	8		58467	58474	8
62547	62554	8		58017	58024	8		64026	64033	8		62555	62562	8		58488	58495	8		53222	53229	8		63034	63041	8		58031	58038	8		63035	63042	8		64027	64034	8		59810	59817	8
62567	62574	8		58167	58174	8		64218	64225	8		63034	63041	8		59831	59838	8		57618	57625	8		64115	64122	8		58181	58188	8		64116	64123	8		64219	64226	8		62546	62553	8
63046	63053	8		58462	58469	8		69035	69042	8		64115	64122	8		62567	62574	8		58020	58027	8		64307	64314	8		58476	58483	8		64308	64315	8		69036	69043	8		63047	63054	8
64127	64134	8		59805	59812	8		71403	71410	8		64307	64314	8		63066	63073	8		58170	58177	8		65023	65030	8		59819	59826	8		65023	65030	8		71404	71411	8		64128	64135	8
64319	64326	8		62541	62548	8		77220	77227	8		65021	65028	8		64147	64154	8		58465	58472	8		65196	65203	8		62554	62561	8		65196	65203	8		77221	77228	8		64320	64327	8
65032	65039	8		63041	63048	8		78225	78232	8		65194	65201	8		64339	64346	8		59808	59815	8		66912	66919	8		63053	63060	8		66912	66919	8		78226	78233	8		65033	65040	8
65205	65212	8		64122	64129	8		79573	79580	8		66910	66917	8		65055	65062	8		62543	62550	8		69116	69123	8		64134	64141	8		69116	69123	8		79574	79581	8		65206	65213	8
66921	66928	8		64314	64321	8		80317	80324	8		69114	69121	8		65228	65235	8		63042	63049	8		70962	70969	8		64326	64333	8		70962	70969	8		80318	80325	8		66922	66929	8
69125	69132	8		65027	65034	8		84789	84796	8		70961	70968	8		66944	66951	8		64123	64130	8		77174	77181	8		65041	65048	8		77174	77181	8		84790	84797	8		69126	69133	8
70971	70978	8		65200	65207	8		86089	86096	8		77311	77318	8		69148	69155	8		64315	64322	8		77311	77318	8		65214	65221	8		77311	77318	8		86090	86097	8		70973	70980	8
77319	77326	8		66916	66923	8		90005	90012	8		77806	77813	8		70994	71001	8		65029	65036	8		77806	77813	8		66930	66937	8		77806	77813	8		90006	90013	8		77322	77329	8
77814	77821	8		69120	69127	8		97199	97206	8		79658	79665	8		77344	77351	8		65202	65209	8		79658	79665	8		69134	69141	8		79658	79665	8		97200	97207	8		77817	77824	8
79666	79673	8		70967	70974	8		98594	98601	8		80402	80409	8		77839	77846	8		66918	66925	8		80402	80409	8		70981	70988	8		80402	80409	8		98595	98602	8		79670	79677	8
80410	80417	8		77316	77323	8		101737	101744	8		84875	84882	8		79600	79607	8		69122	69129	8		84875	84882	8		77329	77336	8		84875	84882	8		101738	101745	8		80414	80421	8
84883	84890	8		77811	77818	8		102407	102414	8		86175	86182	8		79691	79698	8		70969	70976	8		86175	86182	8		77824	77831	8		86175	86182	8		102408	102415	8		84887	84894	8
86183	86190	8		79667	79674	8		103325	103332	8		90091	90098	8		80435	80442	8		77317	77324	8		90091	90098	8		79680	79687	8		90091	90098	8		103326	103333	8		86187	86194	8
90099	90106	8		80411	80418	8		103466	103473	8		93450	93457	8		84908	84915	8		77812	77819	8		93450	93457	8		80424	80431	8		93450	93457	8		103467	103474	8		90103	90110	8
93458	93465	8		84884	84891	8		103833	103840	8		97288	97295	8		86208	86215	8		79668	79675	8		97289	97296	8		84897	84904	8		97289	97296	8		103834	103841	8		93462	93469	8
97296	97303	8		86184	86191	8		103902	103909	8		98683	98690	8		90124	90131	8		80412	80419	8		98684	98691	8		86197	86204	8		98684	98691	8		103903	103910	8		97300	97307	8
98691	98698	8		90100	90107	8		105478	105485	8		101813	101820	8		93481	93488	8		84885	84892	8		101814	101821	8		90113	90120	8		101814	101821	8		105479	105486	8		98695	98702	8
101821	101828	8		93457	93464	8		107997	108004	8		103401	103408	8		97320	97327	8		86185	86192	8		103402	103409	8		93470	93477	8		103402	103409	8		107998	108005	8		101825	101832	8
103409	103416	8		97296	97303	8		117323	117330	8		103542	103549	8		98715	98722	8		90101	90108	8		103543	103550	8		97309	97316	8		103543	103550	8		117324	117331	8		103413	103420	8
103550	103557	8		98691	98698	8		118718	118725	8		103909	103916	8		101845	101852	8		93458	93465	8		103910	103917	8		98704	98711	8		103910	103917	8		118719	118726	8		103554	103561	8
103917	103924	8		101821	101828	8		125912	125919	8		103978	103985	8		103433	103440	8		97297	97304	8		103979	103986	8		101834	101841	8		103979	103986	8		125913	125920	8		103921	103928	8
103986	103993	8		103409	103416	8		129828	129835	8		104263	104270	8		103574	103581	8		98692	98699	8		105454	105461	8		103422	103429	8		105454	105461	8		129829	129836	8		103990	103997	8
104271	104278	8		103550	103557	8		131128	131135	8		105520	105527	8		103941	103948	8		101822	101829	8		105521	105528	8		103563	103570	8		105521	105528	8		131129	131136	8		104275	104282	8
105460	105467	8		103917	103924	8		135600	135607	8		108035	108042	8		104010	104017	8		103410	103417	8		108036	108043	8		103930	103937	8		108036	108043	8		135601	135608	8		105533	105540	8
105527	105534	8		103986	103993	8		325	333	9		108934	108941	8		104295	104302	8		103551	103558	8		108935	108942	8		103999	104006	8		108935	108942	8		325	333	9		108048	108055	8
108042	108049	8		105476	105483	8		4774	4782	9		108952	108959	8		105551	105558	8		103918	103925	8		108953	108960	8		105489	105496	8		108953	108960	8		4774	4782	9		108947	108954	8
108941	108948	8		107991	107998	8		5799	5807	9		117347	117354	8		108066	108073	8		103987	103994	8		117344	117351	8		108004	108011	8		117344	117351	8		5799	5807	9		108965	108972	8
108959	108966	8		108890	108897	8		7250	7258	9		118742	118749	8		108965	108972	8		105477	105484	8		118739	118746	8		108903	108910	8		118739	118746	8		7250	7258	9		117408	117415	8
117350	117357	8		108908	108915	8		7308	7316	9		122580	122587	8		108983	108990	8		107992	107999	8		122578	122585	8		108921	108928	8		122578	122585	8		7308	7316	9		118803	118810	8
118745	118752	8		117300	117307	8		7811	7819	9		125939	125946	8		109202	109209	8		108891	108898	8		125937	125944	8		117314	117321	8		125937	125944	8		7811	7819	9		122641	122648	8
122583	122590	8		118695	118702	8		11080	11088	9		129855	129862	8		117373	117380	8		108909	108916	8		129853	129860	8		118709	118716	8		129853	129860	8		11080	11088	9		126000	126007	8
125942	125949	8		122534	122541	8		11166	11174	9		131155	131162	8		118768	118775	8		117301	117308	8		131153	131160	8		122548	122555	8		131153	131160	8		11166	11174	9		129916	129923	8
129858	129865	8		125891	125898	8		11207	11215	9		135628	135635	8		122607	122614	8		118696	118703	8		135626	135633	8		125905	125912	8		135626	135633	8		11207	11215	9		131216	131223	8
131158	131165	8		129807	129814	8		11494	11502	9		325	333	9		125964	125971	8		122535	122542	8		325	333	9		129821	129828	8		325	333	9		11494	11502	9		135689	135696	8
135631	135638	8		131107	131114	8		13883	13891	9		4700	4708	9		129880	129887	8		125892	125899	8		4699	4707	9		131121	131128	8		4699	4707	9		13883	13891	9		325	333	9
325	333	9		135580	135587	8		16001	16009	9		4770	4778	9		131180	131187	8		129808	129815	8		4769	4777	9		135594	135601	8		4769	4777	9		16001	16009	9		4699	4707	9
4699	4707	9		325	333	9		16748	16756	9		6081	6089	9		135653	135660	8		131108	131115	8		6086	6094	9		325	333	9		6086	6094	9		16748	16756	9		4769	4777	9
4769	4777	9		4768	4776	9		17819	17827	9		7315	7323	9		325	333	9		135581	135588	8		7262	7270	9		4767	4775	9		7262	7270	9		17819	17827	9		6086	6094	9
6086	6094	9		6112	6120	9		18371	18379	9		7721	7729	9		4699	4707	9		325	333	9		7321	7329	9		6110	6118	9		7321	7329	9		18371	18379	9		7320	7328	9
7320	7328	9		7347	7355	9		18379	18387	9		8253	8261	9		4769	4777	9		4769	4777	9		7727	7735	9		7345	7353	9		7727	7735	9		18379	18387	9		7726	7734	9
7726	7734	9		7753	7761	9		19733	19741	9		11172	11180	9		6114	6122	9		6113	6121	9		8259	8267	9		11200	11208	9		8259	8267	9		19733	19741	9		8258	8266	9
8258	8266	9		11203	11211	9		23284	23292	9		11213	11221	9		7246	7254	9		7348	7356	9		11178	11186	9		11241	11249	9		11178	11186	9		23284	23292	9		11177	11185	9
11177	11185	9		11244	11252	9		24885	24893	9		14133	14141	9		7348	7356	9		7754	7762	9		11219	11227	9		14161	14169	9		11219	11227	9		24885	24893	9		11218	11226	9
11218	11226	9		14164	14172	9		26771	26779	9		14593	14601	9		7754	7762	9		11204	11212	9		14132	14140	9		14621	14629	9		14132	14140	9		26771	26779	9		14138	14146	9
14137	14145	9		14624	14632	9		26783	26791	9		16868	16876	9		8286	8294	9		11245	11253	9		14592	14600	9		16896	16904	9		14592	14600	9		26783	26791	9		14598	14606	9
14597	14605	9		16899	16907	9		29238	29246	9		17801	17809	9		11205	11213	9		14165	14173	9		16868	16876	9		17714	17722	9		16868	16876	9		29238	29246	9		16874	16882	9
16873	16881	9		17832	17840	9		36098	36106	9		18352	18360	9		11246	11254	9		14625	14633	9		17802	17810	9		17828	17836	9		17802	17810	9		36098	36106	9		17692	17700	9
17808	17816	9		18383	18391	9		39319	39327	9		19640	19648	9		14166	14174	9		16900	16908	9		18353	18361	9		18379	18387	9		18353	18361	9		39319	39327	9		17806	17814	9
18359	18367	9		19672	19680	9		39612	39620	9		23191	23199	9		14626	14634	9		17834	17842	9		19641	19649	9		19667	19675	9		19641	19649	9		39612	39620	9		18361	18369	9
19647	19655	9		23223	23231	9		41090	41098	9		24792	24800	9		16082	16090	9		18385	18393	9		23192	23200	9		23218	23226	9		23192	23200	9		41090	41098	9		19649	19657	9
23198	23206	9		24824	24832	9		42279	42287	9		26690	26698	9		16904	16912	9		19673	19681	9		24793	24801	9		24819	24827	9		24793	24801	9		42279	42287	9		23200	23208	9
24799	24807	9		26722	26730	9		44308	44316	9		29145	29153	9		17722	17730	9		23224	23232	9		26691	26699	9		26717	26725	9		26691	26699	9		44308	44316	9		24801	24809	9
26697	26705	9		29177	29185	9		44961	44969	9		30990	30998	9		18389	18397	9		24825	24833	9		29146	29154	9		29172	29180	9		29146	29154	9		44961	44969	9		26699	26707	9
29152	29160	9		36025	36033	9		45235	45243	9		35991	35999	9		18397	18405	9		26723	26731	9		30991	30999	9		36019	36027	9		30991	30999	9		45235	45243	9		29154	29162	9
36000	36008	9		36250	36258	9		46007	46015	9		36216	36224	9		19677	19685	9		29178	29186	9		35991	35999	9		36244	36252	9		35991	35999	9		46007	46015	9		36002	36010	9
36225	36233	9		39247	39255	9		47283	47291	9		39213	39221	9		23228	23236	9		36026	36034	9		36216	36224	9		39241	39249	9		36216	36224	9		47283	47291	9		36227	36235	9
39222	39230	9		39540	39548	9		48776	48784	9		39506	39514	9		24829	24837	9		36251	36259	9		39213	39221	9		39534	39542	9		39213	39221	9		48776	48784	9		39224	39232	9
39515	39523	9		44890	44898	9		53720	53728	9		44859	44867	9		26727	26735	9		39248	39256	9		39506	39514	9		44884	44892	9		39506	39514	9		53720	53728	9		39517	39525	9
44869	44877	9		45164	45172	9		55522	55530	9		45133	45141	9		29188	29196	9		39541	39549	9		44860	44868	9		45158	45166	9		44860	44868	9		55522	55530	9		44871	44879	9
45143	45151	9		45252	45260	9		56894	56902	9		45221	45229	9		36034	36042	9		44891	44899	9		45134	45142	9		45246	45254	9		45134	45142	9		56894	56902	9		45145	45153	9
45231	45239	9		45794	45802	9		57293	57301	9		46796	46804	9		36259	36267	9		45165	45173	9		46799	46807	9		45788	45796	9		46800	46808	9		57293	57301	9		45233	45241	9
47204	47212	9		45964	45972	9		57394	57402	9		47192	47200	9		39256	39264	9		45796	45804	9		47195	47203	9		48718	48726	9		47196	47204	9		57394	57402	9		47207	47215	9
48696	48704	9		48719	48727	9		58068	58076	9		48684	48692	9		39549	39557	9		45966	45974	9		48687	48695	9		53684	53692	9		48688	48696	9		58068	58076	9		48699	48707	9
53671	53679	9		53671	53679	9		58091	58099	9		53659	53667	9		44896	44904	9		48721	48729	9		53662	53670	9		56359	56367	9		53663	53671	9		58091	58099	9		53674	53682	9
55502	55510	9		56345	56353	9		58103	58111	9		55482	55490	9		45170	45178	9		53673	53681	9		55493	55501	9		56378	56386	9		55486	55494	9		58103	58111	9		56348	56356	9
56345	56353	9		56364	56372	9		58218	58226	9		56331	56339	9		45258	45266	9		56348	56356	9		56334	56342	9		56862	56870	9		56335	56343	9		58218	58226	9		56367	56375	9
56364	56372	9		56848	56856	9		60228	60236	9		56350	56358	9		45800	45808	9		56367	56375	9		56353	56361	9		56879	56887	9		56354	56362	9		60228	60236	9		56869	56877	9
56866	56874	9		56865	56873	9		62930	62938	9		56852	56860	9		48736	48744	9		56851	56859	9		56855	56863	9		57278	57286	9		56856	56864	9		62931	62939	9		57370	57378	9
57367	57375	9		57264	57272	9		63164	63172	9		57353	57361	9		53688	53696	9		56868	56876	9		57356	57364	9		57379	57387	9		57357	57365	9		63165	63173	9		58044	58052	9
58041	58049	9		57365	57373	9		65096	65104	9		58027	58035	9		55519	55527	9		57267	57275	9		58030	58038	9		58053	58061	9		58031	58039	9		65097	65105	9		58056	58064	9
58053	58061	9		58039	58047	9		65410	65418	9		58039	58047	9		56361	56369	9		57368	57376	9		58042	58050	9		58065	58073	9		58043	58051	9		65411	65419	9		58241	58249	9
58238	58246	9		58051	58059	9		65676	65684	9		58224	58232	9		56380	56388	9		58042	58050	9		58227	58235	9		58250	58258	9		58228	58236	9		65677	65685	9		60251	60259	9
60248	60256	9		58236	58244	9		66812	66820	9		60234	60242	9		56881	56889	9		58054	58062	9		60237	60245	9		60260	60268	9		60238	60246	9		66813	66821	9		62566	62574	9
63189	63197	9		60246	60254	9		67490	67498	9		63177	63185	9		57280	57288	9		58239	58247	9		63177	63185	9		63196	63204	9		63178	63186	9		67491	67499	9		63190	63198	9
65518	65526	9		63184	63192	9		70882	70890	9		65507	65515	9		58063	58071	9		60249	60257	9		65509	65517	9		65527	65535	9		65509	65517	9		70883	70891	9		65519	65527	9
65784	65792	9		65513	65521	9		77715	77723	9		65773	65781	9		58075	58083	9		63185	63193	9		65775	65783	9		65793	65801	9		65775	65783	9		77716	77724	9		65785	65793	9
67598	67606	9		65779	65787	9		77795	77803	9		67587	67595	9		60272	60280	9		65515	65523	9		67589	67597	9		67607	67615	9		67589	67597	9		77796	77804	9		67599	67607	9
71292	71300	9		67593	67601	9		86384	86392	9		73106	73114	9		63209	63217	9		65781	65789	9		71283	71291	9		71302	71310	9		71283	71291	9		86385	86393	9		71492	71500	9
71489	71497	9		71288	71296	9		91000	91008	9		76637	76645	9		65541	65549	9		67595	67603	9		71480	71488	9		71499	71507	9		71480	71488	9		91001	91009	9		73117	73125	9
73114	73122	9		73111	73119	9		91794	91802	9		77888	77896	9		65807	65815	9		71290	71298	9		73105	73113	9		73124	73132	9		73105	73113	9		91795	91803	9		76648	76656	9
76645	76653	9		76642	76650	9		93735	93743	9		78323	78331	9		67621	67629	9		71487	71495	9		76636	76644	9		76655	76663	9		76636	76644	9		93736	93744	9		77900	77908	9
77896	77904	9		77861	77869	9		101767	101775	9		86470	86478	9		71315	71323	9		73112	73120	9		77888	77896	9		77874	77882	9		77888	77896	9		101768	101776	9		78335	78343	9
78331	78339	9		77892	77900	9		101953	101961	9		91088	91096	9		73139	73147	9		76643	76651	9		78323	78331	9		77905	77913	9		78323	78331	9		101954	101962	9		86482	86490	9
86478	86486	9		78327	78335	9		102428	102436	9		91882	91890	9		76670	76678	9		77862	77870	9		86470	86478	9		78340	78348	9		86470	86478	9		102429	102437	9		91100	91108	9
91096	91104	9		78662	78670	9		104199	104207	9		93824	93832	9		77889	77897	9		77893	77901	9		91088	91096	9		78675	78683	9		91088	91096	9		104200	104208	9		91894	91902	9
91890	91898	9		86479	86487	9		104776	104784	9		102029	102037	9		77920	77928	9		78328	78336	9		91882	91890	9		86492	86500	9		91882	91890	9		104777	104785	9		93836	93844	9
93832	93840	9		91095	91103	9		104962	104970	9		102482	102490	9		78355	78363	9		78663	78671	9		93824	93832	9		91108	91116	9		93824	93832	9		104963	104971	9		102041	102049	9
102037	102045	9		91889	91897	9		106853	106861	9		102504	102512	9		86503	86511	9		86480	86488	9		102030	102038	9		91902	91910	9		102030	102038	9		106854	106862	9		102494	102502	9
102490	102498	9		102037	102045	9		106957	106965	9		105452	105460	9		91119	91127	9		91096	91104	9		102483	102491	9		102050	102058	9		102483	102491	9		106958	106966	9		102516	102524	9
102512	102520	9		102490	102498	9		109132	109140	9		109241	109249	9		91913	91921	9		91890	91898	9		102505	102513	9		102503	102511	9		102505	102513	9		109133	109141	9		109184	109192	9
109178	109186	9		102512	102520	9		109206	109214	9		112837	112845	9		102061	102069	9		102038	102046	9		104264	104272	9		102525	102533	9		104264	104272	9		109207	109215	9		109253	109261	9
109247	109255	9		109127	109135	9		112800	112808	9		122205	122213	9		102514	102522	9		102491	102499	9		109172	109180	9		109140	109148	9		109172	109180	9		112801	112809	9		112898	112906	9
112840	112848	9		109196	109204	9		122181	122189	9		124147	124155	9		102536	102544	9		102513	102521	9		109241	109249	9		109209	109217	9		109241	109249	9		122182	122190	9		122266	122274	9
122208	122216	9		112790	112798	9		124122	124130	9		124941	124949	9		109270	109278	9		109128	109136	9		112834	112842	9		112804	112812	9		112834	112842	9		124123	124131	9		124208	124216	9
124150	124158	9		124101	124109	9		124916	124924	9		129559	129567	9		112863	112871	9		109197	109205	9		122203	122211	9		124115	124123	9		122203	122211	9		124917	124925	9		125002	125010	9
124944	124952	9		124895	124903	9		129532	129540	9		47	56	10		124174	124182	9		112791	112799	9		124145	124153	9		124909	124917	9		124145	124153	9		129533	129541	9		129620	129628	9
129562	129570	9		129511	129519	9		47	56	10		5708	5717	10		124968	124976	9		124102	124110	9		124939	124947	9		129525	129533	9		124939	124947	9		47	56	10		47	56	10
47	56	10		47	56	10		5880	5889	10		5876	5885	10		129584	129592	9		124896	124904	9		129557	129565	9		47	56	10		129557	129565	9		5880	5889	10		5713	5722	10
5713	5722	10		5712	5721	10		6086	6095	10		7212	7221	10		47	56	10		129512	129520	9		47	56	10		5710	5719	10		47	56	10		6086	6095	10		5881	5890	10
5881	5890	10		5907	5916	10		7714	7723	10		11145	11154	10		5714	5723	10		47	56	10		5713	5722	10		5905	5914	10		5713	5722	10		7714	7723	10		7217	7226	10
7217	7226	10		11176	11185	10		11139	11148	10		13730	13739	10		5909	5918	10		5713	5722	10		5881	5890	10		11173	11182	10		5881	5890	10		11139	11148	10		11150	11159	10
11150	11159	10		13761	13770	10		13719	13728	10		14150	14159	10		11178	11187	10		5908	5917	10		7217	7226	10		13758	13767	10		7217	7226	10		13719	13728	10		13735	13744	10
13728	13737	10		14181	14190	10		16047	16056	10		17686	17695	10		13763	13772	10		11177	11186	10		11151	11160	10		14178	14187	10		11151	11160	10		16047	16056	10		14155	14164	10
14154	14163	10		16080	16089	10		17135	17144	10		18360	18369	10		14183	14192	10		13762	13771	10		13729	13738	10		16077	16086	10		13729	13738	10		17135	17144	10		18369	18378	10
18367	18376	10		17717	17726	10		17706	17715	10		22043	22052	10		22080	22089	10		14182	14191	10		14149	14158	10		18387	18396	10		14149	14158	10		17706	17715	10		22052	22061	10
22050	22059	10		22075	22084	10		18676	18685	10		22507	22516	10		22544	22553	10		16081	16090	10		18361	18370	10		22070	22079	10		18361	18370	10		18676	18685	10		22516	22525	10
22514	22523	10		22539	22548	10		22136	22145	10		25288	25297	10		25325	25334	10		18393	18402	10		22044	22053	10		22534	22543	10		22044	22053	10		22136	22145	10		25297	25306	10
25295	25304	10		25320	25329	10		22600	22609	10		27053	27062	10		27096	27105	10		22076	22085	10		22508	22517	10		25315	25324	10		22508	22517	10		22600	22609	10		27062	27071	10
27060	27069	10		27085	27094	10		25381	25390	10		29149	29158	10		29192	29201	10		22540	22549	10		25289	25298	10		27080	27089	10		25289	25298	10		25381	25390	10		29158	29167	10
29156	29165	10		29181	29190	10		27146	27155	10		29224	29233	10		29267	29276	10		25321	25330	10		27054	27063	10		29176	29185	10		27054	27063	10		27146	27155	10		29233	29242	10
29231	29240	10		29256	29265	10		27316	27325	10		31532	31541	10		31033	31042	10		27086	27095	10		29150	29159	10		29251	29260	10		29150	29159	10		27316	27325	10		31543	31552	10
31541	31550	10		31566	31575	10		29242	29251	10		35242	35251	10		31534	31543	10		29182	29191	10		29225	29234	10		31017	31026	10		29225	29234	10		29242	29251	10		35253	35262	10
35251	35260	10		35276	35285	10		29317	29326	10		41747	41756	10		31575	31584	10		29257	29266	10		31491	31500	10		31560	31569	10		31491	31500	10		29317	29326	10		41758	41767	10
41756	41765	10		41781	41790	10		31633	31642	10		42064	42073	10		35285	35294	10		31023	31032	10		31532	31541	10		35270	35279	10		31532	31541	10		31633	31642	10		42075	42084	10
42073	42082	10		42098	42107	10		35344	35353	10		45141	45150	10		41790	41799	10		31567	31576	10		35242	35251	10		41775	41784	10		35242	35251	10		35344	35353	10		45153	45162	10
45151	45160	10		45172	45181	10		41852	41861	10		45763	45772	10		42107	42116	10		35277	35286	10		41747	41756	10		42092	42101	10		41747	41756	10		41852	41861	10		45775	45784	10
45773	45782	10		49967	49976	10		42168	42177	10		45866	45875	10		45178	45187	10		41782	41791	10		42064	42073	10		45166	45175	10		42064	42073	10		42168	42177	10		45878	45887	10
46807	46816	10		52421	52430	10		45243	45252	10		49932	49941	10		45971	45980	10		42099	42108	10		45142	45151	10		45960	45969	10		45142	45151	10		45243	45252	10		49947	49956	10
49944	49953	10		53363	53372	10		52472	52481	10		52409	52418	10		46784	46793	10		45173	45182	10		45222	45231	10		46825	46834	10		45222	45231	10		52472	52481	10		52424	52433	10
52421	52430	10		55494	55503	10		53412	53421	10		53351	53360	10		49984	49993	10		45253	45262	10		45765	45774	10		49980	49989	10		45765	45774	10		53412	53421	10		53366	53375	10
53363	53372	10		55935	55944	10		56104	56113	10		55922	55931	10		52438	52447	10		49969	49978	10		49935	49944	10		52434	52443	10		49936	49945	10		56104	56113	10		55497	55506	10
55934	55943	10		58137	58146	10		58189	58198	10		56064	56073	10		53380	53389	10		52423	52432	10		52412	52421	10		53376	53385	10		52413	52422	10		58189	58198	10		55938	55947	10
56848	56857	10		59196	59205	10		59178	59187	10		56834	56843	10		55951	55960	10		53365	53374	10		53354	53363	10		55949	55958	10		53355	53364	10		59178	59187	10		56851	56860	10
57265	57274	10		62089	62098	10		64366	64375	10		57251	57260	10		56863	56872	10		55938	55947	10		55925	55934	10		58151	58160	10		55926	55935	10		64367	64376	10		57268	57277	10
58139	58148	10		64462	64471	10		70629	70638	10		58125	58134	10		58161	58170	10		58140	58149	10		56067	56076	10		59210	59219	10		56068	56077	10		70630	70639	10		58142	58151	10
59198	59207	10		71485	71494	10		70980	70989	10		59184	59193	10		59222	59231	10		59199	59208	10		56837	56846	10		60733	60742	10		56838	56847	10		70981	70990	10		59201	59210	10
62095	62104	10		71825	71834	10		71741	71750	10		62083	62092	10		62115	62124	10		60722	60731	10		57254	57263	10		62102	62111	10		57255	57264	10		71742	71751	10		62094	62103	10
62733	62742	10		74209	74218	10		74121	74130	10		62721	62730	10		70741	70750	10		62091	62100	10		58128	58137	10		71838	71847	10		58129	58138	10		74122	74131	10		64468	64477	10
64467	64476	10		74892	74901	10		74804	74813	10		71282	71291	10		71853	71862	10		71826	71835	10		59187	59196	10		74222	74231	10		59188	59197	10		74805	74814	10		71294	71303	10
70718	70727	10		76066	76075	10		75970	75979	10		71480	71489	10		74237	74246	10		74210	74219	10		62082	62091	10		74905	74914	10		62083	62092	10		75971	75980	10		71831	71840	10
71828	71837	10		76084	76093	10		75988	75997	10		71820	71829	10		74920	74929	10		74893	74902	10		70709	70718	10		76079	76088	10		70709	70718	10		75989	75998	10		74215	74224	10
74212	74221	10		79795	79804	10		79701	79710	10		74204	74213	10		76094	76103	10		76067	76076	10		71819	71828	10		76097	76106	10		71819	71828	10		79702	79711	10		74898	74907	10
74895	74904	10		83612	83621	10		83517	83526	10		74887	74896	10		76112	76121	10		76085	76094	10		74203	74212	10		79808	79817	10		74203	74212	10		83518	83527	10		76072	76081	10
76069	76078	10		84177	84186	10		84082	84091	10		76061	76070	10		78684	78693	10		79796	79805	10		74886	74895	10		83625	83634	10		74886	74895	10		84083	84092	10		76090	76099	10
76087	76096	10		84406	84415	10		84311	84320	10		76079	76088	10		79819	79828	10		83613	83622	10		76060	76069	10		84190	84199	10		76060	76069	10		84312	84321	10		78664	78673	10
77864	77873	10		85297	85306	10		85202	85211	10		77856	77865	10		83636	83645	10		84178	84187	10		76078	76087	10		84419	84428	10		76078	76087	10		85203	85212	10		83615	83624	10
78660	78669	10		86685	86694	10		86590	86599	10		78652	78661	10		84201	84210	10		84407	84416	10		77856	77865	10		85310	85319	10		77856	77865	10		86591	86600	10		84180	84189	10
83611	83620	10		86704	86713	10		86609	86618	10		83603	83612	10		84430	84439	10		85298	85307	10		78652	78661	10		86698	86707	10		78652	78661	10		86610	86619	10		84409	84418	10
84176	84185	10		87950	87959	10		87855	87864	10		84168	84177	10		85321	85330	10		86686	86695	10		83603	83612	10		86717	86726	10		83603	83612	10		87856	87865	10		85300	85309	10
84405	84414	10		91571	91580	10		94785	94794	10		84397	84406	10		86709	86718	10		86705	86714	10		84168	84177	10		87963	87972	10		84168	84177	10		94786	94795	10		86688	86697	10
85296	85305	10		93831	93840	10		103709	103718	10		85288	85297	10		86728	86737	10		87951	87960	10		84397	84406	10		91584	91593	10		84397	84406	10		103710	103719	10		86707	86716	10
86684	86693	10		94882	94891	10		104020	104029	10		86676	86685	10		87974	87983	10		91572	91581	10		85288	85297	10		93844	93853	10		85288	85297	10		104021	104030	10		87953	87962	10
86703	86712	10		101850	101859	10		104966	104975	10		86695	86704	10		91595	91604	10		93832	93841	10		86676	86685	10		94895	94904	10		86676	86685	10		104967	104976	10		91576	91585	10
87949	87958	10		103793	103802	10		107805	107814	10		87941	87950	10		93855	93864	10		94883	94892	10		86695	86704	10		101863	101872	10		86695	86704	10		107806	107815	10		94886	94895	10
91572	91581	10		104104	104113	10		107958	107967	10		91564	91573	10		94906	94915	10		101851	101860	10		87941	87950	10		103806	103815	10		87941	87950	10		107959	107968	10		101854	101863	10
94882	94891	10		107799	107808	10		109264	109273	10		94874	94883	10		101874	101883	10		103794	103803	10		91564	91573	10		104117	104126	10		91564	91573	10		109265	109274	10		103797	103806	10
101850	101859	10		107952	107961	10		109295	109304	10		101842	101851	10		103817	103826	10		104105	104114	10		94874	94883	10		107812	107821	10		94874	94883	10		109296	109305	10		104108	104117	10
103793	103802	10		109254	109263	10		109648	109657	10		103785	103794	10		104128	104137	10		107800	107809	10		101843	101852	10		107965	107974	10		101843	101852	10		109649	109658	10		105464	105473	10
104104	104113	10		109285	109294	10		109711	109720	10		104096	104105	10		107874	107883	10		107953	107962	10		103786	103795	10		109267	109276	10		103786	103795	10		109712	109721	10		107856	107865	10
107850	107859	10		109638	109647	10		111328	111337	10		107843	107852	10		108027	108036	10		109255	109264	10		104097	104106	10		109298	109307	10		104097	104106	10		111329	111338	10		108009	108018	10
108003	108012	10		109701	109710	10		111977	111986	10		107996	108005	10		109328	109337	10		109286	109295	10		107844	107853	10		109651	109660	10		107844	107853	10		111978	111987	10		109311	109320	10
109305	109314	10		111317	111326	10		113963	113972	10		109171	109180	10		109359	109368	10		109639	109648	10		107997	108006	10		109714	109723	10		107997	108006	10		113964	113973	10		109342	109351	10
109336	109345	10		111966	111975	10		121130	121139	10		109299	109308	10		109712	109721	10		109702	109711	10		109299	109308	10		111330	111339	10		109299	109308	10		121131	121140	10		109695	109704	10
109689	109698	10		113953	113962	10		128060	128069	10		109330	109339	10		109775	109784	10		111318	111327	10		109330	109339	10		111979	111988	10		109330	109339	10		128061	128070	10		109758	109767	10
109752	109761	10		121107	121116	10		129306	129315	10		109683	109692	10		111391	111400	10		111967	111976	10		109683	109692	10		113967	113976	10		109683	109692	10		129307	129316	10		111426	111435	10
111368	111377	10		122158	122167	10		129325	129334	10		109746	109755	10		112040	112049	10		113954	113963	10		109746	109755	10		121121	121130	10		109746	109755	10		129326	129335	10		112075	112084	10
112017	112026	10		124418	124427	10		130713	130722	10		111362	111371	10		114026	114035	10		121108	121117	10		111362	111371	10		122172	122181	10		111362	111371	10		130714	130723	10		114061	114070	10
114003	114012	10		128039	128048	10		131604	131613	10		112011	112020	10		121180	121189	10		122159	122168	10		112011	112020	10		124432	124441	10		112011	112020	10		131605	131614	10		121215	121224	10
121157	121166	10		129285	129294	10		131833	131842	10		114000	114009	10		122231	122240	10		124419	124428	10		113997	114006	10		128053	128062	10		113997	114006	10		131834	131843	10		124525	124534	10
124467	124476	10		129304	129313	10		132398	132407	10		121154	121163	10		124491	124500	10		128040	128049	10		121152	121161	10		129299	129308	10		121152	121161	10		132399	132408	10		128148	128157	10
128090	128099	10		130692	130701	10		3469	3479	11		124464	124473	10		128112	128121	10		129286	129295	10		124462	124471	10		129318	129327	10		124462	124471	10		3469	3479	11		129394	129403	10
129336	129345	10		131583	131592	10		4237	4247	11		128087	128096	10		129358	129367	10		129305	129314	10		128085	128094	10		130706	130715	10		128085	128094	10		4237	4247	11		129413	129422	10
129355	129364	10		131812	131821	10		6246	6256	11		129333	129342	10		129377	129386	10		130693	130702	10		129331	129340	10		131597	131606	10		129331	129340	10		6246	6256	11		130801	130810	10
130743	130752	10		132377	132386	10		6986	6996	11		129352	129361	10		130765	130774	10		131584	131593	10		129350	129359	10		131826	131835	10		129350	129359	10		6986	6996	11		131692	131701	10
131634	131643	10		1679	1689	11		12066	12076	11		130740	130749	10		131656	131665	10		131813	131822	10		130738	130747	10		132391	132400	10		130738	130747	10		12066	12076	11		131921	131930	10
131863	131872	10		3459	3469	11		12355	12365	11		131631	131640	10		131885	131894	10		132378	132387	10		131629	131638	10		1679	1689	11		131629	131638	10		12355	12365	11		132486	132495	10
132428	132437	10		6272	6282	11		15898	15908	11		131860	131869	10		132450	132459	10		1679	1689	11		131858	131867	10		3459	3469	11		131858	131867	10		15898	15908	11		1679	1689	11
1679	1689	11		6335	6345	11		15978	15988	11		132425	132434	10		1679	1689	11		3459	3469	11		132423	132432	10		6270	6280	11		132423	132432	10		15978	15988	11		3459	3469	11
3459	3469	11		7018	7028	11		16313	16323	11		1679	1689	11		3459	3469	11		6273	6283	11		1679	1689	11		7016	7026	11		1679	1689	11		16313	16323	11		6246	6256	11
6246	6256	11		7286	7296	11		16341	16351	11		3459	3469	11		6275	6285	11		7019	7029	11		3459	3469	11		7284	7294	11		3459	3469	11		16341	16351	11		6992	7002	11
6992	7002	11		12103	12113	11		17285	17295	11		6241	6251	11		7021	7031	11		7287	7297	11		6246	6256	11		12100	12110	11		6246	6256	11		17285	17295	11		12077	12087	11
12070	12080	11		12394	12404	11		18741	18751	11		6987	6997	11		12105	12115	11		12104	12114	11		6992	7002	11		12391	12401	11		6992	7002	11		18741	18751	11		12368	12378	11
12361	12371	11		15933	15943	11		22331	22341	11		12072	12082	11		12396	12406	11		12395	12405	11		12071	12081	11		15930	15940	11		12071	12081	11		22331	22341	11		15907	15917	11
15906	15916	11		16345	16355	11		28886	28896	11		12363	12373	11		15935	15945	11		15934	15944	11		12362	12372	11		16342	16352	11		12362	12372	11		28886	28896	11		16320	16330	11
16319	16329	11		16373	16383	11		29072	29082	11		15902	15912	11		16350	16360	11		16346	16356	11		15901	15911	11		16370	16380	11		15901	15911	11		29072	29082	11		16348	16358	11
16347	16357	11		16872	16882	11		31278	31288	11		16049	16059	11		16378	16388	11		16374	16384	11		16314	16324	11		16869	16879	11		16314	16324	11		31278	31288	11		16847	16857	11
16846	16856	11		17296	17306	11		31591	31601	11		16314	16324	11		16877	16887	11		16873	16883	11		16342	16352	11		17293	17303	11		16342	16352	11		31591	31601	11		17271	17281	11
17270	17280	11		18391	18401	11		31872	31882	11		16342	16352	11		17301	17311	11		17297	17307	11		16841	16851	11		18675	18685	11		16841	16851	11		31872	31882	11		18657	18667	11
18655	18665	11		18680	18690	11		32021	32031	11		16841	16851	11		18685	18695	11		17718	17728	11		17265	17275	11		22265	22275	11		17265	17275	11		32021	32031	11		22247	22257	11
22245	22255	11		22270	22280	11		32887	32897	11		17265	17275	11		22275	22285	11		18681	18691	11		17686	17696	11		27249	27259	11		17686	17696	11		32887	32897	11		27231	27241	11
27229	27239	11		27254	27264	11		33686	33696	11		18648	18658	11		27265	27275	11		22271	22281	11		18649	18659	11		28820	28830	11		18649	18659	11		33686	33696	11		28802	28812	11
28800	28810	11		28825	28835	11		33702	33712	11		22238	22248	11		28836	28846	11		27255	27265	11		22239	22249	11		29006	29016	11		22239	22249	11		33702	33712	11		28988	28998	11
28986	28996	11		29011	29021	11		34305	34315	11		27222	27232	11		29022	29032	11		28826	28836	11		27223	27233	11		31518	31528	11		27223	27233	11		34305	34315	11		30999	31009	11
30997	31007	11		31022	31032	11		34703	34713	11		28793	28803	11		31814	31824	11		29012	29022	11		28794	28804	11		31799	31809	11		28794	28804	11		34703	34713	11		31501	31511	11
31499	31509	11		31524	31534	11		38473	38483	11		28979	28989	11		33643	33653	11		31806	31816	11		28980	28990	11		33628	33638	11		28980	28990	11		38473	38483	11		31782	31792	11
31780	31790	11		31805	31815	11		40925	40935	11		31490	31500	11		34246	34256	11		33635	33645	11		31771	31781	11		34231	34241	11		31771	31781	11		40925	40935	11		33611	33621	11
33609	33619	11		33634	33644	11		42068	42078	11		31771	31781	11		34644	34654	11		34238	34248	11		33600	33610	11		34629	34639	11		33600	33610	11		42068	42078	11		34214	34224	11
34212	34222	11		34237	34247	11		43074	43084	11		33600	33610	11		38410	38420	11		34636	34646	11		34203	34213	11		38395	38405	11		34203	34213	11		43074	43084	11		34612	34622	11
34610	34620	11		34635	34645	11		43202	43212	11		34203	34213	11		40862	40872	11		38402	38412	11		34601	34611	11		40847	40857	11		34601	34611	11		43202	43212	11		38378	38388	11
38376	38386	11		38401	38411	11		43817	43827	11		34601	34611	11		41341	41351	11		40854	40864	11		38367	38377	11		41326	41336	11		38367	38377	11		43817	43827	11		40830	40840	11
40828	40838	11		40853	40863	11		45323	45333	11		38367	38377	11		42006	42016	11		41333	41343	11		40819	40829	11		41991	42001	11		40819	40829	11		45323	45333	11		41309	41319	11
41307	41317	11		41332	41342	11		48936	48946	11		40819	40829	11		43008	43018	11		41998	42008	11		41298	41308	11		42993	43003	11		41298	41308	11		48936	48946	11		41974	41984	11
41972	41982	11		41997	42007	11		49778	49788	11		41298	41308	11		43136	43146	11		43000	43010	11		41963	41973	11		43121	43131	11		41963	41973	11		49778	49788	11		42976	42986	11
42974	42984	11		42999	43009	11		49968	49978	11		41963	41973	11		43753	43763	11		43128	43138	11		42965	42975	11		43741	43751	11		42965	42975	11		49968	49978	11		43104	43114	11
43102	43112	11		43127	43137	11		53258	53268	11		42965	42975	11		48896	48906	11		43748	43758	11		43093	43103	11		48878	48888	11		43093	43103	11		53258	53268	11		43728	43738	11
43726	43736	11		43747	43757	11		53855	53865	11		43093	43103	11		49738	49748	11		45898	45908	11		43717	43727	11		49734	49744	11		43717	43727	11		53855	53865	11		48859	48869	11
45876	45886	11		45896	45906	11		55961	55971	11		43716	43726	11		49920	49930	11		48881	48891	11		45868	45878	11		49916	49926	11		48848	48858	11		55961	55971	11		49701	49711	11
48856	48866	11		48879	48889	11		55999	56009	11		48844	48854	11		53823	53833	11		49723	49733	11		48847	48857	11		53819	53829	11		49690	49700	11		55999	56009	11		49883	49893	11
49698	49708	11		49721	49731	11		56610	56620	11		49686	49696	11		55988	55998	11		49905	49915	11		49689	49699	11		55515	55525	11		49872	49882	11		56610	56620	11		53809	53819	11
49880	49890	11		49903	49913	11		57151	57161	11		49868	49878	11		56093	56103	11		53808	53818	11		49871	49881	11		55986	55996	11		53798	53808	11		57151	57161	11		55975	55985	11
53806	53816	11		53806	53816	11		61250	61260	11		53794	53804	11		56595	56605	11		55496	55506	11		53797	53807	11		56091	56101	11		55963	55973	11		61250	61260	11		56080	56090	11
55971	55981	11		55972	55982	11		61337	61347	11		55959	55969	11		57138	57148	11		55975	55985	11		55962	55972	11		56593	56603	11		56569	56579	11		61337	61347	11		56582	56592	11
56579	56589	11		56077	56087	11		62546	62556	11		56565	56575	11		57381	57391	11		56080	56090	11		56568	56578	11		57136	57146	11		57113	57123	11		62708	62718	11		57126	57136	11
57123	57133	11		56579	56589	11		62707	62717	11		57109	57119	11		58260	58270	11		56582	56592	11		57112	57122	11		61278	61288	11		61259	61269	11		63011	63021	11		60724	60734	11
61271	61281	11		57122	57132	11		63010	63020	11		61259	61269	11		60745	60755	11		57125	57135	11		61258	61268	11		61365	61375	11		61346	61356	11		64302	64312	11		61270	61280	11
61358	61368	11		60719	60729	11		64301	64311	11		61346	61356	11		61291	61301	11		61267	61277	11		61345	61355	11		62739	62749	11		62721	62731	11		64438	64448	11		61357	61367	11
63035	63045	11		61265	61275	11		64437	64447	11		63023	63033	11		61378	61388	11		61354	61364	11		62720	62730	11		63042	63052	11		63024	63034	11		65822	65832	11		62733	62743	11
64402	64412	11		61352	61362	11		65821	65831	11		64390	64400	11		62752	62762	11		62728	62738	11		63023	63033	11		64409	64419	11		64391	64401	11		66634	66644	11		63036	63046	11
64538	64548	11		63030	63040	11		66633	66643	11		64455	64465	11		64422	64432	11		63031	63041	11		64390	64400	11		64547	64557	11		64529	64539	11		69908	69918	11		64403	64413	11
65929	65939	11		64397	64407	11		69907	69917	11		64527	64537	11		64561	64571	11		64398	64408	11		64529	64539	11		65938	65948	11		65920	65930	11		72295	72305	11		64539	64549	11
66741	66751	11		64533	64543	11		72294	72304	11		65918	65928	11		65952	65962	11		64463	64473	11		65920	65930	11		66750	66760	11		66732	66742	11		73746	73756	11		65930	65940	11
69997	70007	11		65924	65934	11		73745	73755	11		66730	66740	11		66764	66774	11		64535	64545	11		66732	66742	11		70006	70016	11		69988	69998	11		78643	78653	11		66742	66752	11
72381	72391	11		66736	66746	11		78642	78652	11		69986	69996	11		70020	70030	11		65926	65936	11		69988	69998	11		70727	70737	11		72372	72382	11		79472	79482	11		69998	70008	11
73836	73846	11		69992	70002	11		79471	79481	11		70707	70717	11		71512	71522	11		66738	66748	11		72372	72382	11		72391	72401	11		73827	73837	11		79924	79934	11		70719	70729	11
78305	78315	11		70713	70723	11		79923	79933	11		72373	72383	11		72406	72416	11		69994	70004	11		73827	73837	11		73846	73856	11		78297	78307	11		82002	82012	11		72384	72394	11
78735	78745	11		72378	72388	11		82001	82011	11		73828	73838	11		73861	73871	11		70715	70725	11		78297	78307	11		78314	78324	11		78727	78737	11		82462	82472	11		73839	73849	11
79564	79574	11		73833	73843	11		82461	82471	11		78297	78307	11		78329	78339	11		72379	72389	11		78727	78737	11		78749	78759	11		79556	79566	11		83939	83949	11		77867	77877	11
79793	79803	11		78301	78311	11		83938	83948	11		78727	78737	11		78759	78769	11		73834	73844	11		79556	79566	11		79578	79588	11		79785	79795	11		85258	85268	11		78309	78319	11
80016	80026	11		78736	78746	11		85257	85267	11		79556	79566	11		79588	79598	11		78302	78312	11		79785	79795	11		80030	80040	11		80008	80018	11		88187	88197	11		78739	78749	11
82095	82105	11		79565	79575	11		88186	88196	11		79785	79795	11		80041	80051	11		78737	78747	11		80008	80018	11		82109	82119	11		82087	82097	11		89821	89831	11		79568	79578	11
82555	82565	11		80017	80027	11		89820	89830	11		80008	80018	11		82120	82130	11		79566	79576	11		82087	82097	11		82569	82579	11		82547	82557	11		90023	90033	11		79797	79807	11
85351	85361	11		82096	82106	11		90022	90032	11		82087	82097	11		82580	82590	11		80018	80028	11		82547	82557	11		85365	85375	11		85343	85353	11		90125	90135	11		80020	80030	11
88280	88290	11		82556	82566	11		90124	90134	11		82547	82557	11		85376	85386	11		82097	82107	11		85343	85353	11		88294	88304	11		88272	88282	11		91476	91486	11		82099	82109	11
89914	89924	11		85352	85362	11		91475	91485	11		85343	85353	11		88305	88315	11		82557	82567	11		88272	88282	11		89928	89938	11		89906	89916	11		91520	91530	11		82559	82569	11
90116	90126	11		88281	88291	11		91519	91529	11		88272	88282	11		89939	89949	11		85353	85363	11		89906	89916	11		90130	90140	11		90108	90118	11		94043	94053	11		85355	85365	11
90218	90228	11		89915	89925	11		94042	94052	11		89906	89916	11		90141	90151	11		88282	88292	11		90108	90118	11		90232	90242	11		90210	90220	11		99796	99806	11		88284	88294	11
91615	91625	11		90117	90127	11		99795	99805	11		90108	90118	11		90243	90253	11		89916	89926	11		90210	90220	11		91627	91637	11		91607	91617	11		100285	100295	11		89918	89928	11
94139	94149	11		90219	90229	11		100284	100294	11		90210	90220	11		91638	91648	11		90118	90128	11		91607	91617	11		94152	94162	11		94131	94141	11		100372	100382	11		90120	90130	11
99897	99907	11		91614	91624	11		100371	100381	11		91607	91617	11		94163	94173	11		90220	90230	11		94131	94141	11		99910	99920	11		99890	99900	11		102677	102687	11		90222	90232	11
100464	100474	11		94139	94149	11		102676	102686	11		94131	94141	11		99921	99931	11		91615	91625	11		99890	99900	11		100477	100487	11		100457	100467	11		102956	102966	11		91619	91629	11
101812	101822	11		99897	99907	11		102955	102965	11		99889	99899	11		100488	100498	11		94140	94150	11		100457	100467	11		101825	101835	11		101805	101815	11		103967	103977	11		94143	94153	11
102760	102770	11		100464	100474	11		103966	103976	11		100456	100466	11		101836	101846	11		99898	99908	11		101805	101815	11		102773	102783	11		102753	102763	11		104293	104303	11		99901	99911	11
104050	104060	11		101812	101822	11		104292	104302	11		101804	101814	11		102784	102794	11		100465	100475	11		102753	102763	11		104063	104073	11		104043	104053	11		105314	105324	11		100468	100478	11
104355	104365	11		102760	102770	11		105313	105323	11		102752	102762	11		104074	104084	11		101813	101823	11		104043	104053	11		104321	104331	11		104349	104359	11		109990	110000	11		101816	101826	11
104706	104716	11		104050	104060	11		109989	109999	11		104042	104052	11		104345	104355	11		102761	102771	11		104349	104359	11		105318	105328	11		104700	104710	11		110682	110692	11		102764	102774	11
105356	105366	11		104308	104318	11		110681	110691	11		104347	104357	11		104383	104393	11		104051	104061	11		104700	104710	11		109992	110002	11		105350	105360	11		111740	111750	11		104054	104064	11
110030	110040	11		105305	105315	11		111739	111749	11		104698	104708	11		105380	105390	11		104309	104319	11		105350	105360	11		110683	110693	11		110024	110034	11		114063	114073	11		104359	104369	11
110721	110731	11		109979	109989	11		114062	114072	11		105348	105358	11		110053	110063	11		105306	105316	11		110024	110034	11		112029	112039	11		110715	110725	11		115544	115554	11		104710	104720	11
112067	112077	11		110670	110680	11		115543	115553	11		110024	110034	11		110744	110754	11		109980	109990	11		110715	110725	11		114066	114076	11		112061	112071	11		115631	115641	11		105360	105370	11
114102	114112	11		112016	112026	11		115630	115640	11		110715	110725	11		112090	112100	11		110671	110681	11		112061	112071	11		115538	115548	11		114096	114106	11		116120	116130	11		110036	110046	11
115574	115584	11		114052	114062	11		116119	116129	11		112061	112071	11		114125	114135	11		112017	112027	11		114096	114106	11		116105	116115	11		115568	115578	11		121873	121883	11		110779	110789	11
116141	116151	11		115524	115534	11		121872	121882	11		114099	114109	11		115597	115607	11		114053	114063	11		115568	115578	11		121863	121873	11		116135	116145	11		124396	124406	11		112125	112135	11
121899	121909	11		116091	116101	11		124395	124405	11		115571	115581	11		116164	116174	11		115525	115535	11		116135	116145	11		124388	124398	11		121894	121904	11		124440	124450	11		114160	114170	11
124423	124433	11		121849	121859	11		124439	124449	11		116138	116148	11		121922	121932	11		116092	116102	11		121894	121904	11		125783	125793	11		124418	124428	11		125791	125801	11		115632	115642	11
125820	125830	11		124374	124384	11		125790	125800	11		121896	121906	11		124447	124457	11		121850	121860	11		124418	124428	11		125885	125895	11		125815	125825	11		125893	125903	11		116199	116209	11
125922	125932	11		125769	125779	11		125892	125902	11		124420	124430	11		125842	125852	11		124375	124385	11		125815	125825	11		126087	126097	11		125917	125927	11		126095	126105	11		121957	121967	11
126124	126134	11		125871	125881	11		126094	126104	11		125817	125827	11		125944	125954	11		125770	125780	11		125917	125927	11		127721	127731	11		126119	126129	11		127729	127739	11		124481	124491	11
127758	127768	11		126073	126083	11		127728	127738	11		125919	125929	11		126146	126156	11		125872	125882	11		126119	126129	11		130650	130660	11		127753	127763	11		130658	130668	11		125878	125888	11
130687	130697	11		127707	127717	11		130657	130667	11		126121	126131	11		127780	127790	11		126074	126084	11		127753	127763	11		133446	133456	11		130682	130692	11		131977	131987	11		125980	125990	11
133483	133493	11		130636	130646	11		131976	131986	11		127755	127765	11		130709	130719	11		127708	127718	11		130682	130692	11		133906	133916	11		133478	133488	11		133454	133464	11		126182	126192	11
133943	133953	11		133432	133442	11		133453	133463	11		130684	130694	11		133505	133515	11		130637	130647	11		133478	133488	11		241	252	12		133938	133948	11		133914	133924	11		127816	127826	11
241	252	12		133892	133902	11		133913	133923	11		133480	133490	11		133965	133975	11		133433	133443	11		133938	133948	11		1310	1321	12		241	252	12		241	252	12		130745	130755	11
1310	1321	12		241	252	12		241	252	12		133940	133950	11		241	252	12		133893	133903	11		241	252	12		4433	4444	12		1310	1321	12		1310	1321	12		133541	133551	11
4434	4445	12		1310	1321	12		1310	1321	12		241	252	12		1310	1321	12		241	252	12		1310	1321	12		5739	5750	12		4434	4445	12		4440	4451	12		134001	134011	11
5742	5753	12		4434	4445	12		4440	4451	12		1310	1321	12		4434	4445	12		1310	1321	12		4434	4445	12		5971	5982	12		5742	5753	12		5946	5957	12		241	252	12
5947	5958	12		5741	5752	12		5946	5957	12		4435	4446	12		5743	5754	12		4435	4446	12		5742	5753	12		6987	6998	12		5947	5958	12		6957	6968	12		1310	1321	12
6963	6974	12		5973	5984	12		6957	6968	12		5737	5748	12		5975	5986	12		5742	5753	12		5947	5958	12		7199	7210	12		6963	6974	12		7166	7177	12		4434	4445	12
7175	7186	12		6989	7000	12		7166	7177	12		5942	5953	12		6992	7003	12		5974	5985	12		6963	6974	12		7692	7703	12		7175	7186	12		7655	7666	12		5742	5753	12
7667	7678	12		7201	7212	12		7655	7666	12		6958	6969	12		7204	7215	12		6990	7001	12		7175	7186	12		12759	12770	12		7668	7679	12		12718	12729	12		5947	5958	12
12729	12740	12		7694	7705	12		12718	12729	12		7170	7181	12		7695	7706	12		7202	7213	12		7668	7679	12		13778	13789	12		12730	12741	12		13739	13750	12		6963	6974	12
13754	13765	12		12762	12773	12		13739	13750	12		7662	7673	12		12764	12775	12		7695	7706	12		12730	12741	12		15579	15590	12		13749	13760	12		15551	15562	12		7175	7186	12
15555	15566	12		13781	13792	12		15551	15562	12		12731	12742	12		13783	13794	12		12763	12774	12		13749	13760	12		18803	18814	12		15550	15561	12		15968	15979	12		7667	7678	12
16053	16064	12		15582	15593	12		15968	15979	12		13750	13761	12		15584	15595	12		13782	13793	12		15550	15561	12		22280	22291	12		16048	16059	12		16849	16860	12		12736	12747	12
17691	17702	12		18808	18819	12		16849	16860	12		15551	15562	12		17836	17847	12		15583	15594	12		16048	16059	12		22783	22794	12		18777	18788	12		18869	18880	12		13755	13766	12
18783	18794	12		22285	22296	12		18869	18880	12		18776	18787	12		18813	18824	12		18809	18820	12		18777	18788	12		22924	22935	12		22254	22265	12		22346	22357	12		15556	15567	12
22260	22271	12		22788	22799	12		22346	22357	12		22253	22264	12		22290	22301	12		22286	22297	12		22254	22265	12		24016	24027	12		22757	22768	12		22849	22860	12		16054	16065	12
22763	22774	12		22929	22940	12		22849	22860	12		22756	22767	12		22793	22804	12		22789	22800	12		22757	22768	12		26058	26069	12		22898	22909	12		22990	23001	12		18785	18796	12
22904	22915	12		24021	24032	12		22990	23001	12		22897	22908	12		22934	22945	12		22930	22941	12		22898	22909	12		30664	30675	12		23990	24001	12		24082	24093	12		22262	22273	12
23996	24007	12		26063	26074	12		24082	24093	12		23989	24000	12		24026	24037	12		24022	24033	12		23990	24001	12		31134	31145	12		26032	26043	12		26124	26135	12		22765	22776	12
26038	26049	12		30669	30680	12		26124	26135	12		26031	26042	12		26068	26079	12		26064	26075	12		26032	26043	12		31465	31476	12		30638	30649	12		30730	30741	12		22906	22917	12
30644	30655	12		31140	31151	12		30730	30741	12		30637	30648	12		26737	26748	12		30670	30681	12		30638	30649	12		31673	31684	12		31107	31118	12		31203	31214	12		23998	24009	12
31115	31126	12		31471	31482	12		31203	31214	12		31106	31117	12		30680	30691	12		31140	31151	12		31107	31118	12		32872	32883	12		31438	31449	12		31538	31549	12		26040	26051	12
31446	31457	12		31679	31690	12		31538	31549	12		31437	31448	12		31150	31161	12		31471	31482	12		31438	31449	12		33392	33403	12		31645	31656	12		31746	31757	12		30646	30657	12
31654	31665	12		32878	32889	12		31746	31757	12		31645	31656	12		31481	31492	12		31524	31535	12		31645	31656	12		33612	33623	12		32844	32855	12		31961	31972	12		31117	31128	12
32853	32864	12		33398	33409	12		31961	31972	12		32844	32855	12		31688	31699	12		31680	31691	12		32844	32855	12		35985	35996	12		33364	33375	12		32045	32056	12		31448	31459	12
33373	33384	12		33618	33629	12		32045	32056	12		33364	33375	12		32887	32898	12		32879	32890	12		33364	33375	12		36231	36242	12		33584	33595	12		33466	33477	12		31656	31667	12
33593	33604	12		35991	36002	12		33466	33477	12		33584	33595	12		33407	33418	12		33399	33410	12		33584	33595	12		37668	37679	12		35957	35968	12		36064	36075	12		32855	32866	12
35966	35977	12		36237	36248	12		36064	36075	12		35957	35968	12		33627	33638	12		33619	33630	12		35957	35968	12		39845	39856	12		36203	36214	12		36310	36321	12		33375	33386	12
36212	36223	12		37674	37685	12		36310	36321	12		36203	36214	12		36000	36011	12		35992	36003	12		36203	36214	12		41105	41116	12		37640	37651	12		37746	37757	12		33595	33606	12
37649	37660	12		39851	39862	12		37746	37757	12		37640	37651	12		36246	36257	12		36238	36249	12		37640	37651	12		41230	41241	12		39817	39828	12		39923	39934	12		35968	35979	12
39826	39837	12		41111	41122	12		39923	39934	12		39817	39828	12		37683	37694	12		37675	37686	12		39817	39828	12		42141	42152	12		41077	41088	12		41182	41193	12		36214	36225	12
41086	41097	12		41236	41247	12		41182	41193	12		41077	41088	12		39860	39871	12		39852	39863	12		41077	41088	12		45000	45011	12		41202	41213	12		41307	41318	12		37651	37662	12
41211	41222	12		42147	42158	12		41307	41318	12		41202	41213	12		41120	41131	12		41112	41123	12		41202	41213	12		45495	45506	12		42113	42124	12		42217	42228	12		39828	39839	12
42122	42133	12		45006	45017	12		42217	42228	12		42113	42124	12		41245	41256	12		41237	41248	12		42113	42124	12		45620	45631	12		44976	44987	12		43037	43048	12		41088	41099	12
44985	44996	12		45501	45512	12		43037	43048	12		44975	44986	12		42156	42167	12		42148	42159	12		44976	44987	12		46029	46040	12		45472	45483	12		45077	45088	12		41213	41224	12
45480	45491	12		45626	45637	12		45077	45088	12		45470	45481	12		45012	45023	12		45007	45018	12		45472	45483	12		46346	46357	12		45597	45608	12		45574	45585	12		42124	42135	12
45605	45616	12		46032	46043	12		45574	45585	12		45595	45606	12		45507	45518	12		45503	45514	12		45597	45608	12		47930	47941	12		45868	45879	12		45699	45710	12		44987	44998	12
46011	46022	12		46349	46360	12		45699	45710	12		46000	46011	12		45632	45643	12		45628	45639	12		46003	46014	12		47957	47968	12		46004	46015	12		46075	46086	12		45482	45493	12
46328	46339	12		47931	47942	12		46075	46086	12		46317	46328	12		45902	45913	12		46034	46045	12		46320	46331	12		48334	48345	12		46321	46332	12		46398	46409	12		45607	45618	12
47908	47919	12		47958	47969	12		46398	46409	12		47896	47907	12		46040	46051	12		46351	46362	12		47899	47910	12		50139	50150	12		47900	47911	12		47062	47073	12		46012	46023	12
47935	47946	12		48335	48346	12		47062	47073	12		47923	47934	12		46357	46368	12		47933	47944	12		47926	47937	12		51172	51183	12		47927	47938	12		47988	47999	12		46329	46340	12
48312	48323	12		50126	50137	12		47988	47999	12		48300	48311	12		47241	47252	12		47960	47971	12		48303	48314	12		55346	55357	12		48304	48315	12		48015	48026	12		46808	46819	12
50103	50114	12		51159	51170	12		48015	48026	12		50091	50102	12		47948	47959	12		48337	48348	12		50094	50105	12		55640	55651	12		50095	50106	12		48392	48403	12		47911	47922	12
51159	51170	12		55333	55344	12		48392	48403	12		51147	51158	12		47975	47986	12		50128	50139	12		51150	51161	12		56153	56164	12		51151	51162	12		51210	51221	12		47938	47949	12
55333	55344	12		55626	55637	12		51210	51221	12		55321	55332	12		48352	48363	12		51161	51172	12		55324	55335	12		59241	59252	12		55325	55336	12		55382	55393	12		48315	48326	12
55625	55636	12		56139	56150	12		55382	55393	12		55613	55624	12		50143	50154	12		55335	55346	12		55616	55627	12		59248	59259	12		55617	55628	12		55653	55664	12		50106	50117	12
56076	56087	12		59227	59238	12		55653	55664	12		56125	56136	12		51176	51187	12		55629	55640	12		56128	56139	12		60617	60628	12		56129	56140	12		56165	56176	12		51162	51173	12
56139	56150	12		59234	59245	12		56165	56176	12		59215	59226	12		55350	55361	12		56142	56153	12		59218	59229	12		60662	60673	12		59219	59230	12		58250	58261	12		55336	55347	12
59229	59240	12		60603	60614	12		58250	58261	12		59222	59233	12		55642	55653	12		59230	59241	12		59225	59236	12		60762	60773	12		59226	59237	12		59216	59227	12		55629	55640	12
59236	59247	12		60648	60659	12		59216	59227	12		60591	60602	12		56155	56166	12		59237	59248	12		60594	60605	12		62283	62294	12		60595	60606	12		60585	60596	12		56142	56153	12
60605	60616	12		60749	60760	12		60585	60596	12		60636	60647	12		59253	59264	12		60606	60617	12		60639	60650	12		62302	62313	12		60640	60651	12		60630	60641	12		59232	59243	12
60650	60661	12		62270	62281	12		60630	60641	12		60743	60754	12		59260	59271	12		60651	60662	12		60742	60753	12		62520	62531	12		60743	60754	12		62255	62266	12		59239	59250	12
60755	60766	12		62289	62300	12		62255	62266	12		62264	62275	12		60629	60640	12		60751	60762	12		62263	62274	12		62873	62884	12		62264	62275	12		62274	62285	12		60608	60619	12
62276	62287	12		62507	62518	12		62274	62285	12		62283	62294	12		60674	60685	12		62272	62283	12		62282	62293	12		63475	63486	12		62283	62294	12		62492	62503	12		60653	60664	12
62295	62306	12		62726	62737	12		62492	62503	12		62501	62512	12		60775	60786	12		62291	62302	12		62500	62511	12		63529	63540	12		62501	62512	12		62546	62557	12		60754	60765	12
62513	62524	12		62861	62872	12		63443	63454	12		62854	62865	12		62296	62307	12		62509	62520	12		62854	62865	12		63539	63550	12		62855	62866	12		63444	63455	12		62275	62286	12
62866	62877	12		63463	63474	12		63497	63508	12		63456	63467	12		62315	62326	12		62862	62873	12		63456	63467	12		63665	63676	12		63457	63468	12		63498	63509	12		62294	62305	12
63468	63479	12		63517	63528	12		63507	63518	12		63510	63521	12		62533	62544	12		63464	63475	12		63510	63521	12		64474	64485	12		63511	63522	12		63508	63519	12		62512	62523	12
63522	63533	12		63527	63538	12		63633	63644	12		63520	63531	12		62886	62897	12		63518	63529	12		63520	63531	12		64684	64695	12		63521	63532	12		63634	63645	12		62867	62878	12
63532	63543	12		63653	63664	12		64574	64585	12		63646	63657	12		63488	63499	12		63528	63539	12		63646	63657	12		65838	65849	12		63647	63658	12		64575	64586	12		63469	63480	12
63658	63669	12		64670	64681	12		65721	65732	12		64664	64675	12		63542	63553	12		63654	63665	12		64666	64677	12		67448	67459	12		64456	64467	12		65722	65733	12		63523	63534	12
64675	64686	12		65824	65835	12		67331	67342	12		65818	65829	12		63552	63563	12		64672	64683	12		65820	65831	12		69771	69782	12		64666	64677	12		67332	67343	12		63533	63544	12
65829	65840	12		67434	67445	12		67835	67846	12		67428	67439	12		63678	63689	12		65826	65837	12		67430	67441	12		70181	70192	12		65820	65831	12		67836	67847	12		63659	63670	12
67439	67450	12		69757	69768	12		69672	69683	12		69751	69762	12		65852	65863	12		67436	67447	12		69753	69764	12		70437	70448	12		67430	67441	12		69673	69684	12		64676	64687	12
69762	69773	12		70167	70178	12		70082	70093	12		70161	70172	12		67462	67473	12		69759	69770	12		70163	70174	12		71287	71298	12		69753	69764	12		70083	70094	12		65830	65841	12
70172	70183	12		70423	70434	12		70338	70349	12		70417	70428	12		69785	69796	12		70169	70180	12		70419	70430	12		72271	72282	12		70163	70174	12		70339	70350	12		67440	67451	12
70428	70439	12		71273	71284	12		71203	71214	12		71267	71278	12		70195	70206	12		70425	70436	12		71268	71279	12		72919	72930	12		70419	70430	12		71204	71215	12		69763	69774	12
71277	71288	12		72258	72269	12		72174	72185	12		72253	72264	12		70451	70462	12		71275	71286	12		72252	72263	12		78435	78446	12		71268	71279	12		72175	72186	12		70173	70184	12
72261	72272	12		72906	72917	12		72822	72833	12		72901	72912	12		71300	71311	12		72259	72270	12		72900	72911	12		78652	78663	12		72252	72263	12		72823	72834	12		70429	70440	12
72909	72920	12		78422	78433	12		77117	77128	12		84661	84672	12		72286	72297	12		72907	72918	12		84661	84672	12		84683	84694	12		72900	72911	12		77118	77129	12		71279	71290	12
84669	84680	12		78639	78650	12		84575	84586	12		85564	85575	12		72934	72945	12		78423	78434	12		85564	85575	12		85586	85597	12		84661	84672	12		84576	84587	12		72264	72275	12
85572	85583	12		84670	84681	12		85478	85489	12		85745	85756	12		84694	84705	12		78640	78651	12		85745	85756	12		85767	85778	12		85564	85575	12		85479	85490	12		72912	72923	12
85753	85764	12		85573	85584	12		85659	85670	12		88202	88213	12		85597	85608	12		84671	84682	12		88202	88213	12		88224	88235	12		85745	85756	12		85660	85671	12		84673	84684	12
88210	88221	12		85754	85765	12		88116	88127	12		89114	89125	12		85778	85789	12		85574	85585	12		89114	89125	12		89136	89147	12		88202	88213	12		88117	88128	12		85576	85587	12
89122	89133	12		88211	88222	12		89028	89039	12		89305	89316	12		88235	88246	12		85755	85766	12		89305	89316	12		89327	89338	12		89114	89125	12		89029	89040	12		85757	85768	12
89313	89324	12		89123	89134	12		89219	89230	12		90142	90153	12		89147	89158	12		88212	88223	12		90142	90153	12		90164	90175	12		89305	89316	12		89220	89231	12		88214	88225	12
90150	90161	12		89314	89325	12		90056	90067	12		90505	90516	12		89338	89349	12		89124	89135	12		90505	90516	12		90527	90538	12		90142	90153	12		90057	90068	12		89126	89137	12
90513	90524	12		90151	90162	12		90419	90430	12		93413	93424	12		90175	90186	12		89315	89326	12		93413	93424	12		93433	93444	12		90505	90516	12		90420	90431	12		89317	89328	12
93421	93432	12		90514	90525	12		93325	93336	12		96786	96797	12		90538	90549	12		90152	90163	12		96787	96798	12		96807	96818	12		93413	93424	12		93326	93337	12		90154	90165	12
96794	96805	12		93420	93431	12		96697	96708	12		100510	100521	12		93444	93455	12		90515	90526	12		100511	100522	12		100531	100542	12		96787	96798	12		96698	96709	12		90517	90528	12
100518	100529	12		96794	96805	12		100425	100436	12		100974	100985	12		96818	96829	12		93421	93432	12		100975	100986	12		100995	101006	12		100511	100522	12		100426	100437	12		93425	93436	12
100982	100993	12		100518	100529	12		100898	100909	12		102435	102446	12		100542	100553	12		96795	96806	12		102436	102447	12		102456	102467	12		100975	100986	12		100899	100910	12		96798	96809	12
102443	102454	12		100982	100993	12		102359	102370	12		104929	104940	12		101006	101017	12		100519	100530	12		104931	104942	12		104899	104910	12		102436	102447	12		102360	102371	12		100522	100533	12
104937	104948	12		102443	102454	12		104514	104525	12		105003	105014	12		102467	102478	12		100983	100994	12		105005	105016	12		104973	104984	12		104931	104942	12		104515	104526	12		100986	100997	12
105011	105022	12		104886	104897	12		106876	106887	12		105486	105497	12		104961	104972	12		102444	102455	12		105487	105498	12		105455	105466	12		105005	105016	12		106877	106888	12		102447	102458	12
105493	105504	12		104960	104971	12		106980	106991	12		106914	106925	12		105035	105046	12		104887	104898	12		106915	106926	12		106883	106894	12		105487	105498	12		106981	106992	12		104941	104952	12
106921	106932	12		105442	105453	12		107110	107121	12		107018	107029	12		105517	105528	12		104961	104972	12		107019	107030	12		106987	106998	12		106915	106926	12		107111	107122	12		105015	105026	12
107025	107036	12		106870	106881	12		109004	109015	12		107148	107159	12		106945	106956	12		105443	105454	12		107149	107160	12		107117	107128	12		107019	107030	12		109005	109016	12		105499	105510	12
107155	107166	12		106974	106985	12		109168	109179	12		108941	108952	12		107049	107060	12		106871	106882	12		108942	108953	12		108910	108921	12		107149	107160	12		109169	109180	12		106927	106938	12
108948	108959	12		107104	107115	12		110338	110349	12		110373	110384	12		107179	107190	12		106975	106986	12		110373	110384	12		110341	110352	12		108942	108953	12		110339	110350	12		107031	107042	12
110379	110390	12		108897	108908	12		111867	111878	12		111901	111912	12		108972	108983	12		107105	107116	12		111901	111912	12		111869	111880	12		110373	110384	12		111868	111879	12		107161	107172	12
111907	111918	12		110328	110339	12		111959	111970	12		111993	112004	12		110402	110413	12		108898	108909	12		111993	112004	12		111961	111972	12		111901	111912	12		111960	111971	12		108954	108965	12
111999	112010	12		111856	111867	12		113269	113280	12		112200	112211	12		111930	111941	12		110329	110340	12		112200	112211	12		112168	112179	12		111993	112004	12		113270	113281	12		110385	110396	12
112206	112217	12		111948	111959	12		115015	115026	12		113306	113317	12		112022	112033	12		111857	111868	12		113303	113314	12		113273	113284	12		112200	112211	12		115016	115027	12		111965	111976	12
113309	113320	12		112155	112166	12		115488	115499	12		115052	115063	12		112229	112240	12		111949	111960	12		115049	115060	12		115019	115030	12		113303	113314	12		115489	115500	12		112057	112068	12
115055	115066	12		113259	113270	12		119216	119227	12		115516	115527	12		113332	113343	12		112156	112167	12		115513	115524	12		115483	115494	12		115049	115060	12		119217	119228	12		112264	112275	12
115519	115530	12		115005	115016	12		122588	122599	12		119240	119251	12		115078	115089	12		113260	113271	12		119237	119248	12		119207	119218	12		115513	115524	12		122589	122600	12		113367	113378	12
119243	119254	12		115469	115480	12		125494	125505	12		122613	122624	12		115542	115553	12		115006	115017	12		122611	122622	12		122581	122592	12		119237	119248	12		125495	125506	12		115113	115124	12
122616	122627	12		119193	119204	12		125857	125868	12		125521	125532	12		119266	119277	12		115470	115481	12		125519	125530	12		125487	125498	12		122611	122622	12		125858	125869	12		115577	115588	12
125524	125535	12		122567	122578	12		126694	126705	12		125884	125895	12		122640	122651	12		119194	119205	12		125882	125893	12		125850	125861	12		125519	125530	12		126695	126706	12		119301	119312	12
125887	125898	12		125473	125484	12		126885	126896	12		126721	126732	12		125546	125557	12		122568	122579	12		126719	126730	12		126687	126698	12		125882	125893	12		126886	126897	12		122674	122685	12
126724	126735	12		125836	125847	12		127797	127808	12		126912	126923	12		125909	125920	12		125474	125485	12		126910	126921	12		126878	126889	12		126719	126730	12		127798	127809	12		125582	125593	12
126915	126926	12		126673	126684	12		130254	130265	12		127824	127835	12		126746	126757	12		125837	125848	12		127822	127833	12		127790	127801	12		126910	126921	12		130255	130266	12		125945	125956	12
127827	127838	12		126864	126875	12		130435	130446	12		130281	130292	12		126937	126948	12		126674	126685	12		130279	130290	12		130247	130258	12		127822	127833	12		130436	130447	12		126782	126793	12
130284	130295	12		127776	127787	12		131338	131349	12		130462	130473	12		127849	127860	12		126865	126876	12		130460	130471	12		130428	130439	12		130279	130290	12		131339	131350	12		126973	126984	12
130465	130476	12		130233	130244	12		2319	2331	13		131365	131376	12		130306	130317	12		127777	127788	12		131363	131374	12		131331	131342	12		130460	130471	12		2319	2331	13		127885	127896	12
131368	131379	12		130414	130425	12		2858	2870	13		2309	2321	13		130487	130498	12		130234	130245	12		2309	2321	13		2309	2321	13		131363	131374	12		2858	2870	13		130342	130353	12
2309	2321	13		131317	131328	12		4278	4290	13		2848	2860	13		131390	131401	12		130415	130426	12		2848	2860	13		2848	2860	13		2309	2321	13		4278	4290	13		130523	130534	12
2848	2860	13		2309	2321	13		4475	4487	13		4142	4154	13		2309	2321	13		131318	131329	12		4141	4153	13		4140	4152	13		2848	2860	13		4475	4487	13		131426	131437	12
4141	4153	13		2848	2860	13		7921	7933	13		4157	4169	13		2848	2860	13		2309	2321	13		4156	4168	13		4155	4167	13		4141	4153	13		7921	7933	13		2309	2321	13
4156	4168	13		4141	4153	13		8112	8124	13		4470	4482	13		4141	4153	13		2848	2860	13		4469	4481	13		4468	4480	13		4156	4168	13		8112	8124	13		2848	2860	13
4469	4481	13		4156	4168	13		10553	10565	13		7927	7939	13		4156	4168	13		4142	4154	13		8124	8136	13		7956	7968	13		4469	4481	13		10553	10565	13		4141	4153	13
7932	7944	13		4469	4481	13		11923	11935	13		8118	8130	13		4469	4481	13		4157	4169	13		8480	8492	13		8147	8159	13		8124	8136	13		11923	11935	13		4156	4168	13
8123	8135	13		7959	7971	13		12385	12397	13		8474	8486	13		7960	7972	13		4470	4482	13		10566	10578	13		8502	8514	13		8480	8492	13		12385	12397	13		4469	4481	13
8479	8491	13		8150	8162	13		12728	12740	13		10560	10572	13		8151	8163	13		7960	7972	13		11927	11939	13		10588	10600	13		10566	10578	13		12728	12740	13		7932	7944	13
10565	10577	13		8505	8517	13		13904	13916	13		11928	11940	13		8507	8519	13		8151	8163	13		12392	12404	13		11956	11968	13		11927	11939	13		13904	13916	13		8123	8135	13
11926	11938	13		10591	10603	13		13984	13996	13		12393	12405	13		10593	10605	13		8506	8518	13		12740	12752	13		12421	12433	13		12392	12404	13		13984	13996	13		8479	8491	13
12391	12403	13		11959	11971	13		15564	15576	13		12741	12753	13		11961	11973	13		10592	10604	13		16859	16871	13		12769	12781	13		12740	12752	13		15564	15576	13		10565	10577	13
12739	12751	13		12424	12436	13		19094	19106	13		16859	16871	13		12426	12438	13		11960	11972	13		19002	19014	13		16887	16899	13		16859	16871	13		19094	19106	13		11933	11945	13
16864	16876	13		12772	12784	13		20007	20019	13		19001	19013	13		12774	12786	13		12425	12437	13		19915	19927	13		19028	19040	13		19002	19014	13		20007	20019	13		12398	12410	13
19008	19020	13		16890	16902	13		20177	20189	13		19914	19926	13		16895	16907	13		12773	12785	13		20085	20097	13		19941	19953	13		19915	19927	13		20177	20189	13		12746	12758	13
19921	19933	13		19033	19045	13		31303	31315	13		20084	20096	13		19038	19050	13		16891	16903	13		31203	31215	13		20111	20123	13		20085	20097	13		31303	31315	13		16865	16877	13
20091	20103	13		19946	19958	13		32983	32995	13		31202	31214	13		19951	19963	13		19034	19046	13		32881	32893	13		31230	31242	13		31203	31215	13		32983	32995	13		19010	19022	13
31211	31223	13		20116	20128	13		33178	33190	13		32881	32893	13		20121	20133	13		19947	19959	13		33076	33088	13		32909	32921	13		32881	32893	13		33178	33190	13		19923	19935	13
32890	32902	13		31236	31248	13		41467	41479	13		33076	33088	13		31246	31258	13		20117	20129	13		41362	41374	13		33104	33116	13		33076	33088	13		41467	41479	13		20093	20105	13
33085	33097	13		32915	32927	13		44009	44021	13		41362	41374	13		32924	32936	13		31236	31248	13		43909	43921	13		41390	41402	13		41362	41374	13		44009	44021	13		31213	31225	13
41371	41383	13		33110	33122	13		45466	45478	13		43908	43920	13		33119	33131	13		32916	32928	13		45364	45376	13		43933	43945	13		43909	43921	13		45466	45478	13		32892	32904	13
43918	43930	13		41396	41408	13		47344	47356	13		45362	45374	13		41405	41417	13		33111	33123	13		49275	49287	13		45387	45399	13		45364	45376	13		47344	47356	13		33087	33099	13
45372	45384	13		43939	43951	13		49364	49376	13		49272	49284	13		43945	43957	13		41397	41409	13		50906	50918	13		45890	45902	13		49276	49288	13		49364	49376	13		41373	41385	13
49284	49296	13		45393	45405	13		50176	50188	13		50903	50915	13		45399	45411	13		43940	43952	13		51860	51872	13		49306	49318	13		50907	50919	13		50176	50188	13		43920	43932	13
50915	50927	13		49307	49319	13		51920	51932	13		51857	51869	13		49324	49336	13		45395	45407	13		56605	56617	13		50951	50963	13		51861	51873	13		51920	51932	13		45374	45386	13
51869	51881	13		50938	50950	13		56647	56659	13		56602	56614	13		50955	50967	13		49309	49321	13		58360	58372	13		51882	51894	13		56606	56618	13		56647	56659	13		49287	49299	13
56616	56628	13		51869	51881	13		58351	58363	13		58357	58369	13		51886	51898	13		50940	50952	13		60710	60722	13		56630	56642	13		58361	58373	13		58351	58363	13		50918	50930	13
58371	58383	13		56616	56628	13		60732	60744	13		67966	67978	13		56632	56644	13		51871	51883	13		64455	64467	13		58383	58395	13		60711	60723	13		60732	60744	13		51872	51884	13
67977	67989	13		58369	58381	13		67870	67882	13		68241	68253	13		58020	58032	13		56619	56631	13		67968	67980	13		67986	67998	13		67968	67980	13		67871	67883	13		56619	56631	13
68252	68264	13		67972	67984	13		68162	68174	13		75408	75420	13		58395	58407	13		58372	58384	13		68243	68255	13		68261	68273	13		68243	68255	13		68163	68175	13		58374	58386	13
75416	75428	13		68247	68259	13		78915	78927	13		79000	79012	13		64487	64499	13		67974	67986	13		75407	75419	13		75426	75438	13		75407	75419	13		78916	78928	13		67978	67990	13
79008	79020	13		75413	75425	13		80346	80358	13		80718	80730	13		68000	68012	13		68249	68261	13		79000	79012	13		79022	79034	13		79000	79012	13		80347	80359	13		68253	68265	13
80726	80738	13		79009	79021	13		80632	80644	13		84128	84140	13		68275	68287	13		75414	75426	13		80718	80730	13		80740	80752	13		80718	80730	13		80633	80645	13		75419	75431	13
84136	84148	13		80727	80739	13		84042	84054	13		90777	90789	13		75441	75453	13		79010	79022	13		84128	84140	13		84150	84162	13		84128	84140	13		84043	84055	13		79012	79024	13
90785	90797	13		84137	84149	13		90810	90822	13		90898	90910	13		79032	79044	13		80728	80740	13		90777	90789	13		90797	90809	13		90777	90789	13		90811	90823	13		80730	80742	13
90906	90918	13		90784	90796	13		97138	97150	13		97227	97239	13		80751	80763	13		84138	84150	13		90898	90910	13		90918	90930	13		90898	90910	13		97139	97151	13		84140	84152	13
97235	97247	13		90905	90917	13		98486	98498	13		98575	98587	13		84161	84173	13		90785	90797	13		97228	97240	13		97248	97260	13		97228	97240	13		98487	98499	13		90789	90801	13
98583	98595	13		97235	97247	13		117426	117438	13		117450	117462	13		90808	90820	13		90906	90918	13		98576	98588	13		98596	98608	13		98576	98588	13		117427	117439	13		90910	90922	13
117453	117465	13		98583	98595	13		118774	118786	13		118798	118810	13		90929	90941	13		97236	97248	13		117447	117459	13		117417	117429	13		117447	117459	13		118775	118787	13		97239	97251	13
118801	118813	13		117403	117415	13		125102	125114	13		125127	125139	13		97259	97271	13		98584	98596	13		118795	118807	13		118765	118777	13		118795	118807	13		125103	125115	13		98587	98599	13
125130	125142	13		118751	118763	13		131870	131882	13		125248	125260	13		98607	98619	13		117404	117416	13		125125	125137	13		125095	125107	13		125125	125137	13		131871	131883	13		117511	117523	13
125251	125263	13		125081	125093	13		135280	135292	13		131897	131909	13		117476	117488	13		118752	118764	13		125246	125258	13		125216	125228	13		125246	125258	13		135281	135293	13		118859	118871	13
131900	131912	13		125202	125214	13		135566	135578	13		135307	135319	13		118824	118836	13		125082	125094	13		131895	131907	13		131863	131875	13		131895	131907	13		135567	135579	13		125188	125200	13
135310	135322	13		131849	131861	13		11850	11863	14		11855	11868	14		125154	125166	13		125203	125215	13		135305	135317	13		135273	135285	13		135305	135317	13		11850	11863	14		125309	125321	13
11853	11866	14		135259	135271	13		11873	11886	14		11878	11891	14		125275	125287	13		131850	131862	13		7933	7946	14		3534	3547	14		7933	7946	14		11873	11886	14		131958	131970	13
11876	11889	14		11886	11899	14		17227	17240	14		17207	17220	14		131922	131934	13		135260	135272	13		11854	11867	14		11883	11896	14		11854	11867	14		17227	17240	14		135368	135380	13
17212	17225	14		11909	11922	14		20504	20517	14		20411	20424	14		135332	135344	13		11887	11900	14		11877	11890	14		11906	11919	14		11877	11890	14		20504	20517	14		11860	11873	14
20418	20431	14		17238	17251	14		27987	28000	14		31800	31813	14		11888	11901	14		11910	11923	14		17207	17220	14		17235	17248	14		17207	17220	14		27987	28000	14		11883	11896	14
31809	31822	14		20443	20456	14		31083	31096	14		32004	32017	14		11911	11924	14		17239	17252	14		20412	20425	14		20438	20451	14		20412	20425	14		31083	31096	14		17213	17226	14
32013	32026	14		31834	31847	14		32101	32114	14		32186	32199	14		17243	17256	14		20444	20457	14		31800	31813	14		31828	31841	14		31800	31813	14		32101	32114	14		20420	20433	14
32195	32208	14		32038	32051	14		32283	32296	14		32642	32655	14		20448	20461	14		31835	31848	14		32004	32017	14		32032	32045	14		32004	32017	14		32283	32296	14		31811	31824	14
32651	32664	14		32220	32233	14		32739	32752	14		45554	45567	14		31843	31856	14		32039	32052	14		32186	32199	14		32214	32227	14		32186	32199	14		32739	32752	14		32015	32028	14
45564	45577	14		32676	32689	14		47199	47212	14		53167	53180	14		32047	32060	14		32221	32234	14		32642	32655	14		32670	32683	14		32642	32655	14		47199	47212	14		32197	32210	14
53179	53192	14		45585	45598	14		55442	55455	14		62976	62989	14		32229	32242	14		32677	32690	14		45556	45569	14		45579	45592	14		45556	45569	14		55442	55455	14		32653	32666	14
62988	63001	14		47145	47158	14		56390	56403	14		68829	68842	14		32685	32698	14		45587	45600	14		53170	53183	14		47144	47157	14		53171	53184	14		56390	56403	14		45566	45579	14
68840	68853	14		53179	53192	14		60701	60714	14		70013	70026	14		41205	41218	14		47147	47160	14		62976	62989	14		53192	53205	14		62977	62990	14		60701	60714	14		53182	53195	14
70024	70037	14		62983	62996	14		62963	62976	14		76688	76701	14		45591	45604	14		53181	53194	14		68831	68844	14		62995	63008	14		68831	68844	14		62964	62977	14		62989	63002	14
76696	76709	14		68835	68848	14		68750	68763	14		82724	82737	14		47157	47170	14		62984	62997	14		70015	70028	14		68849	68862	14		70015	70028	14		68751	68764	14		68841	68854	14
82732	82745	14		70019	70032	14		69934	69947	14		85444	85457	14		53196	53209	14		68837	68850	14		76687	76700	14		70033	70046	14		76687	76700	14		69935	69948	14		70025	70038	14
85452	85465	14		76693	76706	14		75422	75435	14		86527	86540	14		63008	63021	14		70021	70034	14		82724	82737	14		76706	76719	14		82724	82737	14		75423	75436	14		76699	76712	14
86535	86548	14		82733	82746	14		76597	76610	14		90100	90113	14		68863	68876	14		76694	76707	14		85444	85457	14		82746	82759	14		85444	85457	14		76598	76611	14		82736	82749	14
90108	90121	14		85453	85466	14		82638	82651	14		92444	92457	14		70047	70060	14		82734	82747	14		86527	86540	14		85466	85479	14		86527	86540	14		82639	82652	14		85456	85469	14
92452	92465	14		86536	86549	14		85358	85371	14		93255	93268	14		76721	76734	14		85454	85467	14		90100	90113	14		86549	86562	14		90100	90113	14		85359	85372	14		86539	86552	14
93263	93276	14		90109	90122	14		86441	86454	14		99401	99414	14		82757	82770	14		86537	86550	14		92444	92457	14		90122	90135	14		92444	92457	14		86442	86455	14		90112	90125	14
99409	99422	14		92451	92464	14		90014	90027	14		100480	100493	14		85477	85490	14		90110	90123	14		93255	93268	14		92464	92477	14		93255	93268	14		90015	90028	14		92456	92469	14
100488	100501	14		93262	93275	14		92356	92369	14		103376	103389	14		86560	86573	14		92452	92465	14		99402	99415	14		93275	93288	14		99402	99415	14		92357	92370	14		93267	93280	14
103384	103397	14		99409	99422	14		93167	93180	14		105100	105113	14		90133	90146	14		93263	93276	14		100481	100494	14		99422	99435	14		100481	100494	14		93168	93181	14		99413	99426	14
105108	105121	14		100488	100501	14		103300	103313	14		105362	105375	14		92475	92488	14		99410	99423	14		103377	103390	14		100501	100514	14		103377	103390	14		103301	103314	14		100492	100505	14
105370	105383	14		103384	103397	14		105064	105077	14		106338	106351	14		93286	93299	14		100489	100502	14		105102	105115	14		103397	103410	14		105102	105115	14		105065	105078	14		103388	103401	14
106345	106358	14		105057	105070	14		105327	105340	14		106893	106906	14		99433	99446	14		103385	103398	14		105364	105377	14		105070	105083	14		105364	105377	14		105328	105341	14		105112	105125	14
106900	106913	14		105319	105332	14		106296	106309	14		110557	110570	14		100512	100525	14		105058	105071	14		106339	106352	14		105332	105345	14		106339	106352	14		106297	106310	14		105374	105387	14
110563	110576	14		106294	106307	14		110523	110536	14		110583	110596	14		103408	103421	14		105320	105333	14		106894	106907	14		106307	106320	14		106894	106907	14		110524	110537	14		106351	106364	14
110589	110602	14		106849	106862	14		110549	110562	14		115544	115557	14		105132	105145	14		106295	106308	14		110557	110570	14		106862	106875	14		110557	110570	14		110550	110563	14		106906	106919	14
112214	112227	14		110512	110525	14		122744	122757	14		116623	116636	14		105394	105407	14		106850	106863	14		110583	110596	14		110525	110538	14		110583	110596	14		122745	122758	14		110621	110634	14
115547	115560	14		110538	110551	14		123555	123568	14		122769	122782	14		106369	106382	14		110513	110526	14		112208	112221	14		110551	110564	14		112208	112221	14		123556	123569	14		110647	110660	14
116626	116639	14		115497	115510	14		125897	125910	14		123580	123593	14		106924	106937	14		110539	110552	14		115541	115554	14		115511	115524	14		115541	115554	14		125898	125911	14		112272	112285	14
122772	122785	14		116576	116589	14		129470	129483	14		125924	125937	14		110586	110599	14		115498	115511	14		116620	116633	14		116590	116603	14		116620	116633	14		129471	129484	14		115605	115618	14
123583	123596	14		122723	122736	14		130553	130566	14		129497	129510	14		110612	110625	14		116577	116590	14		122767	122780	14		122737	122750	14		122767	122780	14		130554	130567	14		116684	116697	14
125927	125940	14		123534	123547	14		133273	133286	14		130580	130593	14		112237	112250	14		122724	122737	14		123578	123591	14		123548	123561	14		123578	123591	14		133274	133287	14		122830	122843	14
129500	129513	14		125876	125889	14		5989	6003	15		133300	133313	14		115570	115583	14		123535	123548	14		125922	125935	14		125890	125903	14		125922	125935	14		5989	6003	15		123641	123654	14
130583	130596	14		129449	129462	14		11397	11411	15		5985	5999	15		116649	116662	14		125877	125890	14		129495	129508	14		129463	129476	14		129495	129508	14		11397	11411	15		125985	125998	14
133303	133316	14		130532	130545	14		14564	14578	15		11403	11417	15		122796	122809	14		129450	129463	14		130578	130591	14		130546	130559	14		130578	130591	14		14564	14578	15		129558	129571	14
3534	3548	15		133252	133265	14		16226	16240	15		14564	14578	15		123607	123620	14		130533	130546	14		133298	133311	14		133266	133279	14		133298	133311	14		16226	16240	15		130641	130654	14
5990	6004	15		3534	3548	15		16577	16591	15		16227	16241	15		125949	125962	14		133253	133266	14		3534	3548	15		6014	6028	15		3534	3548	15		16577	16591	15		133361	133374	14
11408	11422	15		6016	6030	15		27170	27184	15		16570	16584	15		129522	129535	14		6017	6031	15		5990	6004	15		11431	11445	15		5990	6004	15		27170	27184	15		3534	3548	15
13736	13750	15		11434	11448	15		30916	30930	15		27077	27091	15		130605	130618	14		11435	11449	15		11409	11423	15		14592	14606	15		11409	11423	15		30916	30930	15		5990	6004	15
14568	14582	15		14595	14609	15		31902	31916	15		30823	30837	15		133325	133338	14		14596	14610	15		14563	14577	15		16255	16269	15		14563	14577	15		31902	31916	15		11408	11422	15
16232	16246	15		16258	16272	15		60501	60515	15		60507	60521	15		3534	3548	15		16259	16273	15		16227	16241	15		16598	16612	15		16227	16241	15		60501	60515	15		14569	14583	15
16575	16589	15		16601	16615	15		63749	63763	15		71034	71048	15		6018	6032	15		16602	16616	15		16570	16584	15		27104	27118	15		16570	16584	15		63750	63764	15		16233	16247	15
27084	27098	15		27109	27123	15		70956	70970	15		76653	76667	15		11436	11450	15		27110	27124	15		27078	27092	15		30850	30864	15		27078	27092	15		70957	70971	15		16576	16590	15
30830	30844	15		30855	30869	15		77876	77890	15		77969	77983	15		14597	14611	15		30856	30870	15		30824	30838	15		60533	60547	15		30824	30838	15		77877	77891	15		27086	27100	15
60521	60535	15		60519	60533	15		78545	78559	15		82569	82583	15		16606	16620	15		60522	60536	15		60510	60524	15		71054	71068	15		60511	60525	15		78546	78560	15		30832	30846	15
60721	60735	15		71040	71054	15		82483	82497	15		101400	101414	15		27120	27134	15		71042	71056	15		71035	71049	15		76671	76685	15		71035	71049	15		82484	82498	15		60524	60538	15
71044	71058	15		76658	76672	15		101324	101338	15		114623	114637	15		30866	30880	15		76659	76673	15		76652	76666	15		77986	78000	15		76652	76666	15		101325	101339	15		71046	71060	15
76661	76675	15		77973	77987	15		114586	114600	15		133454	133468	15		60545	60559	15		77974	77988	15		77969	77983	15		82591	82605	15		77969	77983	15		114587	114601	15		76664	76678	15
77977	77991	15		82578	82592	15		133427	133441	15		3534	3549	16		71067	71081	15		82579	82593	15		82569	82583	15		101421	101435	15		82569	82583	15		133428	133442	15		77981	77995	15
82577	82591	15		101408	101422	15		6056	6071	16		6943	6958	16		71073	71087	15		101409	101423	15		101401	101415	15		114590	114604	15		101401	101415	15		6056	6071	16		82581	82595	15
101408	101422	15		112163	112177	15		13850	13865	16		13861	13876	16		76686	76700	15		112164	112178	15		114620	114634	15		133420	133434	15		114620	114634	15		13850	13865	16		101412	101426	15
114626	114640	15		114576	114590	15		14544	14559	16		14544	14559	16		78001	78015	15		114577	114591	15		133452	133466	15		6972	6987	16		133452	133466	15		14544	14559	16		114684	114698	15
133457	133471	15		133406	133420	15		16386	16401	16		29037	29052	16		82602	82616	15		133407	133421	15		6948	6963	16		13889	13904	16		6948	6963	16		16386	16401	16		133515	133529	15
6948	6963	16		6974	6989	16		18452	18467	16		35269	35284	16		101432	101446	15		3534	3549	16		13860	13875	16		14572	14587	16		13860	13875	16		18452	18467	16		6948	6963	16
13865	13880	16		13892	13907	16		35371	35386	16		41848	41863	16		114649	114663	15		6975	6990	16		14543	14558	16		29064	29079	16		14543	14558	16		35371	35386	16		13866	13881	16
14548	14563	16		14575	14590	16		41953	41968	16		43751	43766	16		133479	133493	15		13893	13908	16		29038	29053	16		35297	35312	16		29038	29053	16		41953	41968	16		14549	14564	16
29044	29059	16		29069	29084	16		43852	43867	16		45533	45548	16		6977	6992	16		14576	14591	16		35269	35284	16		41876	41891	16		35269	35284	16		43852	43867	16		29046	29061	16
35278	35293	16		35303	35318	16		45637	45652	16		49554	49569	16		13894	13909	16		29070	29085	16		41848	41863	16		43776	43791	16		41848	41863	16		45637	45652	16		35280	35295	16
41857	41872	16		41882	41897	16		49646	49661	16		51103	51118	16		14577	14592	16		35304	35319	16		43752	43767	16		45558	45573	16		43752	43767	16		49646	49661	16		41859	41874	16
43761	43776	16		43782	43797	16		51166	51181	16		53217	53232	16		29080	29095	16		41883	41898	16		45535	45550	16		49588	49603	16		45535	45550	16		51166	51181	16		43763	43778	16
45543	45558	16		45564	45579	16		53230	53245	16		55380	55395	16		35312	35327	16		43783	43798	16		49557	49572	16		51128	51143	16		49558	49573	16		53230	53245	16		45545	45560	16
49566	49581	16		49589	49604	16		53278	53293	16		57054	57069	16		41891	41906	16		45566	45581	16		51106	51121	16		53242	53257	16		51107	51122	16		53278	53293	16		49569	49584	16
51115	51130	16		51115	51130	16		55420	55435	16		62635	62650	16		43788	43803	16		49591	49606	16		53220	53235	16		55405	55420	16		53221	53236	16		55420	55435	16		51118	51133	16
53229	53244	16		53229	53244	16		57096	57111	16		64689	64704	16		45570	45585	16		51117	51132	16		55383	55398	16		57081	57096	16		55384	55399	16		57096	57111	16		53232	53247	16
55392	55407	16		55392	55407	16		64599	64614	16		72787	72802	16		49606	49621	16		53231	53246	16		57057	57072	16		62653	62668	16		57058	57073	16		64600	64615	16		55395	55410	16
57068	57083	16		57067	57082	16		72708	72723	16		73028	73043	16		51132	51147	16		55394	55409	16		62634	62649	16		64709	64724	16		62635	62650	16		72709	72724	16		57071	57086	16
62647	62662	16		62640	62655	16		76016	76031	16		76107	76122	16		55409	55424	16		57070	57085	16		64691	64706	16		72805	72820	16		64691	64706	16		76017	76032	16		62647	62662	16
64700	64715	16		64695	64710	16		95110	95125	16		95199	95214	16		57083	57098	16		62642	62657	16		72786	72801	16		73046	73061	16		72786	72801	16		95111	95126	16		64701	64716	16
72795	72810	16		72792	72807	16		98573	98588	16		98662	98677	16		62666	62681	16		64697	64712	16		73027	73042	16		76125	76140	16		73027	73042	16		98574	98589	16		72798	72813	16
73036	73051	16		73033	73048	16		101699	101714	16		101775	101790	16		64723	64738	16		72793	72808	16		76106	76121	16		95220	95235	16		76106	76121	16		101700	101715	16		73039	73054	16
76115	76130	16		76112	76127	16		104247	104262	16		108448	108463	16		72820	72835	16		73034	73049	16		95199	95214	16		98683	98698	16		95199	95214	16		104248	104263	16		76118	76133	16
95207	95222	16		95207	95222	16		108410	108425	16		117360	117375	16		73061	73076	16		76113	76128	16		98663	98678	16		101796	101811	16		98663	98678	16		108411	108426	16		95211	95226	16
98670	98685	16		98670	98685	16		108901	108916	16		120823	120838	16		76140	76155	16		95208	95223	16		101776	101791	16		108417	108432	16		101776	101791	16		108902	108917	16		98674	98689	16
101783	101798	16		101783	101798	16		112030	112045	16		12135	12151	17		95231	95246	16		98671	98686	16		108449	108464	16		112176	112191	16		108449	108464	16		112031	112046	16		101787	101802	16
108455	108470	16		108404	108419	16		117336	117351	16		14469	14485	17		98694	98709	16		101784	101799	16		117357	117372	16		117327	117342	16		117357	117372	16		117337	117352	16		108461	108476	16
117363	117378	16		117313	117328	16		120799	120814	16		60707	60723	17		101807	101822	16		108405	108420	16		120821	120836	16		120790	120805	16		120821	120836	16		120800	120815	16		117421	117436	16
120826	120841	16		120776	120791	16		12129	12145	17		65168	65184	17		108479	108494	16		117314	117329	16		12134	12150	17		12163	12179	17		12134	12150	17		12129	12145	17		120884	120899	16
12133	12149	17		12166	12182	17		29129	29145	17		65206	65222	17		117386	117401	16		120777	120792	16		14468	14484	17		14497	14513	17		14468	14484	17		29129	29145	17		12140	12156	17
14473	14489	17		14500	14516	17		65070	65086	17		112208	112224	17		120849	120864	16		12167	12183	17		65170	65186	17		65188	65204	17		65170	65186	17		65071	65087	17		14474	14490	17
65179	65195	17		65174	65190	17		65109	65125	17		11444	11461	18		12168	12184	17		14501	14517	17		65208	65224	17		65226	65242	17		65208	65224	17		65110	65126	17		65180	65196	17
65217	65233	17		65212	65228	17		73714	73730	17		28708	28725	18		14502	14518	17		65176	65192	17		11450	11467	18		11472	11489	18		11450	11467	18		73715	73731	17		65218	65234	17
11449	11466	18		11475	11492	18		78560	78576	17		73796	73813	18		65202	65218	17		65214	65230	17		28709	28726	18		28735	28752	18		28709	28726	18		78561	78577	17		11449	11466	18
28715	28732	18		28740	28757	18		3544	3561	18		85516	85533	18		65240	65256	17		11476	11493	18		73795	73812	18		73814	73831	18		73795	73812	18		3544	3561	18		28717	28734	18
73804	73821	18		73801	73818	18		11438	11455	18		130504	130521	18		11477	11494	18		28741	28758	18		85516	85533	18		85538	85555	18		85516	85533	18		11438	11455	18		73807	73824	18
85524	85541	18		85525	85542	18		28801	28818	18		44305	44323	19		28751	28768	18		73802	73819	18		130502	130519	18		130470	130487	18		130502	130519	18		28801	28818	18		85528	85545	18
130507	130524	18		130456	130473	18		42311	42328	18		108141	108159	19		73829	73846	18		85526	85543	18		44306	44324	19		44330	44348	19		44306	44324	19		42311	42328	18		130565	130582	18
44315	44333	19		44336	44354	19		49785	49802	18		64602	64621	20		85549	85566	18		130457	130474	18		108142	108160	19		108110	108128	19		108142	108160	19		49785	49802	18		44317	44335	19
108148	108166	19		108097	108115	19		85430	85447	18		101155	101174	20		130529	130546	18		44337	44355	19		64604	64623	20		64622	64641	20		64604	64623	20		85431	85448	18		108154	108172	19
64613	64632	20		64608	64627	20		130477	130494	18		114863	114882	20		16259	16277	19		108098	108116	19		101156	101175	20		101176	101195	20		101156	101175	20		130478	130495	18		64614	64633	20
101163	101182	20		101163	101182	20		43300	43318	19		28928	28948	21		44342	44360	19		64610	64629	20		114860	114879	20		114830	114849	20		114860	114879	20		43300	43318	19		101167	101186	20
114866	114885	20		114816	114835	20		44407	44425	19		67137	67157	21		108172	108190	19		101164	101183	20		28929	28949	21		28955	28975	21		28929	28949	21		44407	44425	19		114924	114943	20
28935	28955	21		28960	28980	21		108103	108121	19		125471	125491	21		64636	64655	20		114817	114836	20		67139	67159	21		125437	125457	21		67139	67159	21		108104	108122	19		28937	28957	21
67148	67168	21		125423	125443	21		16877	16896	20		53670	53691	22		101187	101206	20		28961	28981	21		125469	125489	21		53695	53716	22		125469	125489	21		16877	16896	20		67149	67169	21
125474	125494	21		53682	53703	22		64512	64531	20		101417	101438	22		114889	114908	20		125424	125444	21		53673	53694	22		101438	101459	22		53674	53695	22		64513	64532	20		125532	125552	21
53682	53703	22		101425	101446	22		76541	76560	20		114599	114620	22		28971	28991	21		53684	53705	22		101418	101439	22		114566	114587	22		101418	101439	22		76542	76561	20		53685	53706	22
101425	101446	22		114552	114573	22		101079	101098	20		31856	31878	23		43234	43254	21		101426	101447	22		114596	114617	22		31884	31906	23		114596	114617	22		101080	101099	20		101429	101450	22
114602	114623	22		31890	31912	23		104628	104647	20		85421	85445	25		67171	67191	21		114553	114574	22		31856	31878	23		43219	43242	24		31856	31878	23		104629	104648	20		114660	114681	22
31865	31887	23		43225	43248	24		104976	104995	20		130592	130616	25		125496	125516	21		31891	31913	23		85421	85445	25		85443	85467	25		85421	85445	25		104977	104996	20		31867	31889	23
85429	85453	25		85430	85454	25		114826	114845	20		125479	125504	26		53699	53720	22		43226	43249	24		130590	130614	25		130558	130582	25		130590	130614	25		114827	114846	20		85433	85457	25
130595	130619	25		130544	130568	25		29021	29041	21		43191	43217	27		101449	101470	22		85431	85455	25		125477	125502	26		125445	125470	26		125477	125502	26		29021	29041	21		130653	130677	25
125482	125507	26		125431	125456	26		67040	67060	21		12001	12028	28		114625	114646	22		130545	130569	25		12000	12027	28		12029	12056	28		12000	12027	28		67041	67061	21		125540	125565	26
11999	12026	28		12032	12059	28		125444	125464	21		40780	40807	28		31899	31921	23		125432	125457	26		40780	40807	28		40808	40835	28		40780	40807	28		125445	125465	21		12006	12033	28
40789	40816	28		40814	40841	28		53731	53752	22		49612	49640	29		85454	85478	25		12033	12060	28		43191	43218	28		25395	25424	30		43191	43218	28		53731	53752	22		40791	40818	28
43200	43227	28		49647	49675	29		101341	101362	22		25368	25397	30		130617	130641	25		40815	40842	28		49615	49643	29		90558	90588	31		49616	49644	29		101342	101363	22		43202	43229	28
49624	49652	29		25400	25429	30		114562	114583	22		90536	90566	31		125504	125529	26		49649	49677	29		25369	25398	30		104029	104060	32		25369	25398	30		114563	114584	22		49627	49655	29
25375	25404	30		90545	90575	31		85335	85359	25		104008	104039	32		12034	12061	28		25401	25430	30		90536	90566	31		49646	49688	43		90536	90566	31		85336	85360	25		25377	25406	30
90544	90574	31		104016	104047	32		104158	104182	25		50946	50994	49		40823	40850	28		90546	90576	31		104009	104040	32		65298	65392	95		104009	104040	32		104159	104183	25		90548	90578	31
104016	104047	32		65284	65378	95		130565	130589	25		65278	65372	95		49664	49692	29		104017	104048	32		50949	50997	49						50950	50998	49		130566	130590	25		104020	104051	32
50958	51006	49						125452	125477	26						90569	90599	31		65286	65380	95		65280	65374	95						65280	65374	95		125453	125478	26		50961	51009	49
65289	65383	95						11996	12023	28						104040	104071	32																		11996	12023	28		65290	65384	95
								40886	40913	28						65312	65406	95																		40886	40913	28		110507	110610	104
								103935	103962	28																										103936	103963	28
								49704	49732	29																										49704	49732	29
								25461	25490	30																										25461	25490	30
								90450	90480	31																										90451	90481	31
								58009	58071	63																										58009	58071	63
								65181	65275	95																										65182	65276	95

## Sheet: Table S4e
Table S4e. Tandem repeat abundance in eleven Avena speciesplastomes computed by Phobos.
Distribution	Avena atlantica_ Liu437	A. brevis_Liu289	A. eriantha_Liu435	A. hirtula_Liu299	A. longiglumis_Liu438	A. murphyi_Liu442	A. nuda_Liu443	A. sativa_Liu312	A. strigosa_Liu315	A. ventricosa_Liu275	A. wiestii_Liu439
LSC	450 (63.83%)	451 (64.15%)	455 (63.90%)	448 (63.73%)	452 (64.02%)	451 (64.06%)	449 (63.78%)	450 (64.10%)	449 (63.78%)	455 (64.63%)	450 (63.74%)
SSC	86	86	85	86	86	86	86	86	86	85	86
IRs	169	166	172	169	168	167	169	166	169	172	170
IGS	406 (57.59%)	417 (59.32%)	386 (54.21%)	394 (56.05%)	407 (57.65%)	416 (59.09%)	397 (56.39%)	416 (59.26%)	397 (56.39%)	387 (54.35%)	399 (56.52%)
CDS	227 (32.20%)	212 (30.16%)	254 (35.67%)	237 (33.71%)	225 (31.87%)	213 (30.17%)	235 (33.38%)	212 (30.20%)	235 (33.38%)	253 (35.53%)	235 (33.29%)
Intron	72	74	72	72	74	75	72	74	72	72	72
Total	705	703	712	703	706	704	704	702	704	712	706
