# Supplementary material for: Comparative chloroplast genome analyses of Avena: insights into evolutionary dynamics and phylogeny
Source: BMC Plant Biol. 2020 Sep 2;20:406. doi: 10.1186/s12870-020-02621-y (PMC7466839; doi:10.1186/s12870-020-02621-y)
Supplement: Supplementary file 5 — Additional file 5: Table S5. Simple sequence repeat (SSR) sequences in eleven Avena species plastomes computed by Perlscript MicroSAtellite (MISA) [32]. a SSR sequence abundance. b SSR sequence distribution. IGS: intergenic sequences; CDS: protein-coding sequences; p1: mononucleotide repeat; p2: dinucleotide repeat; p3: trinucleotide repeat; p4: tetranucleotide repeat; c: composite SSR [file 12870_2020_2621_MOESM5_ESM.xlsx]

## Sheet: Table S5a
Table S5a. Simple sequence repeat (SSR) sequence abundance in 11 Avena species plastomes cumputed by MISA. IGS: intergenic sequences; CDS: protein-coding sequences; p1: mononucleotide repeat; p2: dinucleotide repeat; p3: trinucleotide repeat; p4: tetranucleotide repeat; c: composite SSR.
Avena atlantica_Liu437									Avena brevis_Liu289									Avena eriantha_Liu435									Avena hirtula_Liu299
repeat no.	repeat type	SSR	Fragment size	start	end	Repeat location			repeat no.	repeat type	SSR	Fragment size	start	end	Repeat location			repeat no.	repeat type	SSR	Fragment size	start	end		Repeat location		repeat no.	repeat type	SSR	Fragment size	start	end	Repeat location
1	p1	(T)10	10	7217	7226	IGS	psbK-psbI_LSC		1	p1	(T)10	10	16080	16089	IGS	trnD-GUC-psbM_LSC		1	p1	(A)10	10	6086	6095	IGS	rps16-trnQ-UUG_LSC		1	p1	(T)10	10	7212	7221	IGS	psbK-psbI_LSC
2	p1	(T)10	10	18367	18376	IGS	trnC-GCA-rpoB_LSC		2	p1	(A)10	10	17717	17726	IGS	trnC-GCA-petN_LSC		2	p1	(T)10	10	7714	7723	IGS	trnS-GCU-psbD_LSC		2	p1	(A)10	10	17686	17695	IGS	trnC-GCA-petN_LSC
3	p1	(A)10	10	27060	27069	CDS	rpoC2*_LSC		3	p1	(A)10	10	27085	27094	CDS	rpoC2*_LSC		3	p1	(T)10	10	16047	16056	IGS	trnD-GUC-psbM_LSC		3	p1	(T)10	10	18360	18369	IGS	trnC-GCA-rpoB_LSC
4	p1	(A)10	10	29231	29240	CDS	rpoC2-rps2_LSC		4	p1	(A)10	10	29256	29265	CDS	rpoC2-rps2_LSC		4	p1	(A)10	10	17706	17715	IGS	trnC-GCA-petN_LSC		4	p1	(A)10	10	27053	27062	CDS	rpoC2*_LSC
5	p1	(C)10	10	46807	46816	IGS	trnL-UAA-trnF-GAA_LSC		5	p1	(T)10	10	55494	55503	IGS	rbcL-psaI_LSC		5	p1	(T)10	10	18676	18685	IGS	trnC-GCA-rpoB_LSC		5	p1	(A)10	10	29224	29233	IGS	rpoC2-rps2_LSC
6	p1	(T)10	10	56848	56857	IGS	rbcL-psaI_LSC		6	p1	(A)10	10	64462	64471	IGS	psaJ-rpl33_LSC		6	p1	(A)10	10	27146	27155	CDS	rpoC2*_LSC		6	p1	(T)10	10	56064	56073	IGS	rbcL-psaI_LSC
7	p1	(T)10	10	57265	57274	IGS	psaI-ycf4_LSC		7	p1	(T)10	10	71485	71494	IGS	psbH-petB_LSC		7	p1	(A)10	10	29317	29326	IGS	rpoC2-rps2_LSC		7	p1	(T)10	10	56834	56843	IGS	rbcL-psaI_LSC
8	p1	(T)10	10	62733	62742	IGS	psbE-petL_LSC		8	p1	(G)10	10	93831	93840	Intron	trnI-GAU intron*_IRB		8	p1	(T)10	10	56104	56113	IGS	rbcL-psaI_LSC		8	p1	(T)10	10	57251	57260	IGS	psaI-ycf4_LSC
9	p1	(A)10	10	64467	64476	IGS	psaJ-rpl33_LSC		9	p1	(C)10	10	122159	122168	Intron	trnI-GAU intron*_IRA		9	p1	(A)10	10	64366	64375	IGS	psaJ-rpl33_LSC		9	p1	(T)10	10	62721	62730	IGS	psbE-petL_LSC
10	p1	(A)10	10	70718	70727	IGS	psbH-petB_LSC		10	p1	(A)11	11	7286	7296	IGS	psbK-psbI_LSC		10	p1	(A)10	10	70629	70638	IGS	psbH-petB_LSC		10	p1	(A)10	10	71282	71291	Intron	petB intron*_LSC
11	p1	(A)10	10	77864	77873	Intron	rps16 intron*_LSC		11	p1	(T)11	11	18391	18401	IGS	trnC-GCA-rpoB_LSC		11	p1	(T)10	10	76546	76555	IGS	rpl14-rps8_LSC		11	p1	(T)10	10	71480	71489	Intron	petB intron*_LSC
12	p1	(A)10	10	78660	78669	Intron	rps16 intron*_LSC		12	p1	(T)11	11	31022	31032	IGS	atpI-atpH_LSC		12	p1	(A)10	10	78567	78576	Intron	rpl16 intron*_LSC		12	p1	(A)10	10	77856	77865	Intron	rpl16 intron*_LSC
13	p1	(T)11	11	30997	31007	IGS	atpI-atpH_LSC		13	p1	(T)11	11	31524	31534	IGS	atpI-atpH_LSC		13	p1	(T)11	11	31591	31601	IGS	atpI-atpH_LSC		13	p1	(A)10	10	78652	78661	Intron	rpl16 intron*_LSC
14	p1	(T)11	11	31499	31509	IGS	atpI-atpH_LSC		14	p1	(A)11	11	45896	45906	IGS	trnT-UGU-trnL-UAA_LSC		14	p1	(A)11	11	45323	45333	IGS	trnT-UGU-rps4_LSC		14	p1	(A)10	10	109171	109180	IGS	psaC-ndhE_SSC
15	p1	(T)11	11	48856	48866	CDS	ndhK*_LSC		15	p1	(T)11	11	48879	48889	CDS	ndhK*_LSC		15	p1	(T)11	11	48936	48946	CDS	ndhK*_LSC		15	p1	(T)11	11	16049	16059	IGS	trnD-GUC-psbM_LSC
16	p1	(T)12	12	16053	16064	IGS	trnD-GUC-psbM_LSC		16	p1	(T)11	11	56077	56087	IGS	rbcL-psaI_LSC		16	p1	(G)11	11	62546	62556	IGS	psbE-petL_LSC		16	p1	(T)11	11	31490	31500	IGS	atpI-atpH_LSC
17	p1	(A)12	12	17691	17702	IGS	trnC-GCA-petN_LSC		17	p1	(A)11	11	60719	60729	IGS	petA-psbJ_LSC		17	p1	(T)11	11	62707	62717	IGS	psbE-petL_LSC		17	p1	(T)11	11	48844	48854	CDS	ndhK*_LSC
18	p1	(T)12	12	56076	56087	IGS	rbcL-psaI_LSC		18	p1	(A)11	11	70713	70723	IGS	psbH-petB_LSC		18	p1	(A)12	12	47062	47073	IGS	trnF-GAA-ndhJ_LSC		18	p1	(A)11	11	64455	64465	IGS	psaJ-rpl33_LSC
19	p1	(A)14	14	20418	20431	CDS	rpoB*_LSC		19	p1	(T)12	12	62726	62737	CDS	psbE-petL_LSC		19	p1	(A)12	12	71203	71214	IGS	psbH-petB_LSC		19	p1	(A)11	11	70707	70717	IGS	psbH-petB_LSC
20	p1	(A)15	15	3534	3548	Intron	trnK-UUU intron*_LSC		20	p1	(A)14	14	20443	20456	CDS	rpoB*_LSC		20	p1	(A)14	14	20504	20517	CDS	rpoB*_LSC		20	p1	(A)11	11	112214	112224	Intron	ndhA intron*_SSC
21	p1	(A)15	15	60721	60735	IGS	petA-psbJ_LSC		21	p1	(A)15	15	3534	3548	Intron	trnK-UUU intron*_LSC		21	p1	(T)14	14	31083	31096	IGS	atpI-atpH_LSC		21	p1	(A)14	14	20411	20424	CDS	rpoB*_LSC
22	p2	(AT)6	12	108948	108959	IGS	psaC-ndhE_SSC		22	p2	(AT)6	12	108898	108909	IGS	psaC-ndhE_SSC		22	p1	(A)14	14	60701	60714	IGS	petA-psbJ_LSC		22	p1	(A)16	16	3534	3549	CDS	trnK-UUU*_LSC
23	c	(A)17C(A)10	28	43200	43227	Intron	ycf3 intron*_LSC		23	c	(A)12C(A)11	24	43225	43248	Intron	ycf3 intron*_LSC		23	p1	(A)18	18	3544	3561	Intron	trnK-UUA intron*_LSC		23	p1	(A)17	17	60707	60723	IGS	petA-psbJ_LSC
24	c	(T)10CTCTCCTA(T)10	28	76069	76096	CDS	infA*_LSC		24	c	(T)10CTCTCCTA(T)10	28	76066	76093	IGS	infA*_LSC		24	p1	(A)20	20	16877	16896	IGS	psbM-petN_LSC		24	p2	(AT)6	12	108941	108952	IGS	ndhE-psaC_SSC
25	c	(T)10GAGATATTTTTTTATTTGTTAATAATTTTAGAATTCCTATTTCACTAAGGGGGACATAGAGTCATAGCAAAGAAAATAGCTAATTCTTATTAG(A)11	114	45773	45886	IGS	trnT-UGU-trnL-UAA_LSC											25	p2	(AT)8	16	108901	108916	IGS	ndhE-psaC_SSC		25	c	(A)15C(A)11	27	43191	43217	Intron	ycf3 intron*_LSC
																		26	c	(T)10CTCTCCTA(T)10	28	75970	75997	CDS	infA*_LSC		26	c	(T)10CTCTCCTA(T)10	28	76061	76088	CDS	infA*_LSC
																											27	c	(T)10GAGATATTTTTTTATTTGTTAATAATTTTAGAATTCCTATTTCACTAAGGGGGACATAGAGTCATAGCAAAGAAAATAGCTAATTCTTATTAG(A)10	113	45763	45875	IGS	trnT-UGU-trnL-UAA_LSC
Distribution of different SSR in the chloroplast genome of Avena atlantica									Distribution of different SSR in the chloroplast genome of Avena brevis									Distribution of different SSR in the chloroplast genome of Avena eriantha									Distribution of different SSR in the chloroplast genome of Avena hirtula
	c	p1	p2	Total	A/T(Proportion)	C/G(Proportion)				c	p1	p2	Total	A/T(Proportion)	C/G(Proportion)				c	p1	p2	Total	A/T(Proportion)	C/G(Proportion)				c	p1	p2	Total	A/T(Proportion)	C/G(Proportion)
IGS	1	15	1	17					IGS	0	15	1	16					IGS	0	19	1	20					IGS	1	14	1	16
CDS	1	3	0	4					CDS	1	3	0	4					CDS	1	3	0	4					CDS	1	4	0	5
CDS-IGS	0	0	0	0					CDS-IGS	0	0	0	0					CDS-IGS	0	0	0	0					CDS-IGS	0	0	0	0
Intron	1	3	0	4					Intron	1	3	0	4					Intron	0	2	0	2					Intron	1	5	0	6
Total	3	21	1	25	20(95.24%)	1(4.77%)			Total	2	21	1	24	19(90.48%)	2(9.53%)			Total	1	24	1	26	23(95.84%)	1(4.17%)			Total	3	23	1	27	23(100%)	0(0%)
Note: IGS: Intergenic spacer; CDS: Coding sequences; CDS-IGS: One part in intergenic spacer, the other in coding sequences
Avena longiglumis_Liu438									Avena murphyi_Liu442									Avena nuda_Liu443									Avena sativa_Liu312
repeat no.	repeat type	SSR	Fragment size	start	end	Repeat location			repeat no.	repeat type	SSR	Fragment size	start	end	Repeat location			repeat no.	repeat type	SSR	Fragment size	start	end	Repeat location			repeat no.	repeat type	SSR	Fragment size	start	end	Repeat location
1	p1	(A)10	10	27096	27105	CDS	rpoC2*_LSC		1	p1	(T)10	10	16081	16090	IGS	trnD-GUC-psbM_LSC		1	p1	(T)10	10	7217	7226	IGS	psbK-psbI_LSC		1	p1	(T)10	10	16077	16086	IGS	trnD-GUC-psbM_LSC
2	p1	(A)10	10	29267	29276	IGS	rpoC2-rps2_LSC		2	p1	(T)10	10	18393	18402	IGS	trnC-GCA-rpoB_LSC		2	p1	(T)10	10	18361	18370	IGS	trnC-GCA-rpoB_LSC		2	p1	(T)10	10	18387	18396	IGS	trnC-GCA-rpoB_LSC
3	p1	(T)10	10	31033	31042	IGS	atpI-atpH_LSC		3	p1	(A)10	10	27086	27095	CDS	rpoC2*_LSC		3	p1	(A)10	10	27054	27063	CDS	rpoC2*_LSC		3	p1	(A)10	10	27080	27089	CDS	rpoC2*_LSC
4	p1	(T)10	10	31534	31543	IGS	atpI-atpH_LSC		4	p1	(A)10	10	29257	29266	IGS	rpoC2-rps2_LSC		4	p1	(A)10	10	29225	29234	CDS	rpoC2-rps2_LSC		4	p1	(A)10	10	29251	29260	IGS	rpoC2_rps2_LSC
5	p1	(T)10	10	56863	56872	IGS	rbcL-psaI_LSC		5	p1	(T)10	10	31023	31032	IGS	atpI-atpH_LSC		5	p1	(T)10	10	31491	31500	IGS	atpI-atpH_LSC		5	p1	(T)10	10	31017	31026	IGS	atpI-atpH_LSC
6	p1	(A)10	10	70741	70750	IGS	psbH-petB_LSC		6	p1	(A)10	10	45253	45262	IGS	trnT-GUG-rps4_LSC		6	p1	(A)10	10	45222	45231	IGS	trnT-UGU-rps4_LSC		6	p1	(C)10	10	46825	46834	IGS	trnL-UAA-trnF-GAA_LSC
7	p1	(A)10	10	78684	78693	Intron	rpl16 intron*_LSC		7	p1	(A)10	10	60722	60731	IGS	psbJ-petA_LSC		7	p1	(T)10	10	56067	56076	IGS	rbcL-psaI_LSC		7	p1	(A)10	10	60733	60742	IGS	petA-psbJ_LSC
8	p1	(G)10	10	93855	93864	Intron	trnI-GAU intron*_IRB		8	p1	(G)10	10	93891	93900	Intron	trnI-GAU intron*_IRB		8	p1	(T)10	10	56837	56846	IGS	rbcL-psaI_LSC		8	p1	(G)10	10	93841	93850	Intron	trnI-GAU intron*_IRB
9	p1	(C)10	10	122231	122240	Intron	trnI-GAU intron*_IRB		9	p1	(C)10	10	122218	122227	Intron	trnI-GAU intron*_IRA		9	p1	(T)10	10	57254	57263	IGS	psaI-ycf4_LSC		9	p1	(A)10	10	122172	122181	Intron	ndhA intron*_SSC
10	p1	(A)11	11	43234	43244	Intron	ycf3 intron*_LSC		10	p1	(A)11	11	7287	7297	IGS	psbK-psbI_LSC		10	p1	(A)10	10	70709	70718	IGS	psbH-petB_LSC		10	p1	(C)10	10	122169	122178	Intron	trnI-GAU intron*_IRA
11	p1	(T)11	11	48896	48906	CDS	ndhK*_LSC		11	p1	(A)11	11	17718	17728	IGS	trnC-GCA-petN_LSC		11	p1	(A)10	10	77856	77865	Intron	rpl16 intron*_LSC		11	p1	(A)11	11	7284	7294	IGS	psbK-psbI_LSC
12	p1	(T)11	11	56093	56103	IGS	rbcL-psaI_LSC		12	p1	(A)11	11	45898	45908	IGS	trnT-UGU-trnL-UAA_LSC		12	p1	(A)10	10	78652	78661	Intron	rpl16 intron*_LSC		12	p1	(T)11	11	31518	31528	IGS	atpI-atpH_LSC
13	p1	(A)11	11	57381	57391	IGS	psaI-ycf4_LSC		13	p1	(T)11	11	48881	48891	CDS	ndhK*_LSC		13	p1	(A)11	11	17686	17696	IGS	trnC-GCA-petN_LSC		13	p1	(T)11	11	48878	48888	CDS	ndhK*_LSC
14	p1	(T)11	11	58260	58270	IGS	ycf4-cemA_LSC		14	p1	(T)11	11	55496	55506	IGS	rbcL-psaI_LSC		14	p1	(T)11	11	48847	48857	CDS	ndhK*_LSC		14	p1	(A)11	11	55515	55525	IGS	rbcL-pasI_LSC
15	p1	(A)11	11	60745	60755	IGS	petA-psbJ_LSC		15	p1	(T)11	11	56080	56090	IGS	rbcL-psaI_LSC		15	p1	(T)11	11	62720	62730	IGS	psbE-petL_LSC		15	p1	(T)11	11	56091	56101	IGS	rbcL-psaI_LSC
16	p1	(T)11	11	62752	62762	IGS	psbE-petL_LSC		16	p1	(T)11	11	62728	62738	IGS	psbE-petL_LSC		16	p1	(T)12	12	16048	16059	IGS	trnD-GUC-psbM_LSC		16	p1	(T)11	11	62739	62749	IGS	psbE-petL_LSC
17	p1	(T)11	11	71512	71522	IGS	psbH-petB_LSC		17	p1	(A)11	11	64463	64473	IGS	psaJ-rpl33_LSC		17	p1	(A)13	13	60710	60722	IGS	petA-psbJ_LSC		17	p1	(A)11	11	70727	70737	IGS	psbH-petB_LSC
18	p1	(T)12	12	17836	17847	IGS	trnC-GCA-petN_LSC		18	p1	(A)11	11	70715	70725	IGS	psbH-petB_LSC		18	p1	(A)13	13	64455	64467	IGS	psaJ-rpl33_LSC		18	p1	(A)12	12	64474	64485	IGS	psaJ-rpl33_LSC
19	p1	(T)12	12	47241	47252	IGS	trnF-GAA-ndhJ_LSC		19	p1	(T)12	12	31524	31535	IGS	atpI-atpH_LSC		19	p1	(A)14	14	20412	20425	CDS	rpoB*_LSC		19	p1	(A)14	14	3534	3547	Intron	trnK-UUU intron*_LSC
20	p1	(A)13	13	64487	64499	IGS	psaJ-rpl33_LSC		20	p1	(A)14	14	20444	20457	CDS	rpoB*_LSC		20	p1	(A)15	15	3534	3548	Intron	trnK-UUA intron*_LSC		20	p1	(A)14	14	20438	20451	CDS	rpoB*_LSC
21	p1	(A)14	14	20448	20461	CDS	rpoB*_LSC		21	p1	(A)16	16	3534	3549	Intron	trnK-UUU intron*_LSC		21	p2	(AT)6	12	108942	108953	IGS	psaC-ndhE_LSC		21	p2	(AT)6	12	108907	108918	IGS	psaC-ndhE_LSC
22	p1	(A)15	15	3534	3548	Intron	trnK-UUU intron*_LSC		22	p2	(AT)6	12	108957	108968	IGS	psaC-ndhE_SSC		22	c	(A)16C(A)11	28	43191	43218	Intron	ycf3 intron*_LSC		22	c	(A)12C(A)11	24	43219	43242	Intron	ycf3 intron*_LSC
23	p2	(AT)6	12	108972	108983	IGS	ndhE-psaC_SSC		23	c	(A)12C(A)11	24	43226	43249	Intron	ycf3 intron*_LSC		23	c	(T)10CTCTCCTA(T)10	28	76060	76087	CDS	infA*_LSC		23	c	(T)10CTCTCCTA(T)10	28	76079	76106	CDS	infA*_LSC
24	c	(T)10CTCTCCTA(T)10	28	76094	76121	CDS	infA*_LSC		24	c	(T)10CTCTCCTA(T)10	28	76067	76094	CDS	infA*_LSC		24	c	(T)10GAGATATTTTTTTATTTGTTAATAATTTTAGAATTCCTATTTCACTAAGGGGGACATAGAGTCATAGCAAAGAAAATAGCTAATTCTTATTAG(A)11	114	45765	45878	IGS	trnT-UGU-trnL-UAA_LSC		24	c	(A)13GAATGAATATCAAGCGTTATAGTATGATTTCGAATACTCTAAAAAAGTAATACAGTA(G)10	80	45890	45969	IGS	trnT-UGU-trnL-UAA_LSC
25	c	(A)12GAATGAATATCAAGCGTTATAGTATGATTTCGAATACTCTAAAAAAGTAATACAGTA(G)10	79	45902	45980	IGS	trnT-UGU-trnL-UAA_LSC
Distribution of different SSR in the chloroplast genome of Avena longiglumis									Distribution of different SSR in the chloroplast genome of Avena murphyi									Distribution of different SSR in the chloroplast genome of Avena nuda									Distribution of different SSR in the chloroplast genome of Avena sativa
	c	p1	p2	Total	A/T(Proportion)	C/G(Proportion)				c	p1	p2	Total	A/T(Proportion)	C/G(Proportion)				c	p1	p2	Total	A/T(Proportion)	C/G(Proportion)				c	p1	p2	Total	A/T(Proportion)	C/G(Proportion)
IGS	1	14	1	16					IGS	0	15	1	16					IGS	1	13	1	15					IGS	1	13	1	15
CDS	1	3	0	4					CDS	1	3	0	4					CDS	1	4	0	5					CDS	1	3	0	4
CDS-IGS	0	0	0	0					CDS-IGS	0	0	0	0					CDS-IGS	0	0	0	0					CDS-IGS	0	0	0	0
Intron	0	5	0	5					Intron	1	3	0	4					Intron	1	3	0	4					Intron	1	4	0	5
Total	2	22	1	25	20(90.91%)	2(9.09%)			Total	2	21	1	24	20(95.24%)	2(9.53%)			Total	3	20	1	24	20(100%)	0(0%)			Total	3	20	1	24	17(85.00%)	3(15%)
Avena strigosa_Liu315									Avena ventricosa_Liu275									Avena wiestii_Liu439
repeat no.	repeat type	SSR	Fragment size	start	end	Repeat location			repeat no.	repeat type	SSR	Fragment size	start	end		Repeat location		repeat no.	repeat type	SSR	Fragment size	start	end	Repeat location
1	p1	(T)10	10	7217	7226	IGS	psbK-psbI_LSC		1	p1	(A)18	18	3544	3561	Intron	trnK-UUU intron*_LSC		1	p1	(T)10	10	7217	7226	IGS	psbK-psbI_LSC
2	p1	(T)10	10	18361	18370	IGS	trnC-GCA-rpoB_LSC		2	p1	(A)10	10	6086	6095	IGS	trnQ-UUG-rps16_LSC		2	p1	(T)10	10	18369	18378	IGS	trnC-GCA-rpoB_LSC
3	p1	(A)10	10	27054	27063	CDS	rpoC2*_LSC		3	p1	(T)10	10	7714	7723	IGS	psbD-trnS-GCU_LSC		3	p1	(A)10	10	27062	27071	CDS	rpoC2*_LSC
4	p1	(A)10	10	29225	29234	CDS	rpoC2-rps2_LSC		4	p1	(T)10	10	16047	16056	IGS	trnD-GUC-psbM_LSC		4	p1	(A)10	10	29233	29242	IGS	rpoC2-rps2_LSC
5	p1	(T)10	10	31491	31500	IGS	atpI-atpH_LSC		5	p1	(A)20	20	16877	16896	IGS	psbM-petN_LSC		5	p1	(T)10	10	55497	55506	IGS	rbcL-psaI_LSC
6	p1	(A)10	10	45222	45231	IGS	rps4-trnT-UGU_LSC		6	p1	(A)10	10	17706	17715	IGS	petN-trnC-GCA_LSC		6	p1	(T)10	10	56851	56860	IGS	rbcL-psaI_LSC
7	p1	(T)10	10	56068	56077	IGS	rbcL-psaI_LSC		7	p1	(T)10	10	18676	18685	IGS	trnC-GCA-rpoB_LSC		7	p1	(T)10	10	57268	57277	IGS	psaI-ycf4_LSC
8	p1	(T)10	10	56838	56847	IGS	rbcL-psaI_LSC		8	p1	(A)14	14	20504	20517	CDS	rpoB*_LSC		8	p1	(A)10	10	64468	64477	IGS	psaJ-rpl33_LSC
9	p1	(T)10	10	57255	57264	IGS	psaI-ycf4_LSC		9	p1	(A)10	10	27146	27155	CDS	rpoC2*_LSC		9	p1	(A)10	10	71294	71303	Intron	petB intron*_LSC
10	p1	(A)10	10	70709	70718	IGS	psbH-petB_LSC		10	p1	(A)10	10	29317	29326	IGS	rpoC2-rps2_LSC		10	p1	(A)10	10	78664	78673	CDS	rps16*_LSC
11	p1	(A)10	10	77856	77865	Intron	rpl16 intron*_LSC		11	p1	(T)14	14	31083	31096	IGS	atpI-atpH_LSC		11	p1	(A)10	10	105464	105473	IGS	rpl32-trnL-UAG_SSC
12	p1	(A)10	10	78652	78661	Intron	rpl16 intron*_LSC		12	p1	(T)11	11	31591	31601	IGS	atpI-atpH_LSC		12	p1	(T)11	11	30999	31009	IGS	atpI-atpH_LSC
13	p1	(A)11	11	17686	17696	IGS	trnC-GCA-petN_LSC		13	p1	(A)11	11	45323	45333	IGS	trnT-UGU-rps4_LSC		13	p1	(T)11	11	31501	31511	IGS	atpI-atpH_LSC
14	p1	(T)11	11	48848	48858	CDS	ndhK*_LSC		14	p1	(A)12	12	47062	47073	IGS	trnF-GAA-ndhJ_LSC		14	p1	(T)11	11	48859	48869	CDS	ndhK*_LSC
15	p1	(T)11	11	62721	62731	IGS	psbE-petL_LSC		15	p1	(T)11	11	48936	48946	CDS	ndhK*_LSC		15	p1	(T)11	11	56080	56090	IGS	rbcL-psaI_LSC
16	p1	(T)12	12	16048	16059	IGS	trnD-GUC-psbM_LSC		16	p1	(T)10	10	56104	56113	IGS	rbcL-psaI_LSC		16	p1	(A)11	11	60724	60734	IGS	petA-psbJ_LSC
17	p1	(A)12	12	64456	64467	IGS	psaJ-rpl33_LSC		17	p1	(A)14	14	60701	60714	IGS	petA-psbJ_LSC		17	p1	(T)11	11	62733	62743	IGS	psbE-petL_LSC
18	p1	(A)13	13	60711	60723	IGS	petA-psaJ_LSC		18	p1	(G)12	12	62546	62557	IGS	psbE-petL_LSC		18	p1	(A)11	11	70719	70729	IGS	psbH-petB_LSC
19	p1	(A)14	14	20412	20425	CDS	rpoB*_LSC		19	p1	(T)11	11	62708	62718	IGS	psbE-petL_LSC		19	p1	(A)11	11	77867	77877	Intron	rpl16 intron*_LSC
20	p1	(A)15	15	3534	3548	Intron	trnK-UUU intron*_LSC		20	p1	(A)10	10	64367	64376	IGS	psaJ-rpl33_LSC		20	p1	(T)12	12	16054	16065	IGS	trnD-GUC-psbM_LSC
21	p2	(AT)6	12	108942	108953	IGS	ndhE-psaC_SSC		21	p1	(A)10	10	70630	70639	IGS	psbH-petB_LSC		21	p1	(C)12	12	46808	46819	IGS	trnL-UAA-trnF-GAA_LSC
22	c	(A)16C(A)11	28	43191	43218	Intron	ycf3 intron_LSC		22	p1	(A)12	12	71204	71215	IGS	psbH-petB_LSC		22	p1	(A)14	14	20420	20433	CDS	rpoB*_LSC
23	c	(T)10CTCTCCTA(T)10	28	76060	76087	CDS	infA*_LSC		23	p1	(T)10	10	76547	76556	IGS	rps8-rpl14_LSC		23	p1	(A)15	15	3534	3548	Intron	trnK-UUA intron*_LSC
24	c	(T)10GAGATATTTTTTTATTTGTTAATAATTTTAGAATTCCTATTTCACTAAGGGGGACATAGAGTCATAGCAAAGAAAATAGCTAATTCTTATTAG(A)12	115	45765	45879	IGS	trnT-UGU-trnL-UAA_LSC		24	p1	(A)10	10	78568	78577	Intron	rpl16 intron*_LSC		24	p2	(AT)6	12	108954	108965	IGS	ndhE-psaC_SSC
									25	p2	(AT)8	16	108903	108918	IGS	ndhE-psaC_SSC		25	c	(A)16C(A)11	28	43202	43229	Intron	ycf3 intron*_LSC
									26	c	(T)10CTCTCCTA(T)10	28	75971	75998	CDS	infA*_LSC		26	c	(T)10CTCTCCTA(T)10	28	76072	76099	CDS	infA*_LSC
																		27	c	(T)10GAGATATTTTTTTATTTGTTAATAATTTTAGAATTCCTATTTCACTAAGGGGGACATAGAGTCATAGCAAAGAAAATAGCTAATTCTTATTAG(A)10	113	45775	45887	IGS	trnT-UGU-trnL-UAA_LSC
Distribution of different SSR in the chloroplast genome of Avena strigosa									Distribution of different SSR in the chloroplast genome of Avena ventricosa
	c	p1	p2	Total	A/T(Proportion)	C/G(Proportion)				c	p1	p2	Total	A/T(Proportion)	C/G(Proportion)			Distribution of different SSR in the chloroplast genome of Avena wiestii
IGS	1	13	1	15					IGS	0	19	1	20						c	p1	p2	Total	A/T(Proportion)	C/G(Proportion)
CDS	1	4	0	5					CDS	1	3	0	4					IGS	1	16	1	18
CDS-IGS	0	0	0	0					CDS-IGS	0	0	0	0					CDS	1	4	0	5
Intron	1	3	0	4					Intron	0	2	0	2					CDS-IGS	0	0	0	0
Total	3	20	1	24	20(100.00%)	0(0%)			Total	1	24	1	26	23(95.84%)	1(4.17%)			Intron	1	3	0	4
																		Total	3	23	1	27	22(95.66%)	1(4.35%)

## Sheet: Table S5b
Table S5b. Simple sequence repeat (SSR) sequence distribution in 11 Avena species plastomes. IGS: intergenic sequences; CDS: protein-coding sequences; p1: monocleotide repeat; p2: dinucleotide repeat; p3: trinucleotide repeat; p4: tetranucleotide repeat; c: composite SSR.
	Avena plastome
Category*)	A. atlantica _Liu437	A. brevis _Liu289	A. eriantha _Liu435	A. hirtula _Liu299	A. longiglumis _Liu438	A. murphyi _Liu442	A. nuda _Liu443	A. sativa _Liu312	A. strigosa _Liu315	A. ventricosa _Liu275	A. wiestii _Liu439
IGS	17 (68.00%)	16 (66.66%)	20 (76.92%)	16 (59.30%)	16 (64.00%)	16 (64.00%)	15 (62.50%)	15 (62.50%)	15 (62.50%)	20 (76.92%)	18 (66.66%)
CDS	4	4	4	5	4	4	5	4	5	4	5
Intron	4	4	2	6	5	4	4	5	4	2	4
c	3	2	1	3	2	2	3	3	3	1	2
p1	21 (84.00%)	21 (87.50%)	24 (92.31%)	23 (85.19%)	22 (88.00%)	21 (87.50%)	20 (83.33%)	20 (83.33%)	20 (83.33%)	24 (92.31%)	23 (85.19%)
p2	1	1	1	1	1	1	1	1	1	1	1
Total	25	24	26	27	25	24	24	24	24	26	27
*) IGS: intergenic sequences; CDS: protein-coding sequences; p1: monocleotide repeat; p2: dinucleotide repeat; p3: trinucleotide repeat; p4: tetranucleotide repeat; c: composite SSR.
