# Supplementary material for: Comparative chloroplast genome analyses of Avena: insights into evolutionary dynamics and phylogeny
Source: BMC Plant Biol. 2020 Sep 2;20:406. doi: 10.1186/s12870-020-02621-y (PMC7466839; doi:10.1186/s12870-020-02621-y)
Supplement: Supplementary file 6 — Additional file 6: Table S6. Statistics between tandem repeats, indels and SNPs of plastome alignments between eleven Avena species presented here available in Genome Warehouse database and two Avena species available in NCBI (NC031650.1 and NC027468.1) with A. sativa_Liu312 as a reference. (a) Tandem repeats detected in Avena sativa_312 chloroplast genome using Phobos [31]. (b) Information of indels and SNPs in the complete chloroplast genome alignments. [file 12870_2020_2621_MOESM6_ESM.xlsx]

## Sheet: Table S6a
Table S6a. Tandem repeats detected in Avena sativa_312 chloroplast genome using Phobos software.
	Start	End	Length
Avena_sativa_312	100477	100487	11
Avena_sativa_312	100501	100514	14
Avena_sativa_312	100531	100542	12
Avena_sativa_312	100643	100649	7
Avena_sativa_312	100919	100925	7
Avena_sativa_312	100995	101006	12
Avena_sativa_312	101176	101195	20
Avena_sativa_312	101421	101435	15
Avena_sativa_312	101438	101459	22
Avena_sativa_312	101796	101811	16
Avena_sativa_312	101825	101835	11
Avena_sativa_312	101834	101841	8
Avena_sativa_312	101863	101872	10
Avena_sativa_312	102050	102058	9
Avena_sativa_312	102124	102130	7
Avena_sativa_312	10233	10240	8
Avena_sativa_312	102426	102432	7
Avena_sativa_312	102456	102467	12
Avena_sativa_312	102503	102511	9
Avena_sativa_312	102525	102533	9
Avena_sativa_312	102773	102783	11
Avena_sativa_312	103397	103410	14
Avena_sativa_312	103422	103429	8
Avena_sativa_312	103563	103570	8
Avena_sativa_312	103806	103815	10
Avena_sativa_312	103930	103937	8
Avena_sativa_312	103999	104006	8
Avena_sativa_312	104029	104060	32
Avena_sativa_312	104063	104073	11
Avena_sativa_312	104117	104126	10
Avena_sativa_312	104321	104331	11
Avena_sativa_312	104682	104688	7
Avena_sativa_312	104789	104795	7
Avena_sativa_312	104822	104828	7
Avena_sativa_312	104874	104880	7
Avena_sativa_312	104899	104910	12
Avena_sativa_312	104973	104984	12
Avena_sativa_312	105070	105083	14
Avena_sativa_312	105318	105328	11
Avena_sativa_312	105332	105345	14
Avena_sativa_312	105422	105428	7
Avena_sativa_312	105455	105466	12
Avena_sativa_312	105489	105496	8
Avena_sativa_312	10588	10600	13
Avena_sativa_312	106307	106320	14
Avena_sativa_312	106862	106875	14
Avena_sativa_312	106883	106894	12
Avena_sativa_312	106907	106913	7
Avena_sativa_312	106987	106998	12
Avena_sativa_312	107117	107128	12
Avena_sativa_312	107378	107384	7
Avena_sativa_312	107508	107514	7
Avena_sativa_312	107812	107821	10
Avena_sativa_312	107885	107891	7
Avena_sativa_312	107948	107954	7
Avena_sativa_312	107965	107974	10
Avena_sativa_312	108004	108011	8
Avena_sativa_312	108110	108128	19
Avena_sativa_312	108417	108432	16
Avena_sativa_312	108903	108910	8
Avena_sativa_312	108910	108921	12
Avena_sativa_312	108921	108928	8
Avena_sativa_312	109140	109148	9
Avena_sativa_312	109209	109217	9
Avena_sativa_312	109267	109276	10
Avena_sativa_312	109298	109307	10
Avena_sativa_312	109528	109534	7
Avena_sativa_312	109651	109660	10
Avena_sativa_312	109714	109723	10
Avena_sativa_312	109992	110002	11
Avena_sativa_312	110341	110352	12
Avena_sativa_312	110512	110518	7
Avena_sativa_312	110525	110538	14
Avena_sativa_312	110535	110541	7
Avena_sativa_312	110551	110564	14
Avena_sativa_312	110683	110693	11
Avena_sativa_312	11115	11122	8
Avena_sativa_312	111330	111339	10
Avena_sativa_312	111669	111675	7
Avena_sativa_312	11173	11182	10
Avena_sativa_312	111869	111880	12
Avena_sativa_312	111961	111972	12
Avena_sativa_312	111979	111988	10
Avena_sativa_312	11200	11208	9
Avena_sativa_312	112029	112039	11
Avena_sativa_312	112108	112114	7
Avena_sativa_312	112168	112179	12
Avena_sativa_312	112176	112191	16
Avena_sativa_312	11241	11249	9
Avena_sativa_312	112804	112812	9
Avena_sativa_312	112904	112910	7
Avena_sativa_312	113273	113284	12
Avena_sativa_312	113368	113374	7
Avena_sativa_312	113883	113889	7
Avena_sativa_312	113967	113976	10
Avena_sativa_312	114066	114076	11
Avena_sativa_312	11431	11445	15
Avena_sativa_312	114566	114587	22
Avena_sativa_312	114590	114604	15
Avena_sativa_312	11472	11489	18
Avena_sativa_312	114830	114849	20
Avena_sativa_312	115019	115030	12
Avena_sativa_312	115100	115106	7
Avena_sativa_312	11528	11535	8
Avena_sativa_312	115376	115382	7
Avena_sativa_312	115483	115494	12
Avena_sativa_312	115511	115524	14
Avena_sativa_312	115538	115548	11
Avena_sativa_312	116101	116107	7
Avena_sativa_312	116105	116115	11
Avena_sativa_312	11611	11617	7
Avena_sativa_312	116418	116424	7
Avena_sativa_312	116590	116603	14
Avena_sativa_312	117314	117321	8
Avena_sativa_312	117327	117342	16
Avena_sativa_312	117417	117429	13
Avena_sativa_312	118240	118246	7
Avena_sativa_312	118709	118716	8
Avena_sativa_312	118765	118777	13
Avena_sativa_312	11883	11896	14
Avena_sativa_312	11906	11919	14
Avena_sativa_312	119207	119218	12
Avena_sativa_312	11956	11968	13
Avena_sativa_312	12029	12056	28
Avena_sativa_312	12067	12074	8
Avena_sativa_312	120733	120739	7
Avena_sativa_312	120790	120805	16
Avena_sativa_312	12100	12110	11
Avena_sativa_312	121121	121130	10
Avena_sativa_312	121507	121513	7
Avena_sativa_312	12163	12179	17
Avena_sativa_312	121863	121873	11
Avena_sativa_312	121974	121980	7
Avena_sativa_312	122172	122181	10
Avena_sativa_312	122548	122555	8
Avena_sativa_312	122581	122592	12
Avena_sativa_312	122737	122750	14
Avena_sativa_312	12308	12314	7
Avena_sativa_312	123548	123561	14
Avena_sativa_312	12391	12401	11
Avena_sativa_312	124115	124123	9
Avena_sativa_312	12421	12433	13
Avena_sativa_312	124388	124398	11
Avena_sativa_312	124432	124441	10
Avena_sativa_312	124862	124868	7
Avena_sativa_312	124909	124917	9
Avena_sativa_312	125005	125011	7
Avena_sativa_312	125095	125107	13
Avena_sativa_312	125216	125228	13
Avena_sativa_312	12532	12538	7
Avena_sativa_312	125437	125457	21
Avena_sativa_312	125445	125470	26
Avena_sativa_312	125487	125498	12
Avena_sativa_312	125783	125793	11
Avena_sativa_312	125850	125861	12
Avena_sativa_312	125885	125895	11
Avena_sativa_312	125890	125903	14
Avena_sativa_312	125905	125912	8
Avena_sativa_312	126087	126097	11
Avena_sativa_312	126687	126698	12
Avena_sativa_312	126878	126889	12
Avena_sativa_312	127093	127099	7
Avena_sativa_312	127257	127263	7
Avena_sativa_312	12759	12770	12
Avena_sativa_312	12769	12781	13
Avena_sativa_312	127721	127731	11
Avena_sativa_312	127790	127801	12
Avena_sativa_312	128053	128062	10
Avena_sativa_312	128541	128547	7
Avena_sativa_312	129299	129308	10
Avena_sativa_312	129318	129327	10
Avena_sativa_312	129463	129476	14
Avena_sativa_312	129525	129533	9
Avena_sativa_312	129821	129828	8
Avena_sativa_312	130247	130258	12
Avena_sativa_312	130428	130439	12
Avena_sativa_312	130470	130487	18
Avena_sativa_312	130546	130559	14
Avena_sativa_312	130558	130582	25
Avena_sativa_312	130650	130660	11
Avena_sativa_312	130706	130715	10
Avena_sativa_312	1310	1321	12
Avena_sativa_312	131121	131128	8
Avena_sativa_312	131159	131165	7
Avena_sativa_312	131331	131342	12
Avena_sativa_312	131597	131606	10
Avena_sativa_312	131826	131835	10
Avena_sativa_312	131863	131875	13
Avena_sativa_312	132227	132233	7
Avena_sativa_312	132391	132400	10
Avena_sativa_312	132539	132545	7
Avena_sativa_312	133266	133279	14
Avena_sativa_312	133420	133434	15
Avena_sativa_312	133446	133456	11
Avena_sativa_312	133810	133816	7
Avena_sativa_312	133906	133916	11
Avena_sativa_312	135224	135230	7
Avena_sativa_312	135273	135285	13
Avena_sativa_312	135566	135572	7
Avena_sativa_312	135594	135601	8
Avena_sativa_312	13758	13767	10
Avena_sativa_312	13778	13789	12
Avena_sativa_312	13889	13904	16
Avena_sativa_312	13926	13932	7
Avena_sativa_312	14161	14169	9
Avena_sativa_312	14178	14187	10
Avena_sativa_312	14400	14407	8
Avena_sativa_312	14444	14450	7
Avena_sativa_312	14497	14513	17
Avena_sativa_312	14572	14587	16
Avena_sativa_312	14592	14606	15
Avena_sativa_312	14621	14629	9
Avena_sativa_312	15152	15158	7
Avena_sativa_312	15420	15426	7
Avena_sativa_312	15579	15590	12
Avena_sativa_312	15609	15616	8
Avena_sativa_312	15656	15663	8
Avena_sativa_312	15930	15940	11
Avena_sativa_312	15970	15976	7
Avena_sativa_312	16077	16086	10
Avena_sativa_312	16255	16269	15
Avena_sativa_312	16342	16352	11
Avena_sativa_312	16367	16373	7
Avena_sativa_312	16370	16380	11
Avena_sativa_312	16400	16406	7
Avena_sativa_312	16598	16612	15
Avena_sativa_312	16769	16776	8
Avena_sativa_312	1679	1689	11
Avena_sativa_312	16869	16879	11
Avena_sativa_312	16887	16899	13
Avena_sativa_312	16896	16904	9
Avena_sativa_312	17235	17248	14
Avena_sativa_312	17293	17303	11
Avena_sativa_312	17397	17404	8
Avena_sativa_312	17714	17722	9
Avena_sativa_312	17828	17836	9
Avena_sativa_312	18190	18196	7
Avena_sativa_312	18208	18214	7
Avena_sativa_312	18379	18387	9
Avena_sativa_312	18387	18396	10
Avena_sativa_312	18675	18685	11
Avena_sativa_312	18778	18784	7
Avena_sativa_312	18803	18814	12
Avena_sativa_312	19028	19040	13
Avena_sativa_312	19640	19646	7
Avena_sativa_312	19667	19675	9
Avena_sativa_312	19941	19953	13
Avena_sativa_312	20111	20123	13
Avena_sativa_312	20438	20451	14
Avena_sativa_312	21001	21007	7
Avena_sativa_312	22070	22079	10
Avena_sativa_312	22265	22275	11
Avena_sativa_312	22280	22291	12
Avena_sativa_312	22534	22543	10
Avena_sativa_312	22783	22794	12
Avena_sativa_312	22843	22849	7
Avena_sativa_312	22924	22935	12
Avena_sativa_312	23036	23042	7
Avena_sativa_312	2309	2321	13
Avena_sativa_312	23218	23226	9
Avena_sativa_312	24016	24027	12
Avena_sativa_312	241	252	12
Avena_sativa_312	2420	2426	7
Avena_sativa_312	24246	24252	7
Avena_sativa_312	24819	24827	9
Avena_sativa_312	25315	25324	10
Avena_sativa_312	25395	25424	30
Avena_sativa_312	25425	25432	8
Avena_sativa_312	26058	26069	12
Avena_sativa_312	26717	26725	9
Avena_sativa_312	26768	26774	7
Avena_sativa_312	26841	26848	8
Avena_sativa_312	26981	26988	8
Avena_sativa_312	27080	27089	10
Avena_sativa_312	27104	27118	15
Avena_sativa_312	27137	27144	8
Avena_sativa_312	27249	27259	11
Avena_sativa_312	27833	27839	7
Avena_sativa_312	28067	28073	7
Avena_sativa_312	2848	2860	13
Avena_sativa_312	28735	28752	18
Avena_sativa_312	28766	28772	7
Avena_sativa_312	28820	28830	11
Avena_sativa_312	28955	28975	21
Avena_sativa_312	29002	29008	7
Avena_sativa_312	29006	29016	11
Avena_sativa_312	29064	29079	16
Avena_sativa_312	29172	29180	9
Avena_sativa_312	29176	29185	10
Avena_sativa_312	29251	29260	10
Avena_sativa_312	29516	29523	8
Avena_sativa_312	30096	30103	8
Avena_sativa_312	30116	30123	8
Avena_sativa_312	30664	30675	12
Avena_sativa_312	30850	30864	15
Avena_sativa_312	31017	31026	10
Avena_sativa_312	31074	31081	8
Avena_sativa_312	31134	31145	12
Avena_sativa_312	31230	31242	13
Avena_sativa_312	31465	31476	12
Avena_sativa_312	31518	31528	11
Avena_sativa_312	31560	31569	10
Avena_sativa_312	31673	31684	12
Avena_sativa_312	31799	31809	11
Avena_sativa_312	31828	31841	14
Avena_sativa_312	31884	31906	23
Avena_sativa_312	32032	32045	14
Avena_sativa_312	32045	32051	7
Avena_sativa_312	32168	32174	7
Avena_sativa_312	32214	32227	14
Avena_sativa_312	32278	32284	7
Avena_sativa_312	32377	32384	8
Avena_sativa_312	325	333	9
Avena_sativa_312	32670	32683	14
Avena_sativa_312	32827	32833	7
Avena_sativa_312	32856	32863	8
Avena_sativa_312	32872	32883	12
Avena_sativa_312	32909	32921	13
Avena_sativa_312	33104	33116	13
Avena_sativa_312	33122	33128	7
Avena_sativa_312	33392	33403	12
Avena_sativa_312	33612	33623	12
Avena_sativa_312	33628	33638	11
Avena_sativa_312	34231	34241	11
Avena_sativa_312	3459	3469	11
Avena_sativa_312	34629	34639	11
Avena_sativa_312	35270	35279	10
Avena_sativa_312	35297	35312	16
Avena_sativa_312	3534	3547	14
Avena_sativa_312	35530	35536	7
Avena_sativa_312	35985	35996	12
Avena_sativa_312	36019	36027	9
Avena_sativa_312	36095	36102	8
Avena_sativa_312	36231	36242	12
Avena_sativa_312	36244	36252	9
Avena_sativa_312	37286	37292	7
Avena_sativa_312	37668	37679	12
Avena_sativa_312	38395	38405	11
Avena_sativa_312	38733	38739	7
Avena_sativa_312	3894	3900	7
Avena_sativa_312	39241	39249	9
Avena_sativa_312	39534	39542	9
Avena_sativa_312	39845	39856	12
Avena_sativa_312	40808	40835	28
Avena_sativa_312	40847	40857	11
Avena_sativa_312	40877	40884	8
Avena_sativa_312	41012	41018	7
Avena_sativa_312	41045	41052	8
Avena_sativa_312	41105	41116	12
Avena_sativa_312	41230	41241	12
Avena_sativa_312	41326	41336	11
Avena_sativa_312	41390	41402	13
Avena_sativa_312	4140	4152	13
Avena_sativa_312	4155	4167	13
Avena_sativa_312	41775	41784	10
Avena_sativa_312	41876	41891	16
Avena_sativa_312	41991	42001	11
Avena_sativa_312	42009	42016	8
Avena_sativa_312	42092	42101	10
Avena_sativa_312	42141	42152	12
Avena_sativa_312	42203	42209	7
Avena_sativa_312	42240	42246	7
Avena_sativa_312	42738	42744	7
Avena_sativa_312	42993	43003	11
Avena_sativa_312	43121	43131	11
Avena_sativa_312	43219	43242	24
Avena_sativa_312	43280	43286	7
Avena_sativa_312	43741	43751	11
Avena_sativa_312	43776	43791	16
Avena_sativa_312	43865	43872	8
Avena_sativa_312	43933	43945	13
Avena_sativa_312	44232	44239	8
Avena_sativa_312	44330	44348	19
Avena_sativa_312	4433	4444	12
Avena_sativa_312	44368	44374	7
Avena_sativa_312	4468	4480	13
Avena_sativa_312	44884	44892	9
Avena_sativa_312	44955	44962	8
Avena_sativa_312	45000	45011	12
Avena_sativa_312	45158	45166	9
Avena_sativa_312	45166	45175	10
Avena_sativa_312	45246	45254	9
Avena_sativa_312	45285	45291	7
Avena_sativa_312	45387	45399	13
Avena_sativa_312	45491	45498	8
Avena_sativa_312	45495	45506	12
Avena_sativa_312	45558	45573	16
Avena_sativa_312	45579	45592	14
Avena_sativa_312	45620	45631	12
Avena_sativa_312	45720	45727	8
Avena_sativa_312	45788	45796	9
Avena_sativa_312	45803	45809	7
Avena_sativa_312	45890	45902	13
Avena_sativa_312	45960	45969	10
Avena_sativa_312	46029	46040	12
Avena_sativa_312	46120	46126	7
Avena_sativa_312	46346	46357	12
Avena_sativa_312	46490	46497	8
Avena_sativa_312	46825	46834	10
Avena_sativa_312	4698	4705	8
Avena_sativa_312	47012	47018	7
Avena_sativa_312	47144	47157	14
Avena_sativa_312	47228	47234	7
Avena_sativa_312	47272	47278	7
Avena_sativa_312	47	56	10
Avena_sativa_312	4767	4775	9
Avena_sativa_312	47930	47941	12
Avena_sativa_312	47957	47968	12
Avena_sativa_312	48164	48170	7
Avena_sativa_312	48334	48345	12
Avena_sativa_312	48718	48726	9
Avena_sativa_312	48878	48888	11
Avena_sativa_312	49104	49111	8
Avena_sativa_312	49306	49318	13
Avena_sativa_312	49588	49603	16
Avena_sativa_312	49646	49688	43
Avena_sativa_312	49734	49744	11
Avena_sativa_312	49741	49747	7
Avena_sativa_312	49839	49846	8
Avena_sativa_312	49916	49926	11
Avena_sativa_312	49980	49989	10
Avena_sativa_312	50139	50150	12
Avena_sativa_312	50303	50309	7
Avena_sativa_312	50951	50963	13
Avena_sativa_312	51128	51143	16
Avena_sativa_312	51172	51183	12
Avena_sativa_312	51882	51894	13
Avena_sativa_312	52434	52443	10
Avena_sativa_312	52480	52486	7
Avena_sativa_312	52637	52643	7
Avena_sativa_312	53171	53178	8
Avena_sativa_312	53192	53205	14
Avena_sativa_312	53233	53240	8
Avena_sativa_312	53242	53257	16
Avena_sativa_312	53376	53385	10
Avena_sativa_312	53684	53692	9
Avena_sativa_312	53695	53716	22
Avena_sativa_312	53819	53829	11
Avena_sativa_312	55346	55357	12
Avena_sativa_312	55405	55420	16
Avena_sativa_312	55515	55525	11
Avena_sativa_312	55640	55651	12
Avena_sativa_312	55933	55939	7
Avena_sativa_312	55949	55958	10
Avena_sativa_312	55986	55996	11
Avena_sativa_312	56091	56101	11
Avena_sativa_312	56153	56164	12
Avena_sativa_312	56359	56367	9
Avena_sativa_312	56378	56386	9
Avena_sativa_312	56593	56603	11
Avena_sativa_312	56630	56642	13
Avena_sativa_312	56862	56870	9
Avena_sativa_312	56879	56887	9
Avena_sativa_312	57081	57096	16
Avena_sativa_312	5710	5719	10
Avena_sativa_312	57136	57146	11
Avena_sativa_312	57278	57286	9
Avena_sativa_312	57379	57387	9
Avena_sativa_312	5739	5750	12
Avena_sativa_312	57629	57636	8
Avena_sativa_312	58031	58038	8
Avena_sativa_312	58053	58061	9
Avena_sativa_312	58065	58073	9
Avena_sativa_312	58151	58160	10
Avena_sativa_312	58181	58188	8
Avena_sativa_312	58250	58258	9
Avena_sativa_312	58383	58395	13
Avena_sativa_312	58476	58483	8
Avena_sativa_312	58841	58847	7
Avena_sativa_312	58925	58931	7
Avena_sativa_312	58949	58955	7
Avena_sativa_312	5905	5914	10
Avena_sativa_312	59100	59106	7
Avena_sativa_312	59210	59219	10
Avena_sativa_312	59241	59252	12
Avena_sativa_312	59248	59259	12
Avena_sativa_312	5971	5982	12
Avena_sativa_312	59819	59826	8
Avena_sativa_312	6007	6014	8
Avena_sativa_312	6014	6028	15
Avena_sativa_312	60260	60268	9
Avena_sativa_312	60291	60297	7
Avena_sativa_312	60533	60547	15
Avena_sativa_312	60617	60628	12
Avena_sativa_312	60662	60673	12
Avena_sativa_312	60733	60742	10
Avena_sativa_312	60762	60773	12
Avena_sativa_312	6110	6118	9
Avena_sativa_312	6124	6130	7
Avena_sativa_312	61278	61288	11
Avena_sativa_312	61365	61375	11
Avena_sativa_312	61469	61475	7
Avena_sativa_312	62102	62111	10
Avena_sativa_312	62283	62294	12
Avena_sativa_312	62302	62313	12
Avena_sativa_312	62520	62531	12
Avena_sativa_312	62554	62561	8
Avena_sativa_312	62574	62580	7
Avena_sativa_312	62653	62668	16
Avena_sativa_312	6270	6280	11
Avena_sativa_312	62739	62749	11
Avena_sativa_312	62873	62884	12
Avena_sativa_312	62995	63008	14
Avena_sativa_312	63042	63052	11
Avena_sativa_312	63053	63060	8
Avena_sativa_312	63196	63204	9
Avena_sativa_312	63259	63265	7
Avena_sativa_312	63327	63333	7
Avena_sativa_312	63475	63486	12
Avena_sativa_312	63529	63540	12
Avena_sativa_312	63539	63550	12
Avena_sativa_312	63665	63676	12
Avena_sativa_312	64134	64141	8
Avena_sativa_312	64326	64333	8
Avena_sativa_312	64409	64419	11
Avena_sativa_312	64474	64485	12
Avena_sativa_312	64547	64557	11
Avena_sativa_312	64622	64641	20
Avena_sativa_312	64684	64695	12
Avena_sativa_312	64709	64724	16
Avena_sativa_312	64917	64923	7
Avena_sativa_312	65041	65048	8
Avena_sativa_312	65188	65204	17
Avena_sativa_312	65214	65221	8
Avena_sativa_312	65226	65242	17
Avena_sativa_312	65298	65392	95
Avena_sativa_312	65527	65535	9
Avena_sativa_312	6555	6561	7
Avena_sativa_312	65793	65801	9
Avena_sativa_312	65838	65849	12
Avena_sativa_312	65938	65948	11
Avena_sativa_312	66489	66495	7
Avena_sativa_312	66750	66760	11
Avena_sativa_312	66930	66937	8
Avena_sativa_312	67101	67107	7
Avena_sativa_312	67448	67459	12
Avena_sativa_312	67607	67615	9
Avena_sativa_312	67690	67696	7
Avena_sativa_312	67780	67786	7
Avena_sativa_312	67986	67998	13
Avena_sativa_312	68261	68273	13
Avena_sativa_312	68849	68862	14
Avena_sativa_312	69134	69141	8
Avena_sativa_312	69483	69489	7
Avena_sativa_312	69651	69657	7
Avena_sativa_312	6972	6987	16
Avena_sativa_312	69771	69782	12
Avena_sativa_312	6987	6998	12
Avena_sativa_312	70006	70016	11
Avena_sativa_312	70033	70046	14
Avena_sativa_312	70140	70146	7
Avena_sativa_312	7016	7026	11
Avena_sativa_312	70181	70192	12
Avena_sativa_312	7027	7034	8
Avena_sativa_312	70437	70448	12
Avena_sativa_312	70727	70737	11
Avena_sativa_312	70821	70827	7
Avena_sativa_312	70981	70988	8
Avena_sativa_312	71054	71068	15
Avena_sativa_312	71287	71298	12
Avena_sativa_312	71302	71310	9
Avena_sativa_312	71499	71507	9
Avena_sativa_312	71581	71587	7
Avena_sativa_312	71838	71847	10
Avena_sativa_312	7199	7210	12
Avena_sativa_312	72271	72282	12
Avena_sativa_312	72391	72401	11
Avena_sativa_312	7241	7248	8
Avena_sativa_312	72427	72433	7
Avena_sativa_312	72805	72820	16
Avena_sativa_312	7284	7294	11
Avena_sativa_312	72919	72930	12
Avena_sativa_312	73046	73061	16
Avena_sativa_312	73124	73132	9
Avena_sativa_312	7345	7353	9
Avena_sativa_312	73577	73583	7
Avena_sativa_312	73814	73831	18
Avena_sativa_312	73846	73856	11
Avena_sativa_312	74222	74231	10
Avena_sativa_312	74293	74299	7
Avena_sativa_312	7489	7496	8
Avena_sativa_312	74905	74914	10
Avena_sativa_312	74970	74976	7
Avena_sativa_312	75426	75438	13
Avena_sativa_312	76079	76088	10
Avena_sativa_312	76097	76106	10
Avena_sativa_312	76115	76121	7
Avena_sativa_312	76125	76140	16
Avena_sativa_312	7630	7636	7
Avena_sativa_312	76655	76663	9
Avena_sativa_312	76671	76685	15
Avena_sativa_312	76706	76719	14
Avena_sativa_312	7692	7703	12
Avena_sativa_312	77193	77199	7
Avena_sativa_312	77205	77211	7
Avena_sativa_312	77329	77336	8
Avena_sativa_312	7751	7758	8
Avena_sativa_312	77824	77831	8
Avena_sativa_312	77874	77882	9
Avena_sativa_312	77905	77913	9
Avena_sativa_312	77986	78000	15
Avena_sativa_312	78089	78095	7
Avena_sativa_312	7828	7834	7
Avena_sativa_312	78314	78324	11
Avena_sativa_312	78340	78348	9
Avena_sativa_312	78435	78446	12
Avena_sativa_312	78652	78663	12
Avena_sativa_312	78665	78671	7
Avena_sativa_312	78675	78683	9
Avena_sativa_312	78749	78759	11
Avena_sativa_312	78774	78780	7
Avena_sativa_312	7878	7885	8
Avena_sativa_312	78794	78800	7
Avena_sativa_312	79022	79034	13
Avena_sativa_312	79459	79465	7
Avena_sativa_312	7956	7968	13
Avena_sativa_312	79578	79588	11
Avena_sativa_312	79590	79596	7
Avena_sativa_312	79680	79687	8
Avena_sativa_312	7972	7979	8
Avena_sativa_312	79808	79817	10
Avena_sativa_312	80030	80040	11
Avena_sativa_312	80424	80431	8
Avena_sativa_312	80453	80459	7
Avena_sativa_312	80740	80752	13
Avena_sativa_312	80795	80801	7
Avena_sativa_312	8147	8159	13
Avena_sativa_312	82109	82119	11
Avena_sativa_312	82209	82215	7
Avena_sativa_312	82569	82579	11
Avena_sativa_312	82591	82605	15
Avena_sativa_312	82746	82759	14
Avena_sativa_312	8282	8289	8
Avena_sativa_312	8300	8306	7
Avena_sativa_312	83480	83486	7
Avena_sativa_312	83625	83634	10
Avena_sativa_312	83792	83798	7
Avena_sativa_312	84150	84162	13
Avena_sativa_312	84190	84199	10
Avena_sativa_312	84419	84428	10
Avena_sativa_312	84683	84694	12
Avena_sativa_312	84860	84866	7
Avena_sativa_312	84897	84904	8
Avena_sativa_312	8502	8514	13
Avena_sativa_312	85310	85319	10
Avena_sativa_312	85365	85375	11
Avena_sativa_312	85443	85467	25
Avena_sativa_312	85466	85479	14
Avena_sativa_312	85538	85555	18
Avena_sativa_312	85586	85597	12
Avena_sativa_312	85767	85778	12
Avena_sativa_312	86197	86204	8
Avena_sativa_312	86492	86500	9
Avena_sativa_312	86549	86562	14
Avena_sativa_312	86698	86707	10
Avena_sativa_312	86717	86726	10
Avena_sativa_312	87478	87484	7
Avena_sativa_312	87963	87972	10
Avena_sativa_312	88224	88235	12
Avena_sativa_312	88294	88304	11
Avena_sativa_312	88762	88768	7
Avena_sativa_312	88926	88932	7
Avena_sativa_312	89136	89147	12
Avena_sativa_312	89327	89338	12
Avena_sativa_312	89928	89938	11
Avena_sativa_312	90113	90120	8
Avena_sativa_312	90122	90135	14
Avena_sativa_312	90130	90140	11
Avena_sativa_312	90164	90175	12
Avena_sativa_312	90232	90242	11
Avena_sativa_312	90527	90538	12
Avena_sativa_312	90558	90588	31
Avena_sativa_312	90797	90809	13
Avena_sativa_312	90918	90930	13
Avena_sativa_312	91014	91020	7
Avena_sativa_312	91108	91116	9
Avena_sativa_312	91157	91163	7
Avena_sativa_312	91584	91593	10
Avena_sativa_312	91627	91637	11
Avena_sativa_312	91902	91910	9
Avena_sativa_312	92464	92477	14
Avena_sativa_312	93275	93288	14
Avena_sativa_312	93433	93444	12
Avena_sativa_312	93470	93477	8
Avena_sativa_312	93844	93853	10
Avena_sativa_312	94045	94051	7
Avena_sativa_312	94152	94162	11
Avena_sativa_312	94512	94518	7
Avena_sativa_312	94895	94904	10
Avena_sativa_312	95220	95235	16
Avena_sativa_312	95286	95292	7
Avena_sativa_312	96807	96818	12
Avena_sativa_312	97248	97260	13
Avena_sativa_312	97309	97316	8
Avena_sativa_312	97779	97785	7
Avena_sativa_312	98596	98608	13
Avena_sativa_312	98683	98698	16
Avena_sativa_312	98704	98711	8
Avena_sativa_312	99422	99435	14
Avena_sativa_312	99601	99607	7
Avena_sativa_312	99910	99920	11
Avena_sativa_312	99918	99924	7
Avena_sativa_312	101825	101835	11
Avena_sativa_312	101834	101841	8
Avena_sativa_312	101863	101872	10
Avena_sativa_312	102050	102058	9
Avena_sativa_312	102124	102130	7
Avena_sativa_312	102426	102432	7
Avena_sativa_312	102456	102467	12
Avena_sativa_312	102503	102511	9
Avena_sativa_312	102525	102533	9
Avena_sativa_312	102773	102783	11
Avena_sativa_312	103397	103410	14
Avena_sativa_312	103422	103429	8
Avena_sativa_312	103563	103570	8
Avena_sativa_312	103806	103815	10
Avena_sativa_312	103930	103937	8
Avena_sativa_312	103999	104006	8
Avena_sativa_312	104029	104060	32
Avena_sativa_312	104063	104073	11
Avena_sativa_312	104117	104126	10
Avena_sativa_312	104321	104331	11
Avena_sativa_312	104682	104688	7
Avena_sativa_312	104789	104795	7
Avena_sativa_312	104822	104828	7
Avena_sativa_312	104874	104880	7
Avena_sativa_312	104899	104910	12
Avena_sativa_312	104973	104984	12
Avena_sativa_312	105070	105083	14
Avena_sativa_312	105318	105328	11
Avena_sativa_312	105332	105345	14
Avena_sativa_312	105422	105428	7
Avena_sativa_312	105455	105466	12
Avena_sativa_312	105489	105496	8
Avena_sativa_312	106307	106320	14
Avena_sativa_312	106862	106875	14
Avena_sativa_312	106883	106894	12
Avena_sativa_312	106907	106913	7
Avena_sativa_312	106987	106998	12
Avena_sativa_312	107117	107128	12
Avena_sativa_312	107378	107384	7
Avena_sativa_312	107508	107514	7
Avena_sativa_312	107812	107821	10
Avena_sativa_312	107885	107891	7
Avena_sativa_312	107948	107954	7
Avena_sativa_312	107965	107974	10
Avena_sativa_312	108004	108011	8
Avena_sativa_312	108110	108128	19
Avena_sativa_312	108417	108432	16
Avena_sativa_312	108903	108910	8
Avena_sativa_312	108910	108921	12
Avena_sativa_312	108921	108928	8
Avena_sativa_312	109140	109148	9
Avena_sativa_312	109209	109217	9
Avena_sativa_312	109267	109276	10
Avena_sativa_312	109298	109307	10
Avena_sativa_312	109528	109534	7
Avena_sativa_312	109651	109660	10
Avena_sativa_312	109714	109723	10
Avena_sativa_312	109992	110002	11
Avena_sativa_312	110341	110352	12
Avena_sativa_312	110512	110518	7
Avena_sativa_312	110525	110538	14
Avena_sativa_312	110535	110541	7
Avena_sativa_312	110551	110564	14
Avena_sativa_312	110683	110693	11
Avena_sativa_312	111330	111339	10
Avena_sativa_312	111669	111675	7
Avena_sativa_312	111869	111880	12
Avena_sativa_312	111961	111972	12
Avena_sativa_312	111979	111988	10
Avena_sativa_312	112029	112039	11
Avena_sativa_312	112108	112114	7
Avena_sativa_312	112168	112179	12
Avena_sativa_312	112176	112191	16
Avena_sativa_312	112804	112812	9
Avena_sativa_312	112904	112910	7
Avena_sativa_312	113273	113284	12
Avena_sativa_312	113368	113374	7
Avena_sativa_312	113883	113889	7
Avena_sativa_312	113967	113976	10
Avena_sativa_312	114066	114076	11
Avena_sativa_312	114566	114587	22
Avena_sativa_312	114590	114604	15
Avena_sativa_312	114830	114849	20
Avena_sativa_312	115019	115030	12
Avena_sativa_312	115100	115106	7
Avena_sativa_312	115376	115382	7
Avena_sativa_312	115483	115494	12
Avena_sativa_312	115511	115524	14
Avena_sativa_312	115538	115548	11
Avena_sativa_312	116101	116107	7
Avena_sativa_312	116105	116115	11
Avena_sativa_312	116418	116424	7
Avena_sativa_312	116590	116603	14
Avena_sativa_312	117314	117321	8
Avena_sativa_312	117327	117342	16
Avena_sativa_312	117417	117429	13
Avena_sativa_312	118240	118246	7
Avena_sativa_312	118709	118716	8
Avena_sativa_312	118765	118777	13
Avena_sativa_312	119207	119218	12
Avena_sativa_312	120733	120739	7
Avena_sativa_312	120790	120805	16
Avena_sativa_312	121121	121130	10
Avena_sativa_312	121507	121513	7
Avena_sativa_312	121863	121873	11
Avena_sativa_312	121974	121980	7
Avena_sativa_312	122172	122181	10
Avena_sativa_312	122548	122555	8
Avena_sativa_312	122581	122592	12
Avena_sativa_312	122737	122750	14
Avena_sativa_312	123548	123561	14
Avena_sativa_312	124115	124123	9
Avena_sativa_312	124388	124398	11
Avena_sativa_312	124432	124441	10
Avena_sativa_312	124862	124868	7
Avena_sativa_312	124909	124917	9
Avena_sativa_312	125005	125011	7
Avena_sativa_312	125095	125107	13
Avena_sativa_312	125216	125228	13
Avena_sativa_312	125437	125457	21
Avena_sativa_312	125445	125470	26
Avena_sativa_312	125487	125498	12
Avena_sativa_312	125783	125793	11
Avena_sativa_312	125850	125861	12
Avena_sativa_312	125885	125895	11
Avena_sativa_312	125890	125903	14
Avena_sativa_312	125905	125912	8
Avena_sativa_312	126087	126097	11
Avena_sativa_312	126687	126698	12
Avena_sativa_312	126878	126889	12
Avena_sativa_312	127093	127099	7
Avena_sativa_312	127257	127263	7
Avena_sativa_312	127721	127731	11
Avena_sativa_312	127790	127801	12
Avena_sativa_312	128053	128062	10
Avena_sativa_312	128541	128547	7
Avena_sativa_312	129299	129308	10
Avena_sativa_312	129318	129327	10
Avena_sativa_312	129463	129476	14
Avena_sativa_312	129525	129533	9
Avena_sativa_312	129821	129828	8
Avena_sativa_312	130247	130258	12
Avena_sativa_312	130428	130439	12
Avena_sativa_312	130470	130487	18
Avena_sativa_312	130546	130559	14
Avena_sativa_312	130558	130582	25
Avena_sativa_312	130650	130660	11
Avena_sativa_312	130706	130715	10
Avena_sativa_312	131121	131128	8
Avena_sativa_312	131159	131165	7
Avena_sativa_312	131331	131342	12
Avena_sativa_312	131597	131606	10
Avena_sativa_312	131826	131835	10
Avena_sativa_312	131863	131875	13
Avena_sativa_312	132227	132233	7
Avena_sativa_312	132391	132400	10
Avena_sativa_312	132539	132545	7
Avena_sativa_312	133266	133279	14
Avena_sativa_312	133420	133434	15
Avena_sativa_312	133446	133456	11
Avena_sativa_312	133810	133816	7
Avena_sativa_312	133906	133916	11
Avena_sativa_312	135224	135230	7
Avena_sativa_312	135273	135285	13
Avena_sativa_312	135566	135572	7
Avena_sativa_312	135594	135601	8

## Sheet: Table S6b
Table S6b. Information of indels and SNPs in the complete chloroplast genome alignments between eleven Avena species presented here and two Avena species available in NCBI (NC031650.1 and NC027468.1) with A. sativa_Liu312 as a reference.
Sequence Name	Polymorphism Type	Min (original sequence)	Max (original sequence)	Sequence	Amino Acid Change	CDS	CDS Codon Number	CDS Position	Change	Codon Change	Reference Frequency	Protein Effect	Variant Sequences	gene
Avena_sativa_312	Deletion	4968	4973	TTCTGC					-TTCTGC				Avena_hirtual_299
Avena_sativa_312	Deletion	43231	43231	C					-C				Avena_longiglumis_438
Avena_sativa_312	Deletion	4147	4158	CATGCAAGAGAG					-CATGCAAGAGAG				Avena_eriantha_435, Avena_ventricosa_275
Avena_sativa_312	Deletion	5772	5777	GAATGA					-GAATGA				Avena_eriantha_435, Avena_ventricosa_275
Avena_sativa_312	Deletion	6333	6336	TACT					-TACT				Avena_eriantha_435, Avena_ventricosa_275
Avena_sativa_312	Deletion	6337	6337	G					-G				Avena_eriantha_435, Avena_ventricosa_275
Avena_sativa_312	Deletion	6972	6976	CTCTG					-CTCTG				Avena_eriantha_435, Avena_ventricosa_275
Avena_sativa_312	Deletion	7027	7029	AAA					-AAA				Avena_eriantha_435, Avena_ventricosa_275
Avena_sativa_312	Deletion	12282	12282	A					-A				Avena_eriantha_435, Avena_ventricosa_275
Avena_sativa_312	Deletion	12319	12319	T					-T				Avena_eriantha_435, Avena_ventricosa_275
Avena_sativa_312	Deletion	12470	12470	C					-C				Avena_eriantha_435, Avena_ventricosa_275
Avena_sativa_312	Deletion	12563	12566	CATA					-CATA				Avena_eriantha_435, Avena_ventricosa_275
Avena_sativa_312	Deletion	13924	13925	AC					-AC				Avena_eriantha_435, Avena_ventricosa_275
Avena_sativa_312	Deletion	15817	15820	AATA					-AATA				Avena_eriantha_435, Avena_ventricosa_275
Avena_sativa_312	Deletion	16032	16034	TTA					-TTA				Avena_eriantha_435, Avena_ventricosa_275
Avena_sativa_312	Deletion	17721	17726	AATAAG					AATAAG -> A				Avena_eriantha_435, Avena_ventricosa_275
Avena_sativa_312	Deletion	31884	31888	TACTT					-TACTT				Avena_eriantha_435, Avena_ventricosa_275
Avena_sativa_312	Deletion	41019	41021	TTT					TTT -> AA				Avena_eriantha_435, Avena_ventricosa_275
Avena_sativa_312	Deletion	43219	43223	AAAAA					-AAAAA				Avena_eriantha_435, Avena_ventricosa_275
Avena_sativa_312	Deletion	45677	45703	TTGATATGGCTCCGACGAATAATCTAA					-TTGATATGGCTCCGACGAATAATCTAA				Avena_eriantha_435, Avena_ventricosa_275
Avena_sativa_312	Deletion	50077	50091	TATATCTATGTCGCA					-TATATCTATGTCGCA				Avena_eriantha_435, Avena_ventricosa_275
Avena_sativa_312	Deletion	55376	55381	GAATAG		rbcL CDS	477	1429	-GAATAG			Extension	Avena_eriantha_435, Avena_ventricosa_275	rbcL
Avena_sativa_312	Deletion	55382	55396	ATAAAACTAAATATA					-ATAAAACTAAATATA				Avena_eriantha_435, Avena_ventricosa_275
Avena_sativa_312	Deletion	58180	58249	ATTTTTTTTAATTTATTTTGTCCAAGTGAGATATATCGCATACTATTCTTCCATTTTCATTCGAAAGGTC					-ATTTTTTTTAATTTATTTTGTCCAAGTGAGATATATCGCATACTATTCTTCCATTTTCATTCGAAAGGTC				Avena_eriantha_435, Avena_ventricosa_275
Avena_sativa_312	Deletion	62662	62669	AGGAATAG					-AGGAATAG				Avena_eriantha_435, Avena_ventricosa_275
Avena_sativa_312	Deletion	64033	64108	AAAATTTCGCCTATACAAGAAGGATTACTTTTCCTTGGTAATGTATAGGAAGAAGGGGTCATTTTTTAGGGATAAG					-AAAATTTCGCCTATACAAGAAGGATTACTTTTCCTTGGTAATGTATAGGAAGAAGGGGTCATTTTTTAGGGATAAG				Avena_eriantha_435, Avena_ventricosa_275
Avena_sativa_312	Deletion	64764	64768	GGTTC					-GGTTC				Avena_eriantha_435, Avena_ventricosa_275
Avena_sativa_312	Deletion	65047	65049	AAC					-AAC				Avena_eriantha_435, Avena_ventricosa_275
Avena_sativa_312	Deletion	73056	73058	GTC					-GTC				Avena_eriantha_435, Avena_ventricosa_275
Avena_sativa_312	Deletion	75426	75433	AAAAAGAA					-AAAAAGAA				Avena_eriantha_435, Avena_ventricosa_275
Avena_sativa_312	Deletion	78314	78318	GTTAC					-GTTAC				Avena_eriantha_435, Avena_ventricosa_275
Avena_sativa_312	Deletion	80460	80460	C					-C				Avena_eriantha_435, Avena_ventricosa_275
Avena_sativa_312	Deletion	99066	99070	CATCA					-CATCA				Avena_eriantha_435, Avena_ventricosa_275
Avena_sativa_312	Deletion	105455	105459	TTCTA					-TTCTA				Avena_eriantha_435, Avena_ventricosa_275
Avena_sativa_312	Deletion	112675	112678	ATAC					-ATAC				Avena_eriantha_435, Avena_ventricosa_275
Avena_sativa_312	Deletion	112679	112679	G					-G				Avena_eriantha_435, Avena_ventricosa_275
Avena_sativa_312	Deletion	116951	116955	GATGT					-GATGT				Avena_eriantha_435, Avena_ventricosa_275
Avena_sativa_312	Deletion	135564	135564	G					-G				Avena_eriantha_435, Avena_ventricosa_275
Avena_sativa_312	Deletion	11624	11630	TTGGTTA					-TTGGTTA				Avena_atlantica_437, Avena_nuda_443, Avena_strigosa_315
Avena_sativa_312	Deletion	55513	55513	A					-A				Avena_atlantica_437, Avena_hirtual_299, Avena_nuda_443, Avena_strigosa_315
Avena_sativa_312	Deletion	47144	47149	TTCTTT					-TTCTTT				Avena_atlantica_437, Avena_hirtual_299, Avena_nuda_443, Avena_strigosa_315, Avena_wiestii_439
Avena_sativa_312	Deletion	5745	5771	GAATGAAACATAGTTCGAAAAACATAT					-GAATGAAACATAGTTCGAAAAACATAT				Avena_atlantica_437, Avena_eriantha_435, Avena_hirtual_299, Avena_nuda_443, Avena_strigosa_315, Avena_ventricosa_275, Avena_wiestii_439
Avena_sativa_312	Deletion	78657	78661	ATACT					-ATACT				Avena_atlantica_437, Avena_eriantha_435, Avena_hirtual_299, Avena_longiglumis_438, Avena_nuda_443, Avena_strigosa_315, Avena_ventricosa_275, Avena_wiestii_439
Avena_sativa_312	Deletion (tandem repeat)	16077	16077	T					(T)10 -> (T)9				Avena_longiglumis_438
Avena_sativa_312	Deletion (tandem repeat)	17719	17719	A					(A)9 -> (A)8				Avena_wiestii_439
Avena_sativa_312	Deletion (tandem repeat)	31522	31522	T					(T)11 -> (T)10				Avena_longiglumis_438
Avena_sativa_312	Deletion (tandem repeat)	43229	43230	AA					(AA)6 -> (AA)5				Avena_longiglumis_438
Avena_sativa_312	Deletion (tandem repeat)	60733	60733	A					(A)10 -> (A)9				KM974733
Avena_sativa_312	Deletion (tandem repeat)	64476	64476	A					(A)12 -> (A)11				KX756180
Avena_sativa_312	Deletion (tandem repeat)	70727	70727	A					(A)11 -> (A)10				Avena_longiglumis_438
Avena_sativa_312	Deletion (tandem repeat)	109140	109140	A					(A)9 -> (A)8				Avena_longiglumis_438
Avena_sativa_312	Deletion (tandem repeat)	7241	7241	T					(T)8 -> (T)7				Avena_eriantha_435, Avena_ventricosa_275
Avena_sativa_312	Deletion (tandem repeat)	12067	12067	A					(A)8 -> (A)7				Avena_eriantha_435, Avena_ventricosa_275
Avena_sativa_312	Deletion (tandem repeat)	17720	17720	A					(A)9 -> (A)8				Avena_hirtual_299, Avena_wiestii_439
Avena_sativa_312	Deletion (tandem repeat)	18388	18388	T					(T)10 -> (T)9				Avena_eriantha_435, Avena_ventricosa_275
Avena_sativa_312	Deletion (tandem repeat)	29029	29029	T					(T)3 -> (T)2				Avena_eriantha_435, Avena_ventricosa_275
Avena_sativa_312	Deletion (tandem repeat)	31074	31074	A					(A)8 -> (A)7				Avena_eriantha_435, Avena_ventricosa_275
Avena_sativa_312	Deletion (tandem repeat)	31524	31524	T					(T)11 -> (T)10				Avena_nuda_443, Avena_strigosa_315
Avena_sativa_312	Deletion (tandem repeat)	36244	36244	A					(A)9 -> (A)8				Avena_eriantha_435, Avena_ventricosa_275
Avena_sativa_312	Deletion (tandem repeat)	42009	42009	T					(T)8 -> (T)7				Avena_eriantha_435, Avena_ventricosa_275
Avena_sativa_312	Deletion (tandem repeat)	45788	45788	T					(T)9 -> (T)8				Avena_eriantha_435, Avena_ventricosa_275
Avena_sativa_312	Deletion (tandem repeat)	45893	45894	AA					(AA)6 -> (AA)5				Avena_eriantha_435, Avena_ventricosa_275
Avena_sativa_312	Deletion (tandem repeat)	53198	53198	T					(T)8 -> (T)7				Avena_eriantha_435, Avena_ventricosa_275
Avena_sativa_312	Deletion (tandem repeat)	53233	53233	A					(A)8 -> (A)7				Avena_eriantha_435, Avena_ventricosa_275
Avena_sativa_312	Deletion (tandem repeat)	56862	56863	TT					(TT)4 -> (TT)3				Avena_eriantha_435, Avena_ventricosa_275
Avena_sativa_312	Deletion (tandem repeat)	62739	62739	T					(T)11 -> (T)10				Avena_atlantica_437, Avena_hirtual_299
Avena_sativa_312	Deletion (tandem repeat)	71499	71499	T					(T)9 -> (T)8				Avena_eriantha_435, Avena_ventricosa_275
Avena_sativa_312	Deletion (tandem repeat)	73819	73819	T					(T)7 -> (T)6				Avena_eriantha_435, Avena_ventricosa_275
Avena_sativa_312	Deletion (tandem repeat)	77874	77875	AA					(AA)4 -> (AA)3				Avena_eriantha_435, Avena_ventricosa_275
Avena_sativa_312	Deletion (tandem repeat)	78340	78340	T					(T)9 -> (T)8				Avena_eriantha_435, Avena_ventricosa_275
Avena_sativa_312	Deletion (tandem repeat)	93470	93470	C					(C)8 -> (C)7				Avena_eriantha_435, Avena_ventricosa_275
Avena_sativa_312	Deletion (tandem repeat)	105422	105422	A					(A)7 -> (A)6				Avena_eriantha_435, Avena_ventricosa_275
Avena_sativa_312	Deletion (tandem repeat)	108921	108921	T					(T)8 -> (T)7				Avena_eriantha_435, Avena_ventricosa_275
Avena_sativa_312	Deletion (tandem repeat)	112183	112183	A					(A)10 -> (A)9				Avena_eriantha_435, Avena_ventricosa_275
Avena_sativa_312	Deletion (tandem repeat)	122548	122548	G					(G)8 -> (G)7				Avena_eriantha_435, Avena_ventricosa_275
Avena_sativa_312	Deletion (tandem repeat)	18387	18387	T					(T)10 -> (T)9				Avena_eriantha_435, Avena_longiglumis_438, Avena_ventricosa_275
Avena_sativa_312	Deletion (tandem repeat)	31017	31017	T					(T)10 -> (T)9				Avena_hirtual_299, Avena_nuda_443, Avena_strigosa_315
Avena_sativa_312	Deletion (tandem repeat)	55508	55508	T					(T)6 -> (T)5				Avena_eriantha_435, Avena_longiglumis_438, Avena_ventricosa_275
Avena_sativa_312	Deletion (tandem repeat)	64474	64474	A					(A)12 -> (A)11				Avena_brevis_289, KM974733, KX756180
Avena_sativa_312	Deletion (tandem repeat)	70730	70730	A					(A)11 -> (A)10				Avena_atlantica_437, Avena_nuda_443, Avena_strigosa_315
Avena_sativa_312	Deletion (tandem repeat)	112184	112184	A					(A)10 -> (A)9				Avena_eriantha_435, Avena_longiglumis_438, Avena_ventricosa_275
Avena_sativa_312	Deletion (tandem repeat)	45892	45892	A					(A)13 -> (A)12				Avena_eriantha_435, Avena_hirtual_299, Avena_ventricosa_275, Avena_wiestii_439
Avena_sativa_312	Deletion (tandem repeat)	64475	64475	A					(A)12 -> (A)11				Avena_brevis_289, Avena_murphyi_442, KM974733, KX756180
Avena_sativa_312	Deletion (tandem repeat)	64481	64482	AA					(AA)6 -> (AA)5				Avena_atlantica_437, Avena_eriantha_435, Avena_ventricosa_275, Avena_wiestii_439
Avena_sativa_312	Deletion (tandem repeat)	45961	45961	G					(G)10 -> (G)9				Avena_atlantica_437, Avena_hirtual_299, Avena_nuda_443, Avena_strigosa_315, Avena_wiestii_439
Avena_sativa_312	Deletion (tandem repeat)	56091	56091	T					(T)11 -> (T)10				Avena_eriantha_435, Avena_hirtual_299, Avena_nuda_443, Avena_strigosa_315, Avena_ventricosa_275
Avena_sativa_312	Deletion (tandem repeat)	7286	7286	A					(A)11 -> (A)10				Avena_atlantica_437, Avena_eriantha_435, Avena_hirtual_299, Avena_longiglumis_438, Avena_ventricosa_275, Avena_wiestii_439
Avena_sativa_312	Deletion (tandem repeat)	64483	64483	A					(A)12 -> (A)11				Avena_atlantica_437, Avena_eriantha_435, Avena_hirtual_299, Avena_strigosa_315, Avena_ventricosa_275, Avena_wiestii_439
Avena_sativa_312	Deletion (tandem repeat)	112182	112182	A					(A)10 -> (A)9				Avena_atlantica_437, Avena_eriantha_435, Avena_nuda_443, Avena_strigosa_315, Avena_ventricosa_275, Avena_wiestii_439
Avena_sativa_312	Deletion (tandem repeat)	46826	46826	C					(C)10 -> (C)9				Avena_brevis_289, Avena_eriantha_435, Avena_longiglumis_438, Avena_murphyi_442, Avena_ventricosa_275, KM974733, KX756180
Avena_sativa_312	Deletion (tandem repeat)	93844	93844	G					(G)10 -> (G)9				Avena_atlantica_437, Avena_eriantha_435, Avena_hirtual_299, Avena_nuda_443, Avena_strigosa_315, Avena_ventricosa_275, Avena_wiestii_439
Avena_sativa_312	Deletion (tandem repeat)	122172	122172	C					(C)10 -> (C)9				Avena_atlantica_437, Avena_eriantha_435, Avena_hirtual_299, Avena_nuda_443, Avena_strigosa_315, Avena_ventricosa_275, Avena_wiestii_439
Avena_sativa_312	Deletion (tandem repeat)	7284	7285	AA					(AA)5 -> (AA)4				Avena_atlantica_437, Avena_eriantha_435, Avena_hirtual_299, Avena_longiglumis_438, Avena_nuda_443, Avena_strigosa_315, Avena_ventricosa_275, Avena_wiestii_439
Avena_sativa_312	Deletion (tandem repeat)	45891	45891	A					(A)13 -> (A)12				Avena_atlantica_437, Avena_brevis_289, Avena_eriantha_435, Avena_hirtual_299, Avena_murphyi_442, Avena_nuda_443, Avena_ventricosa_275, Avena_wiestii_439, KX756180
Avena_sativa_312	Deletion (tandem repeat)	45960	45960	G					(G)10 -> (G)9				Avena_atlantica_437, Avena_brevis_289, Avena_hirtual_299, Avena_murphyi_442, Avena_nuda_443, Avena_strigosa_315, Avena_wiestii_439, KM974733, KX756180
Avena_sativa_312	Deletion (tandem repeat)	46825	46825	C					(C)10 -> (C)9				Avena_brevis_289, Avena_eriantha_435, Avena_hirtual_299, Avena_longiglumis_438, Avena_murphyi_442, Avena_nuda_443, Avena_strigosa_315, Avena_ventricosa_275, KM974733, KX756180
Avena_sativa_312	Deletion (tandem repeat)	55507	55507	T					(T)6 -> (T)5				Avena_atlantica_437, Avena_brevis_289, Avena_eriantha_435, Avena_hirtual_299, Avena_longiglumis_438, Avena_nuda_443, Avena_strigosa_315, Avena_ventricosa_275, Avena_wiestii_439, KM974733, KX756180
Avena_sativa_312	Deletion (tandem repeat)	45890	45890	A					(A)13 -> (A)12				Avena_atlantica_437, Avena_brevis_289, Avena_eriantha_435, Avena_hirtual_299, Avena_longiglumis_438, Avena_murphyi_442, Avena_nuda_443, Avena_strigosa_315, Avena_ventricosa_275, Avena_wiestii_439, KM974733, KX756180
Avena_sativa_312	Deletion (tandem repeat)	49646	49659	TAATTAGAACCTAA					(TAATTAGAACCTAA)3 -> (TAATTAGAACCTAA)2				Avena_atlantica_437, Avena_brevis_289, Avena_eriantha_435, Avena_hirtual_299, Avena_longiglumis_438, Avena_murphyi_442, Avena_nuda_443, Avena_strigosa_315, Avena_ventricosa_275, Avena_wiestii_439, KM974733, KX756180
Avena_sativa_312	Deletion (tandem repeat)	112185	112185	A					(A)10 -> (A)9				Avena_atlantica_437, Avena_brevis_289, Avena_eriantha_435, Avena_hirtual_299, Avena_longiglumis_438, Avena_murphyi_442, Avena_nuda_443, Avena_strigosa_315, Avena_ventricosa_275, Avena_wiestii_439, KM974733, KX756180
Avena_sativa_312	Insertion	13766	13766	------					+ATTTCG				Avena_atlantica_437
Avena_sativa_312	Insertion	17986	17986	---					+AAA				Avena_wiestii_439
Avena_sativa_312	Insertion	26727	26727	------	-> PE	rpoC2 CDS	722	2164	+CCCGAG	-> CCC,GAG		Insertion	Avena_longiglumis_438	rpoC2
Avena_sativa_312	Insertion	46773	46773	----					+TCAC				Avena_longiglumis_438
Avena_sativa_312	Insertion	58016	58016	-					+A				Avena_longiglumis_438
Avena_sativa_312	Insertion	95254	95254	-					+G				Avena_ventricosa_275
Avena_sativa_312	Insertion	104287	104287	-					+C				Avena_longiglumis_438
Avena_sativa_312	Insertion	110513	110513	----------------------------------------------------					+TTATAAGCATGTAGTTATTCGTTTTTCTTTATAGTTAGTAAAGGATTATTCT				Avena_wiestii_439
Avena_sativa_312	Insertion	120771	120771	-					+C				Avena_ventricosa_275
Avena_sativa_312	Insertion	1630	1630	----------					+TAAAGTTTTG				Avena_eriantha_435, Avena_ventricosa_275
Avena_sativa_312	Insertion	3557	3558	G----					G -> ATAGT				Avena_eriantha_435, Avena_ventricosa_275
Avena_sativa_312	Insertion	6294	6294	----					+ATCA				Avena_eriantha_435, Avena_ventricosa_275
Avena_sativa_312	Insertion	13705	13705	-					+T				Avena_eriantha_435, Avena_ventricosa_275
Avena_sativa_312	Insertion	13945	13945	------					+TTTCCT				Avena_eriantha_435, Avena_ventricosa_275
Avena_sativa_312	Insertion	14019	14019	-----					+CTTTC				Avena_eriantha_435, Avena_ventricosa_275
Avena_sativa_312	Insertion	14166	14166	--					+TA				Avena_eriantha_435, Avena_ventricosa_275
Avena_sativa_312	Insertion	16010	16010	-----					+AGGGC				Avena_eriantha_435, Avena_ventricosa_275
Avena_sativa_312	Insertion	16161	16161	-					+T				Avena_eriantha_435, Avena_ventricosa_275
Avena_sativa_312	Insertion	16415	16415	--------					+GTCTTAGT				Avena_eriantha_435, Avena_ventricosa_275
Avena_sativa_312	Insertion	16896	16896	------------					+TAAAAAAAAAAA				Avena_eriantha_435, Avena_ventricosa_275
Avena_sativa_312	Insertion	17819	17823	TGGT--					TGGT -> ATTGGT				Avena_eriantha_435, Avena_ventricosa_275
Avena_sativa_312	Insertion	18620	18620	---------------------------------------------------------------------------					+ATTTAACAATGAAATCCTAAATTTTCTAGCAATTCTACTACTCGGAAATAAAAAAGAACCCTCACTTTTTTTTTT				Avena_eriantha_435, Avena_ventricosa_275
Avena_sativa_312	Insertion	29079	29079	-					+T				Avena_eriantha_435, Avena_ventricosa_275
Avena_sativa_312	Insertion	32818	32818	-----					+CCTAT				Avena_eriantha_435, Avena_ventricosa_275
Avena_sativa_312	Insertion	35518	35518	-----					+CTTTT				Avena_eriantha_435, Avena_ventricosa_275
Avena_sativa_312	Insertion	42961	42961	-----					+CTTTT				Avena_eriantha_435, Avena_ventricosa_275
Avena_sativa_312	Insertion	46323	46323	-----G	G-------				G -> AAACAA				Avena_eriantha_435, Avena_ventricosa_275
Avena_sativa_312	Insertion	47012	47012	-----					+AAAAA				Avena_eriantha_435, Avena_ventricosa_275
Avena_sativa_312	Insertion	49741	49741	--------					+AAAAAAAG				Avena_eriantha_435, Avena_ventricosa_275
Avena_sativa_312	Insertion	50962	50963	G-					G -> TT				Avena_eriantha_435, Avena_ventricosa_275
Avena_sativa_312	Insertion	56382	56382	-----					+AAAAG				Avena_eriantha_435, Avena_ventricosa_275
Avena_sativa_312	Insertion	58016	58016	----------------					+AATTGTATGTATTTTG				Avena_eriantha_435, Avena_ventricosa_275
Avena_sativa_312	Insertion	58016	58016	-					+G				Avena_eriantha_435, Avena_ventricosa_275
Avena_sativa_312	Insertion	67944	67944	-					+T				Avena_eriantha_435, Avena_ventricosa_275
Avena_sativa_312	Insertion	68052	68052	-----------------					+TAGATTGAAATAATACA				Avena_eriantha_435, Avena_ventricosa_275
Avena_sativa_312	Insertion	78674	78674	--------------					+TTTCTTTAAAAAAG				Avena_eriantha_435, Avena_ventricosa_275
Avena_sativa_312	Insertion	100402	100402	---------					+AAAAGAAAC				Avena_eriantha_435, Avena_ventricosa_275
Avena_sativa_312	Insertion	100963	100963	---------C					C -> TGTTTCCTCT				Avena_eriantha_435, Avena_ventricosa_275
Avena_sativa_312	Insertion	104255	104255	------------					+ATTACCTAAATA				Avena_eriantha_435, Avena_ventricosa_275
Avena_sativa_312	Insertion	104287	104287	----					+CATT				Avena_eriantha_435, Avena_ventricosa_275
Avena_sativa_312	Insertion	104543	104543	------					+TCTTAT				Avena_eriantha_435, Avena_ventricosa_275
Avena_sativa_312	Insertion	104651	104651	----------					+ATTATTAAAA				Avena_eriantha_435, Avena_ventricosa_275
Avena_sativa_312	Insertion	104993	104993	-----		rpl32 CDS	61	183	+GTAAT			Truncation	Avena_eriantha_435, Avena_ventricosa_275	rpl32
Avena_sativa_312	Insertion	105141	105141	-					+T				Avena_eriantha_435, Avena_ventricosa_275
Avena_sativa_312	Insertion	109176	109176	-----					+ATAGT				Avena_eriantha_435, Avena_ventricosa_275
Avena_sativa_312	Insertion	110404	110404	-					+T				Avena_eriantha_435, Avena_ventricosa_275
Avena_sativa_312	Insertion	112085	112085	------					+ATATGG				Avena_eriantha_435, Avena_ventricosa_275
Avena_sativa_312	Insertion	115062	115062	---------G					G -> AGAGGAAACA				Avena_eriantha_435, Avena_ventricosa_275
Avena_sativa_312	Insertion	115624	115624	---------					+GTTTCTTTT				Avena_eriantha_435, Avena_ventricosa_275
Avena_sativa_312	Insertion	58016	58016	----					+TACC				Avena_eriantha_435, Avena_longiglumis_438, Avena_ventricosa_275
Avena_sativa_312	Insertion	58016	58016	-					+A				Avena_eriantha_435, Avena_longiglumis_438, Avena_ventricosa_275
Avena_sativa_312	Insertion	104287	104287	---					+AAA				Avena_eriantha_435, Avena_longiglumis_438, Avena_ventricosa_275
Avena_sativa_312	Insertion	104275	104275	-					+A				Avena_eriantha_435, Avena_nuda_443, Avena_strigosa_315, Avena_ventricosa_275
Avena_sativa_312	Insertion	50994	50994	-----------------------					+TATTGCTTAGAAAAGTGATTCAA				Avena_atlantica_437, Avena_hirtual_299, Avena_nuda_443, Avena_strigosa_315, Avena_wiestii_439
Avena_sativa_312	Insertion	90797	90797	--					+CG				Avena_atlantica_437, Avena_hirtual_299, Avena_nuda_443, Avena_strigosa_315, Avena_wiestii_439
Avena_sativa_312	Insertion	125227	125227	--					+CG				Avena_atlantica_437, Avena_hirtual_299, Avena_nuda_443, Avena_strigosa_315, Avena_wiestii_439
Avena_sativa_312	Insertion	104275	104275	-					+C				Avena_atlantica_437, Avena_hirtual_299, Avena_longiglumis_438, Avena_nuda_443, Avena_strigosa_315, Avena_wiestii_439
Avena_sativa_312	Insertion	104275	104275	---------					+TAGTAAAAT				Avena_atlantica_437, Avena_eriantha_435, Avena_hirtual_299, Avena_longiglumis_438, Avena_nuda_443, Avena_strigosa_315, Avena_ventricosa_275, Avena_wiestii_439
Avena_sativa_312	Insertion	104275	104275	-----------------					+AAAAAAAAGGTTGAATC				Avena_atlantica_437, Avena_eriantha_435, Avena_hirtual_299, Avena_longiglumis_438, Avena_nuda_443, Avena_strigosa_315, Avena_ventricosa_275, Avena_wiestii_439
Avena_sativa_312	Insertion	104275	104275	--------------------					+TTTTACTTTCTATTCATTTT				Avena_atlantica_437, Avena_eriantha_435, Avena_hirtual_299, Avena_longiglumis_438, Avena_nuda_443, Avena_strigosa_315, Avena_ventricosa_275, Avena_wiestii_439
Avena_sativa_312	Insertion (tandem repeat)	5057	5057	-					(T)2 -> (T)3				Avena_longiglumis_438
Avena_sativa_312	Insertion (tandem repeat)	6124	6124	-					(A)7 -> (A)8				Avena_longiglumis_438
Avena_sativa_312	Insertion (tandem repeat)	16267	16267	----					(ATAC)3 -> (ATAC)4				Avena_longiglumis_438
Avena_sativa_312	Insertion (tandem repeat)	17721	17721	-					(A)9 -> (A)10				Avena_atlantica_437
Avena_sativa_312	Insertion (tandem repeat)	17828	17828	--					(TT)4 -> (TT)5				Avena_longiglumis_438
Avena_sativa_312	Insertion (tandem repeat)	31523	31523	-					(T)11 -> (T)12				Avena_murphyi_442
Avena_sativa_312	Insertion (tandem repeat)	46825	46825	--					(CC)5 -> (CC)6				Avena_wiestii_439
Avena_sativa_312	Insertion (tandem repeat)	47228	47228	---					(TTT)2 -> (TTT)3				Avena_longiglumis_438
Avena_sativa_312	Insertion (tandem repeat)	56092	56092	-					(T)11 -> (T)12				Avena_atlantica_437
Avena_sativa_312	Insertion (tandem repeat)	57384	57384	--					(AA)4 -> (AA)5				Avena_longiglumis_438
Avena_sativa_312	Insertion (tandem repeat)	58250	58250	--					(TT)4 -> (TT)5				Avena_longiglumis_438
Avena_sativa_312	Insertion (tandem repeat)	60733	60733	--					(AA)5 -> (AA)6				Avena_hirtual_299
Avena_sativa_312	Insertion (tandem repeat)	62574	62574	-					(G)7 -> (G)8				Avena_ventricosa_275
Avena_sativa_312	Insertion (tandem repeat)	71499	71499	-					(T)9 -> (T)10				Avena_longiglumis_438
Avena_sativa_312	Insertion (tandem repeat)	77874	77874	-					(A)9 -> (A)10				Avena_wiestii_439
Avena_sativa_312	Insertion (tandem repeat)	79590	79590	-					(T)7 -> (T)8				Avena_longiglumis_438
Avena_sativa_312	Insertion (tandem repeat)	105422	105422	-					(A)7 -> (A)8				Avena_wiestii_439
Avena_sativa_312	Insertion (tandem repeat)	109140	109140	-					(A)9 -> (A)10				Avena_hirtual_299
Avena_sativa_312	Insertion (tandem repeat)	112182	112182	-					(A)10 -> (A)11				Avena_hirtual_299
Avena_sativa_312	Insertion (tandem repeat)	3541	3541	---					(AAA)4 -> (AAA)5				Avena_eriantha_435, Avena_ventricosa_275
Avena_sativa_312	Insertion (tandem repeat)	6028	6028	-					(A)6 -> (A)7				Avena_eriantha_435, Avena_ventricosa_275
Avena_sativa_312	Insertion (tandem repeat)	7751	7751	-					(T)8 -> (T)9				Avena_eriantha_435, Avena_ventricosa_275
Avena_sativa_312	Insertion (tandem repeat)	11115	11115	-					(T)8 -> (T)9				Avena_eriantha_435, Avena_ventricosa_275
Avena_sativa_312	Insertion (tandem repeat)	11528	11528	-					(A)8 -> (A)9				Avena_eriantha_435, Avena_ventricosa_275
Avena_sativa_312	Insertion (tandem repeat)	13464	13464	-					(T)3 -> (T)4				Avena_eriantha_435, Avena_ventricosa_275
Avena_sativa_312	Insertion (tandem repeat)	16769	16769	-					(A)8 -> (A)9				Avena_eriantha_435, Avena_ventricosa_275
Avena_sativa_312	Insertion (tandem repeat)	18387	18387	-					(T)10 -> (T)11				KM974733, KX756180
Avena_sativa_312	Insertion (tandem repeat)	31017	31017	---					(TTT)3 -> (TTT)4				Avena_eriantha_435, Avena_ventricosa_275
Avena_sativa_312	Insertion (tandem repeat)	31209	31209	----					(TA)3 -> (TA)5				Avena_eriantha_435, Avena_ventricosa_275
Avena_sativa_312	Insertion (tandem repeat)	31836	31836	-					(T)7 -> (T)8				Avena_eriantha_435, Avena_ventricosa_275
Avena_sativa_312	Insertion (tandem repeat)	44232	44232	-					(A)8 -> (A)9				Avena_eriantha_435, Avena_ventricosa_275
Avena_sativa_312	Insertion (tandem repeat)	45246	45246	-					(A)9 -> (A)10				Avena_eriantha_435, Avena_ventricosa_275
Avena_sativa_312	Insertion (tandem repeat)	46120	46120	-					(A)7 -> (A)8				Avena_eriantha_435, Avena_ventricosa_275
Avena_sativa_312	Insertion (tandem repeat)	47439	47439	-					(T)6 -> (T)7				Avena_eriantha_435, Avena_ventricosa_275
Avena_sativa_312	Insertion (tandem repeat)	58031	58031	-					(T)8 -> (T)9				Avena_eriantha_435, Avena_ventricosa_275
Avena_sativa_312	Insertion (tandem repeat)	60733	60733	-					(A)10 -> (A)11				Avena_atlantica_437, Avena_hirtual_299
Avena_sativa_312	Insertion (tandem repeat)	62574	62574	--					(GG)3 -> (GG)4				Avena_eriantha_435, Avena_ventricosa_275
Avena_sativa_312	Insertion (tandem repeat)	62739	62739	-					(T)11 -> (T)12				Avena_brevis_289, KM974733
Avena_sativa_312	Insertion (tandem repeat)	65214	65214	-					(T)8 -> (T)9				Avena_eriantha_435, Avena_ventricosa_275
Avena_sativa_312	Insertion (tandem repeat)	70981	70981	-					(A)8 -> (A)9				Avena_eriantha_435, Avena_ventricosa_275
Avena_sativa_312	Insertion (tandem repeat)	71111	71111	-					(T)6 -> (T)7				Avena_eriantha_435, Avena_ventricosa_275
Avena_sativa_312	Insertion (tandem repeat)	77193	77193	-					(A)7 -> (A)8				Avena_nuda_443, Avena_strigosa_315
Avena_sativa_312	Insertion (tandem repeat)	77824	77824	-					(T)8 -> (T)9				Avena_eriantha_435, Avena_ventricosa_275
Avena_sativa_312	Insertion (tandem repeat)	95492	95492	-					(T)3 -> (T)4				Avena_nuda_443, Avena_strigosa_315
Avena_sativa_312	Insertion (tandem repeat)	104275	104275	-					(T)3 -> (T)4				Avena_eriantha_435, Avena_ventricosa_275
Avena_sativa_312	Insertion (tandem repeat)	104287	104287	-					(A)4 -> (A)5				Avena_eriantha_435, Avena_ventricosa_275
Avena_sativa_312	Insertion (tandem repeat)	104789	104789	--					(AA)3 -> (AA)4				Avena_eriantha_435, Avena_ventricosa_275
Avena_sativa_312	Insertion (tandem repeat)	105422	105422	-					(A)7 -> (A)8				Avena_hirtual_299, Avena_wiestii_439
Avena_sativa_312	Insertion (tandem repeat)	106864	106864	----					(TT)2 -> (TT)4				Avena_eriantha_435, Avena_ventricosa_275
Avena_sativa_312	Insertion (tandem repeat)	120531	120531	-					(A)3 -> (A)4				Avena_nuda_443, Avena_strigosa_315
Avena_sativa_312	Insertion (tandem repeat)	17986	17986	-					(A)4 -> (A)5				Avena_eriantha_435, Avena_ventricosa_275, Avena_wiestii_439
Avena_sativa_312	Insertion (tandem repeat)	18387	18387	-					(T)10 -> (T)11				Avena_brevis_289, KM974733, KX756180
Avena_sativa_312	Insertion (tandem repeat)	18431	18431	-					(C)4 -> (C)5				Avena_eriantha_435, Avena_longiglumis_438, Avena_ventricosa_275
Avena_sativa_312	Insertion (tandem repeat)	62574	62574	-					(G)7 -> (G)8				Avena_eriantha_435, Avena_ventricosa_275, Avena_wiestii_439
Avena_sativa_312	Insertion (tandem repeat)	112182	112182	-					(A)10 -> (A)11				Avena_eriantha_435, Avena_hirtual_299, Avena_ventricosa_275
Avena_sativa_312	Insertion (tandem repeat)	3541	3541	-					(A)14 -> (A)15				Avena_eriantha_435, Avena_hirtual_299, Avena_murphyi_442, Avena_ventricosa_275
Avena_sativa_312	Insertion (tandem repeat)	16077	16077	-					(T)10 -> (T)11				Avena_atlantica_437, Avena_nuda_443, Avena_strigosa_315, Avena_wiestii_439
Avena_sativa_312	Insertion (tandem repeat)	43219	43219	----					(AA)6 -> (AA)8				Avena_atlantica_437, Avena_nuda_443, Avena_strigosa_315, Avena_wiestii_439
Avena_sativa_312	Insertion (tandem repeat)	60733	60733	-					(A)10 -> (A)11				Avena_atlantica_437, Avena_eriantha_435, Avena_hirtual_299, Avena_ventricosa_275
Avena_sativa_312	Insertion (tandem repeat)	71302	71302	-					(A)9 -> (A)10				Avena_eriantha_435, Avena_hirtual_299, Avena_ventricosa_275, Avena_wiestii_439
Avena_sativa_312	Insertion (tandem repeat)	7241	7241	--					(TT)4 -> (TT)5				Avena_atlantica_437, Avena_hirtual_299, Avena_nuda_443, Avena_strigosa_315, Avena_wiestii_439
Avena_sativa_312	Insertion (tandem repeat)	45246	45246	-					(A)9 -> (A)10				Avena_eriantha_435, Avena_murphyi_442, Avena_nuda_443, Avena_strigosa_315, Avena_ventricosa_275
Avena_sativa_312	Insertion (tandem repeat)	45788	45788	-					(T)9 -> (T)10				Avena_atlantica_437, Avena_hirtual_299, Avena_nuda_443, Avena_strigosa_315, Avena_wiestii_439
Avena_sativa_312	Insertion (tandem repeat)	56862	56862	-					(T)9 -> (T)10				Avena_atlantica_437, Avena_hirtual_299, Avena_nuda_443, Avena_strigosa_315, Avena_wiestii_439
Avena_sativa_312	Insertion (tandem repeat)	57278	57278	-					(T)9 -> (T)10				Avena_atlantica_437, Avena_hirtual_299, Avena_nuda_443, Avena_strigosa_315, Avena_wiestii_439
Avena_sativa_312	Insertion (tandem repeat)	71499	71499	-					(T)9 -> (T)10				Avena_brevis_289, Avena_hirtual_299, Avena_longiglumis_438, KM974733, KX756180
Avena_sativa_312	Insertion (tandem repeat)	104672	104672	----					(AT)3 -> (AT)5				Avena_atlantica_437, Avena_hirtual_299, Avena_nuda_443, Avena_strigosa_315, Avena_wiestii_439
Avena_sativa_312	Insertion (tandem repeat)	4698	4698	-					(C)8 -> (C)9				Avena_atlantica_437, Avena_hirtual_299, Avena_longiglumis_438, Avena_nuda_443, Avena_strigosa_315, Avena_wiestii_439
Avena_sativa_312	Insertion (tandem repeat)	8282	8282	-					(T)8 -> (T)9				Avena_atlantica_437, Avena_hirtual_299, Avena_longiglumis_438, Avena_nuda_443, Avena_strigosa_315, Avena_wiestii_439
Avena_sativa_312	Insertion (tandem repeat)	60733	60733	--					(AA)5 -> (AA)6				Avena_atlantica_437, Avena_eriantha_435, Avena_hirtual_299, Avena_nuda_443, Avena_strigosa_315, Avena_ventricosa_275
Avena_sativa_312	Insertion (tandem repeat)	77874	77874	-					(A)9 -> (A)10				Avena_atlantica_437, Avena_hirtual_299, Avena_nuda_443, Avena_strigosa_315, Avena_wiestii_439, KM974733
Avena_sativa_312	Insertion (tandem repeat)	31017	31017	-					(T)10 -> (T)11				Avena_atlantica_437, Avena_brevis_289, Avena_eriantha_435, Avena_ventricosa_275, Avena_wiestii_439, KM974733, KX756180
Avena_sativa_312	Insertion (tandem repeat)	62574	62574	-					(G)7 -> (G)8				Avena_atlantica_437, Avena_eriantha_435, Avena_hirtual_299, Avena_nuda_443, Avena_strigosa_315, Avena_ventricosa_275, Avena_wiestii_439
Avena_sativa_312	Insertion (tandem repeat)	17714	17714	-					(A)9 -> (A)10				Avena_atlantica_437, Avena_eriantha_435, Avena_hirtual_299, Avena_murphyi_442, Avena_nuda_443, Avena_strigosa_315, Avena_ventricosa_275, Avena_wiestii_439
Avena_sativa_312	Insertion (tandem repeat)	47228	47228	--					(TT)3 -> (TT)4				Avena_atlantica_437, Avena_eriantha_435, Avena_hirtual_299, Avena_longiglumis_438, Avena_nuda_443, Avena_strigosa_315, Avena_ventricosa_275, Avena_wiestii_439
Avena_sativa_312	Insertion (tandem repeat)	64475	64475	-					(A)12 -> (A)13				Avena_atlantica_437, Avena_eriantha_435, Avena_hirtual_299, Avena_longiglumis_438, Avena_nuda_443, Avena_strigosa_315, Avena_ventricosa_275, Avena_wiestii_439
Avena_sativa_312	Insertion (tandem repeat)	60733	60733	-					(A)10 -> (A)11				Avena_atlantica_437, Avena_brevis_289, Avena_eriantha_435, Avena_hirtual_299, Avena_longiglumis_438, Avena_nuda_443, Avena_strigosa_315, Avena_ventricosa_275, Avena_wiestii_439, KX756180
Avena_sativa_312	Insertion (tandem repeat)	17714	17714	-					(A)9 -> (A)10				Avena_atlantica_437, Avena_brevis_289, Avena_eriantha_435, Avena_hirtual_299, Avena_murphyi_442, Avena_nuda_443, Avena_strigosa_315, Avena_ventricosa_275, Avena_wiestii_439, KM974733, KX756180
Avena_sativa_312	Insertion (tandem repeat)	3541	3541	-					(A)14 -> (A)15				Avena_atlantica_437, Avena_brevis_289, Avena_eriantha_435, Avena_hirtual_299, Avena_longiglumis_438, Avena_murphyi_442, Avena_nuda_443, Avena_strigosa_315, Avena_ventricosa_275, Avena_wiestii_439, KM974733, KX756180
Avena_sativa_312	Insertion (tandem repeat)	5552	5552	-					(T)3 -> (T)4				Avena_atlantica_437, Avena_brevis_289, Avena_eriantha_435, Avena_hirtual_299, Avena_longiglumis_438, Avena_murphyi_442, Avena_nuda_443, Avena_strigosa_315, Avena_ventricosa_275, Avena_wiestii_439, KM974733, KX756180
Avena_sativa_312	Insertion (tandem repeat)	7751	7751	-					(T)8 -> (T)9				Avena_atlantica_437, Avena_brevis_289, Avena_eriantha_435, Avena_hirtual_299, Avena_longiglumis_438, Avena_murphyi_442, Avena_nuda_443, Avena_strigosa_315, Avena_ventricosa_275, Avena_wiestii_439, KM974733, KX756180
Avena_sativa_312	SNP (transition)	20	20	C					C -> T		0.917		Avena_hirtual_299
Avena_sativa_312	SNP (transition)	1114	1114	C	S -> N	psbA CDS	12	35	C -> T	AGC -> AAC	0.917	Substitution	Avena_longiglumis_438	psbA
Avena_sativa_312	SNP (transition)	1204	1204	G					G -> A		0.917		Avena_murphyi_442
Avena_sativa_312	SNP (transition)	1304	1304	T					T -> C		0.917		Avena_murphyi_442
Avena_sativa_312	SNP (transition)	1769	1769	G		matK CDS	483	1449	G -> A	AGC -> AGT	0.917	None	Avena_nuda_443	matK
Avena_sativa_312	SNP (transition)	2735	2735	C		matK CDS	161	483	C -> T	TTG -> TTA	0.917	None	Avena_longiglumis_438	matK
Avena_sativa_312	SNP (transition)	3712	3712	G					G -> A		0.917		Avena_longiglumis_438
Avena_sativa_312	SNP (transition)	4805	4805	C					C -> T		0.917		Avena_longiglumis_438
Avena_sativa_312	SNP (transition)	9989	9989	G		psbC CDS	110	330	G -> A	CCG -> CCA	0.917	None	KX756180	psbC
Avena_sativa_312	SNP (transition)	13737	13737	A					A -> G		0.917		Avena_longiglumis_438
Avena_sativa_312	SNP (transition)	13997	13997	C					C -> T		0.917		Avena_longiglumis_438
Avena_sativa_312	SNP (transition)	14470	14470	C					C -> T		0.917		Avena_longiglumis_438
Avena_sativa_312	SNP (transition)	15293	15293	G					G -> A		0.917		KM974733
Avena_sativa_312	SNP (transition)	16012	16012	G					G -> A		0.917		Avena_atlantica_437
Avena_sativa_312	SNP (transition)	19226	19226	C	S -> L	rpoB CDS	63	188	C -> T	TCG -> TTG	0.917	Substitution	Avena_wiestii_439	rpoB
Avena_sativa_312	SNP (transition)	19875	19875	G		rpoB CDS	279	837	G -> A	TTG -> TTA	0.917	None	Avena_atlantica_437	rpoB
Avena_sativa_312	SNP (transition)	21464	21464	C	T -> M	rpoB CDS	809	2426	C -> T	ACG -> ATG	0.917	Substitution	Avena_atlantica_437	rpoB
Avena_sativa_312	SNP (transition)	22839	22839	T		rpoC1 CDS	176	528	T -> C	TCT -> TCC	0.917	None	Avena_longiglumis_438	rpoC1
Avena_sativa_312	SNP (transition)	23922	23922	C		rpoC1 CDS	537	1611	C -> T	ATC -> ATT	0.917	None	Avena_atlantica_437	rpoC1
Avena_sativa_312	SNP (transition)	24039	24039	G		rpoC1 CDS	576	1728	G -> A	ACG -> ACA	0.917	None	Avena_longiglumis_438	rpoC1
Avena_sativa_312	SNP (transition)	24222	24222	C		rpoC1 CDS	637	1911	C -> T	GCC -> GCT	0.917	None	Avena_wiestii_439	rpoC1
Avena_sativa_312	SNP (transition)	25268	25268	G		rpoC2 CDS	235	705	G -> A	ACG -> ACA	0.917	None	Avena_longiglumis_438	rpoC2
Avena_sativa_312	SNP (transition)	25399	25399	G	R -> Q	rpoC2 CDS	279	836	G -> A	CGA -> CAA	0.917	Substitution	Avena_longiglumis_438	rpoC2
Avena_sativa_312	SNP (transition)	26646	26646	G	D -> N	rpoC2 CDS	695	2083	G -> A	GAC -> AAC	0.917	Substitution	Avena_longiglumis_438	rpoC2
Avena_sativa_312	SNP (transition)	28044	28044	G	A -> T	rpoC2 CDS	1161	3481	G -> A	GCA -> ACA	0.917	Substitution	Avena_longiglumis_438	rpoC2
Avena_sativa_312	SNP (transition)	34563	34563	C		atpA CDS	281	843	C -> T	CCC -> CCT	0.917	None	Avena_longiglumis_438	atpA
Avena_sativa_312	SNP (transition)	35211	35211	G		atpA CDS	497	1491	G -> A	CAG -> CAA	0.917	None	Avena_longiglumis_438	atpA
Avena_sativa_312	SNP (transition)	36055	36055	T	Q -> R	rps14 CDS	18	53	T -> C	CAG -> CGG	0.917	Substitution	Avena_murphyi_442	rps14
Avena_sativa_312	SNP (transition)	37810	37810	G		psaB CDS	219	657	G -> A	CCC -> CCT	0.917	None	Avena_longiglumis_438	psaB
Avena_sativa_312	SNP (transition)	39158	39158	C		psaA CDS	529	1587	C -> T	GCG -> GCA	0.917	None	Avena_longiglumis_438	psaA
Avena_sativa_312	SNP (transition)	40181	40181	G		psaA CDS	188	564	G -> A	TTC -> TTT	0.917	None	Avena_longiglumis_438	psaA
Avena_sativa_312	SNP (transition)	41616	41616	G					G -> A		0.917		Avena_wiestii_439
Avena_sativa_312	SNP (transition)	41946	41946	G					G -> A		0.917		Avena_longiglumis_438
Avena_sativa_312	SNP (transition)	47537	47537	G					G -> A		0.917		Avena_longiglumis_438
Avena_sativa_312	SNP (transition)	48260	48260	G		ndhK CDS	217	651	G -> A	CTC -> CTT	0.917	None	Avena_wiestii_439	ndhK
Avena_sativa_312	SNP (transition)	53245	53245	C					C -> T		0.917		Avena_longiglumis_438
Avena_sativa_312	SNP (transition)	56861	56861	C					C -> T		0.917		Avena_longiglumis_438
Avena_sativa_312	SNP (transition)	57751	57751	G	E -> K	ycf4 CDS	99	295	G -> A	GAG -> AAG	0.917	Substitution	Avena_atlantica_437	ycf4
Avena_sativa_312	SNP (transition)	58895	58895	C		cemA CDS	141	423	C -> T	TTC -> TTT	0.917	None	Avena_longiglumis_438	cemA
Avena_sativa_312	SNP (transition)	59816	59816	G	D -> N	petA CDS	143	427	G -> A	GAT -> AAT	0.917	Substitution	Avena_atlantica_437	petA
Avena_sativa_312	SNP (transition)	60217	60217	G		petA CDS	276	828	G -> A	GCG -> GCA	0.917	None	Avena_nuda_443	petA
Avena_sativa_312	SNP (transition)	60549	60549	T					T -> C		0.917		Avena_longiglumis_438
Avena_sativa_312	SNP (transition)	63049	63049	T					T -> C		0.917		Avena_longiglumis_438
Avena_sativa_312	SNP (transition)	63244	63244	A					A -> G		0.917		Avena_longiglumis_438
Avena_sativa_312	SNP (transition)	64689	64689	C					C -> T		0.917		Avena_longiglumis_438
Avena_sativa_312	SNP (transition)	65778	65778	C					C -> T		0.917		Avena_longiglumis_438
Avena_sativa_312	SNP (transition)	65887	65887	G					G -> A		0.917		Avena_wiestii_439
Avena_sativa_312	SNP (transition)	68520	68520	C		psbB CDS	40	120	C -> T	TAC -> TAT	0.917	None	Avena_atlantica_437	psbB
Avena_sativa_312	SNP (transition)	69558	69558	A		psbB CDS	386	1158	A -> G	GCA -> GCG	0.917	None	Avena_longiglumis_438	psbB
Avena_sativa_312	SNP (transition)	71397	71397	G					G -> A		0.917		Avena_longiglumis_438
Avena_sativa_312	SNP (transition)	73801	73801	A					A -> G		0.917		Avena_wiestii_439
Avena_sativa_312	SNP (transition)	76007	76007	C	R -> Q	infA CDS	36	107	C -> T	CGG -> CAG	0.917	Substitution	Avena_longiglumis_438	infA
Avena_sativa_312	SNP (transition)	76032	76032	G		infA CDS	28	82	G -> A	CTA -> TTA	0.917	None	Avena_longiglumis_438	infA
Avena_sativa_312	SNP (transition)	77369	77369	G		rpl16 CDS	95	285	G -> A	GCC -> GCT	0.917	None	Avena_longiglumis_438	rpl16
Avena_sativa_312	SNP (transition)	77859	77859	G					G -> A		0.917		Avena_longiglumis_438
Avena_sativa_312	SNP (transition)	78407	78407	T					T -> C		0.917		Avena_longiglumis_438
Avena_sativa_312	SNP (transition)	78791	78791	A					A -> G		0.917		Avena_longiglumis_438
Avena_sativa_312	SNP (transition)	100032	100032	C					C -> T		0.917		Avena_longiglumis_438
Avena_sativa_312	SNP (transition)	101483	101483	G					G -> A		0.917		Avena_wiestii_439
Avena_sativa_312	SNP (transition)	102706	102706	G		ndhF CDS	436	1308	G -> A	TCC -> TCT	0.917	None	Avena_longiglumis_438	ndhF
Avena_sativa_312	SNP (transition)	103009	103009	A		ndhF CDS	335	1005	A -> G	GGT -> GGC	0.917	None	Avena_longiglumis_438	ndhF
Avena_sativa_312	SNP (transition)	105516	105516	C					C -> T		0.917		Avena_longiglumis_438
Avena_sativa_312	SNP (transition)	106133	106133	G	G -> S	ccsA CDS	116	346	G -> A	GGT -> AGT	0.917	Substitution	Avena_longiglumis_438	ccsA
Avena_sativa_312	SNP (transition)	106166	106166	C		ccsA CDS	127	379	C -> T	CTA -> TTA	0.917	None	Avena_atlantica_437	ccsA
Avena_sativa_312	SNP (transition)	109127	109127	G					G -> A		0.917		Avena_wiestii_439
Avena_sativa_312	SNP (transition)	110480	110480	C					C -> T		0.917		Avena_longiglumis_438
Avena_sativa_312	SNP (transition)	110996	110996	G		ndhI CDS	32	96	G -> A	CAC -> CAT	0.917	None	Avena_longiglumis_438	ndhI
Avena_sativa_312	SNP (transition)	111429	111429	G		ndhA CDS	283	849	G -> A	CCC -> CCT	0.917	None	Avena_longiglumis_438	ndhA
Avena_sativa_312	SNP (transition)	112155	112155	A					A -> G		0.917		Avena_nuda_443
Avena_sativa_312	SNP (transition)	112679	112679	G					G -> A		0.75		Avena_longiglumis_438
Avena_sativa_312	SNP (transition)	112948	112948	C		ndhA CDS	117	351	C -> T	TTG -> TTA	0.917	None	Avena_longiglumis_438	ndhA
Avena_sativa_312	SNP (transition)	113230	113230	G		ndhA CDS	23	69	G -> A	GTC -> GTT	0.917	None	Avena_ventricosa_275	ndhA
Avena_sativa_312	SNP (transition)	114542	114542	C					C -> T		0.917		Avena_wiestii_439
Avena_sativa_312	SNP (transition)	115993	115993	G					G -> A		0.917		Avena_longiglumis_438
Avena_sativa_312	SNP (transition)	105	105	A		psbA CDS	348	1044	A -> G	GTT -> GTC	0.833	None	Avena_eriantha_435, Avena_ventricosa_275	psbA
Avena_sativa_312	SNP (transition)	303	303	C		psbA CDS	282	846	C -> T	GGG -> GGA	0.833	None	Avena_eriantha_435, Avena_ventricosa_275	psbA
Avena_sativa_312	SNP (transition)	1680	1680	A					A -> G		0.833		Avena_eriantha_435, Avena_ventricosa_275
Avena_sativa_312	SNP (transition)	2024	2024	T		matK CDS	398	1194	T -> C	ACA -> ACG	0.833	None	Avena_eriantha_435, Avena_ventricosa_275	matK
Avena_sativa_312	SNP (transition)	2717	2717	A		matK CDS	167	501	A -> G	CTT -> CTC	0.833	None	Avena_eriantha_435, Avena_ventricosa_275	matK
Avena_sativa_312	SNP (transition)	3098	3098	G		matK CDS	40	120	G -> A	TCC -> TCT	0.833	None	Avena_eriantha_435, Avena_ventricosa_275	matK
Avena_sativa_312	SNP (transition)	3119	3119	G		matK CDS	33	99	G -> A	CAC -> CAT	0.833	None	Avena_eriantha_435, Avena_ventricosa_275	matK
Avena_sativa_312	SNP (transition)	3335	3335	A					A -> G		0.833		Avena_eriantha_435, Avena_ventricosa_275
Avena_sativa_312	SNP (transition)	3547	3547	A					A -> G		0.833		Avena_eriantha_435, Avena_ventricosa_275
Avena_sativa_312	SNP (transition)	3725	3725	G					G -> A		0.833		Avena_eriantha_435, Avena_ventricosa_275
Avena_sativa_312	SNP (transition)	3935	3935	G					G -> A		0.833		Avena_eriantha_435, Avena_ventricosa_275
Avena_sativa_312	SNP (transition)	4055	4055	A					A -> G		0.833		Avena_eriantha_435, Avena_ventricosa_275
Avena_sativa_312	SNP (transition)	4087	4087	C					C -> T		0.833		Avena_eriantha_435, Avena_ventricosa_275
Avena_sativa_312	SNP (transition)	4231	4231	C					C -> T		0.833		Avena_eriantha_435, Avena_ventricosa_275
Avena_sativa_312	SNP (transition)	4274	4274	G					G -> A		0.833		Avena_eriantha_435, Avena_ventricosa_275
Avena_sativa_312	SNP (transition)	5066	5066	C					C -> T		0.833		Avena_eriantha_435, Avena_ventricosa_275
Avena_sativa_312	SNP (transition)	5708	5708	C					C -> T		0.833		Avena_eriantha_435, Avena_ventricosa_275
Avena_sativa_312	SNP (transition)	5805	5805	A					A -> G		0.833		Avena_eriantha_435, Avena_ventricosa_275
Avena_sativa_312	SNP (transition)	5919	5919	C					C -> T		0.833		Avena_eriantha_435, Avena_ventricosa_275
Avena_sativa_312	SNP (transition)	6081	6081	G					G -> A		0.833		Avena_eriantha_435, Avena_ventricosa_275
Avena_sativa_312	SNP (transition)	6123	6123	G					G -> A		0.833		Avena_eriantha_435, Avena_ventricosa_275
Avena_sativa_312	SNP (transition)	6124	6124	A					A -> G		0.833		Avena_eriantha_435, Avena_ventricosa_275
Avena_sativa_312	SNP (transition)	6214	6214	T					T -> C		0.833		Avena_eriantha_435, Avena_ventricosa_275
Avena_sativa_312	SNP (transition)	6540	6540	G					G -> A		0.833		Avena_eriantha_435, Avena_ventricosa_275
Avena_sativa_312	SNP (transition)	7156	7156	G					G -> A		0.833		Avena_eriantha_435, Avena_ventricosa_275
Avena_sativa_312	SNP (transition)	7193	7193	T					T -> C		0.833		Avena_eriantha_435, Avena_ventricosa_275
Avena_sativa_312	SNP (transition)	7893	7893	A					A -> G		0.833		Avena_eriantha_435, Avena_ventricosa_275
Avena_sativa_312	SNP (transition)	7908	7908	T					T -> C		0.833		Avena_eriantha_435, Avena_ventricosa_275
Avena_sativa_312	SNP (transition)	7969	7969	C					C -> T		0.667		Avena_eriantha_435, Avena_ventricosa_275
Avena_sativa_312	SNP (transition)	8902	8902	T		psbD CDS	84	252	T -> C	AAT -> AAC	0.833	None	Avena_eriantha_435, Avena_ventricosa_275	psbD
Avena_sativa_312	SNP (transition)	8924	8924	T		psbD CDS	92	274	T -> C	TTA -> CTA	0.833	None	Avena_eriantha_435, Avena_ventricosa_275	psbD
Avena_sativa_312	SNP (transition)	9148	9148	T		psbD CDS	166	498	T -> C	TCT -> TCC	0.833	None	Avena_eriantha_435, Avena_ventricosa_275	psbD
Avena_sativa_312	SNP (transition)	9317	9317	T		psbD CDS	223	667	T -> C	TTA -> CTA	0.833	None	Avena_eriantha_435, Avena_ventricosa_275	psbD
Avena_sativa_312	SNP (transition)	10403	10403	A		psbC CDS	248	744	A -> G	GGA -> GGG	0.833	None	Avena_eriantha_435, Avena_ventricosa_275	psbC
Avena_sativa_312	SNP (transition)	10463	10463	G		psbC CDS	268	804	G -> A	GGG -> GGA	0.833	None	Avena_eriantha_435, Avena_ventricosa_275	psbC
Avena_sativa_312	SNP (transition)	10643	10643	C		psbC CDS	328	984	C -> T	GTC -> GTT	0.833	None	Avena_eriantha_435, Avena_ventricosa_275	psbC
Avena_sativa_312	SNP (transition)	10886	10886	C		psbC CDS	409	1227	C -> T	GGC -> GGT	0.833	None	Avena_eriantha_435, Avena_ventricosa_275	psbC
Avena_sativa_312	SNP (transition)	11422	11422	G					G -> A		0.833		Avena_eriantha_435, Avena_ventricosa_275
Avena_sativa_312	SNP (transition)	11460	11460	C					C -> T		0.833		Avena_eriantha_435, Avena_ventricosa_275
Avena_sativa_312	SNP (transition)	12149	12149	C					C -> T		0.833		Avena_eriantha_435, Avena_ventricosa_275
Avena_sativa_312	SNP (transition)	12314	12314	A					A -> G		0.833		Avena_eriantha_435, Avena_ventricosa_275
Avena_sativa_312	SNP (transition)	12315	12315	G					G -> A		0.833		Avena_nuda_443, Avena_strigosa_315
Avena_sativa_312	SNP (transition)	12333	12333	A					A -> G		0.833		Avena_eriantha_435, Avena_ventricosa_275
Avena_sativa_312	SNP (transition)	12473	12473	A					A -> G		0.833		Avena_eriantha_435, Avena_ventricosa_275
Avena_sativa_312	SNP (transition)	12979	12979	C					C -> T		0.833		Avena_eriantha_435, Avena_ventricosa_275
Avena_sativa_312	SNP (transition)	13235	13235	A					A -> G		0.833		Avena_eriantha_435, Avena_ventricosa_275
Avena_sativa_312	SNP (transition)	13623	13623	G					G -> A		0.833		Avena_eriantha_435, Avena_ventricosa_275
Avena_sativa_312	SNP (transition)	13629	13629	A					A -> G		0.833		Avena_eriantha_435, Avena_ventricosa_275
Avena_sativa_312	SNP (transition)	13639	13639	G					G -> A		0.833		Avena_eriantha_435, Avena_ventricosa_275
Avena_sativa_312	SNP (transition)	13663	13663	T					T -> C		0.833		Avena_eriantha_435, Avena_ventricosa_275
Avena_sativa_312	SNP (transition)	14169	14169	C					C -> T		0.833		Avena_eriantha_435, Avena_ventricosa_275
Avena_sativa_312	SNP (transition)	14227	14227	A					A -> G		0.833		Avena_eriantha_435, Avena_ventricosa_275
Avena_sativa_312	SNP (transition)	14231	14231	C					C -> T		0.833		Avena_eriantha_435, Avena_ventricosa_275
Avena_sativa_312	SNP (transition)	14233	14233	A					A -> G		0.833		Avena_eriantha_435, Avena_ventricosa_275
Avena_sativa_312	SNP (transition)	14489	14489	G					G -> A		0.833		Avena_eriantha_435, Avena_ventricosa_275
Avena_sativa_312	SNP (transition)	15772	15772	A					A -> G		0.833		Avena_eriantha_435, Avena_ventricosa_275
Avena_sativa_312	SNP (transition)	16011	16011	A					A -> G		0.833		Avena_eriantha_435, Avena_ventricosa_275
Avena_sativa_312	SNP (transition)	16322	16322	A					A -> G		0.833		Avena_eriantha_435, Avena_ventricosa_275
Avena_sativa_312	SNP (transition)	16527	16527	G					G -> A		0.833		Avena_eriantha_435, Avena_ventricosa_275
Avena_sativa_312	SNP (transition)	17035	17035	T		petN CDS	20	60	T -> C	TCA -> TCG	0.833	None	Avena_eriantha_435, Avena_ventricosa_275	petN
Avena_sativa_312	SNP (transition)	17634	17634	A					A -> G		0.833		Avena_eriantha_435, Avena_ventricosa_275
Avena_sativa_312	SNP (transition)	17860	17860	C					C -> T		0.833		Avena_eriantha_435, Avena_ventricosa_275
Avena_sativa_312	SNP (transition)	17915	17915	T					T -> C		0.833		Avena_eriantha_435, Avena_ventricosa_275
Avena_sativa_312	SNP (transition)	17992	17992	C					C -> T		0.833		Avena_eriantha_435, Avena_ventricosa_275
Avena_sativa_312	SNP (transition)	18179	18179	C					C -> T		0.833		Avena_eriantha_435, Avena_ventricosa_275
Avena_sativa_312	SNP (transition)	18435	18435	T					T -> C		0.833		Avena_eriantha_435, Avena_ventricosa_275
Avena_sativa_312	SNP (transition)	18530	18530	C					C -> T		0.833		Avena_eriantha_435, Avena_ventricosa_275
Avena_sativa_312	SNP (transition)	18633	18633	T					T -> C		0.833		Avena_eriantha_435, Avena_ventricosa_275
Avena_sativa_312	SNP (transition)	19761	19761	G		rpoB CDS	241	723	G -> A	TTG -> TTA	0.833	None	Avena_eriantha_435, Avena_ventricosa_275	rpoB
Avena_sativa_312	SNP (transition)	19992	19992	G		rpoB CDS	318	954	G -> A	GCG -> GCA	0.833	None	Avena_eriantha_435, Avena_ventricosa_275	rpoB
Avena_sativa_312	SNP (transition)	20091	20091	C		rpoB CDS	351	1053	C -> T	ACC -> ACT	0.833	None	Avena_eriantha_435, Avena_ventricosa_275	rpoB
Avena_sativa_312	SNP (transition)	20256	20256	T		rpoB CDS	406	1218	T -> C	ACT -> ACC	0.833	None	Avena_eriantha_435, Avena_ventricosa_275	rpoB
Avena_sativa_312	SNP (transition)	20490	20490	G		rpoB CDS	484	1452	G -> A	GAG -> GAA	0.833	None	Avena_eriantha_435, Avena_ventricosa_275	rpoB
Avena_sativa_312	SNP (transition)	20514	20514	T		rpoB CDS	492	1476	T -> C	AAT -> AAC	0.833	None	Avena_eriantha_435, Avena_ventricosa_275	rpoB
Avena_sativa_312	SNP (transition)	20541	20541	A		rpoB CDS	501	1503	A -> G	CAA -> CAG	0.833	None	Avena_eriantha_435, Avena_ventricosa_275	rpoB
Avena_sativa_312	SNP (transition)	20571	20571	C		rpoB CDS	511	1533	C -> T	CGC -> CGT	0.833	None	Avena_eriantha_435, Avena_ventricosa_275	rpoB
Avena_sativa_312	SNP (transition)	20800	20800	G	V -> I	rpoB CDS	588	1762	G -> A	GTT -> ATT	0.833	Substitution	Avena_eriantha_435, Avena_ventricosa_275	rpoB
Avena_sativa_312	SNP (transition)	20943	20943	T		rpoB CDS	635	1905	T -> C	GTT -> GTC	0.833	None	Avena_eriantha_435, Avena_ventricosa_275	rpoB
Avena_sativa_312	SNP (transition)	21540	21540	G		rpoB CDS	834	2502	G -> A	GGG -> GGA	0.833	None	KM974733, KX756180	rpoB
Avena_sativa_312	SNP (transition)	22086	22086	C		rpoB CDS	1016	3048	C -> T	TCC -> TCT	0.833	None	Avena_eriantha_435, Avena_ventricosa_275	rpoB
Avena_sativa_312	SNP (transition)	22452	22452	C		rpoC1 CDS	47	141	C -> T	ACC -> ACT	0.833	None	Avena_eriantha_435, Avena_ventricosa_275	rpoC1
Avena_sativa_312	SNP (transition)	22554	22554	C		rpoC1 CDS	81	243	C -> T	AAC -> AAT	0.833	None	Avena_eriantha_435, Avena_ventricosa_275	rpoC1
Avena_sativa_312	SNP (transition)	22776	22776	T		rpoC1 CDS	155	465	T -> C	CCT -> CCC	0.833	None	Avena_eriantha_435, Avena_ventricosa_275	rpoC1
Avena_sativa_312	SNP (transition)	23148	23148	T		rpoC1 CDS	279	837	T -> C	ATT -> ATC	0.833	None	Avena_eriantha_435, Avena_ventricosa_275	rpoC1
Avena_sativa_312	SNP (transition)	23265	23265	A		rpoC1 CDS	318	954	A -> G	GCA -> GCG	0.833	None	Avena_eriantha_435, Avena_ventricosa_275	rpoC1
Avena_sativa_312	SNP (transition)	23280	23280	T		rpoC1 CDS	323	969	T -> C	TGT -> TGC	0.833	None	Avena_eriantha_435, Avena_ventricosa_275	rpoC1
Avena_sativa_312	SNP (transition)	23415	23415	T		rpoC1 CDS	368	1104	T -> C	CGT -> CGC	0.833	None	Avena_eriantha_435, Avena_ventricosa_275	rpoC1
Avena_sativa_312	SNP (transition)	23451	23451	G		rpoC1 CDS	380	1140	G -> A	GGG -> GGA	0.833	None	Avena_eriantha_435, Avena_ventricosa_275	rpoC1
Avena_sativa_312	SNP (transition)	23778	23778	C		rpoC1 CDS	489	1467	C -> T	GAC -> GAT	0.833	None	Avena_eriantha_435, Avena_ventricosa_275	rpoC1
Avena_sativa_312	SNP (transition)	24051	24051	A		rpoC1 CDS	580	1740	A -> G	GAA -> GAG	0.833	None	Avena_eriantha_435, Avena_ventricosa_275	rpoC1
Avena_sativa_312	SNP (transition)	24154	24154	G	V -> I	rpoC1 CDS	615	1843	G -> A	GTT -> ATT	0.833	Substitution	Avena_eriantha_435, Avena_ventricosa_275	rpoC1
Avena_sativa_312	SNP (transition)	24164	24164	G	R -> K	rpoC1 CDS	618	1853	G -> A	AGA -> AAA	0.833	Substitution	Avena_eriantha_435, Avena_ventricosa_275	rpoC1
Avena_sativa_312	SNP (transition)	24980	24980	C		rpoC2 CDS	139	417	C -> T	AAC -> AAT	0.833	None	Avena_eriantha_435, Avena_ventricosa_275	rpoC2
Avena_sativa_312	SNP (transition)	25160	25160	T		rpoC2 CDS	199	597	T -> C	GCT -> GCC	0.833	None	Avena_eriantha_435, Avena_ventricosa_275	rpoC2
Avena_sativa_312	SNP (transition)	25298	25298	T		rpoC2 CDS	245	735	T -> C	GGT -> GGC	0.833	None	Avena_eriantha_435, Avena_ventricosa_275	rpoC2
Avena_sativa_312	SNP (transition)	25532	25532	A		rpoC2 CDS	323	969	A -> G	GTA -> GTG	0.833	None	Avena_eriantha_435, Avena_ventricosa_275	rpoC2
Avena_sativa_312	SNP (transition)	25754	25754	G		rpoC2 CDS	397	1191	G -> A	CAG -> CAA	0.833	None	Avena_eriantha_435, Avena_ventricosa_275	rpoC2
Avena_sativa_312	SNP (transition)	26038	26038	T	V -> A	rpoC2 CDS	492	1475	T -> C	GTG -> GCG	0.833	Substitution	Avena_eriantha_435, Avena_ventricosa_275	rpoC2
Avena_sativa_312	SNP (transition)	26130	26130	G	V -> M	rpoC2 CDS	523	1567	G -> A	GTG -> ATG	0.833	Substitution	Avena_eriantha_435, Avena_ventricosa_275	rpoC2
Avena_sativa_312	SNP (transition)	26256	26256	C		rpoC2 CDS	565	1693	C -> T	CTA -> TTA	0.833	None	Avena_eriantha_435, Avena_ventricosa_275	rpoC2
Avena_sativa_312	SNP (transition)	26280	26280	G	V -> I	rpoC2 CDS	573	1717	G -> A	GTC -> ATC	0.75	Substitution	Avena_eriantha_435, Avena_ventricosa_275	rpoC2
Avena_sativa_312	SNP (transition)	26336	26336	C		rpoC2 CDS	591	1773	C -> T	GAC -> GAT	0.833	None	Avena_eriantha_435, Avena_ventricosa_275	rpoC2
Avena_sativa_312	SNP (transition)	26584	26584	A	E -> G	rpoC2 CDS	674	2021	A -> G	GAA -> GGA	0.833	Substitution	Avena_eriantha_435, Avena_ventricosa_275	rpoC2
Avena_sativa_312	SNP (transition)	26650	26650	C	S -> L	rpoC2 CDS	696	2087	C -> T	TCA -> TTA	0.833	Substitution	Avena_eriantha_435, Avena_ventricosa_275	rpoC2
Avena_sativa_312	SNP (transition)	26708	26708	G		rpoC2 CDS	715	2145	G -> A	GAG -> GAA	0.833	None	Avena_eriantha_435, Avena_ventricosa_275	rpoC2
Avena_sativa_312	SNP (transition)	26726	26726	C		rpoC2 CDS	721	2163	C -> T	GAC -> GAT	0.833	None	Avena_eriantha_435, Avena_ventricosa_275	rpoC2
Avena_sativa_312	SNP (transition)	27041	27041	A		rpoC2 CDS	826	2478	A -> G	GCA -> GCG	0.833	None	Avena_eriantha_435, Avena_ventricosa_275	rpoC2
Avena_sativa_312	SNP (transition)	27078	27078	A	R -> G	rpoC2 CDS	839	2515	A -> G	AGA -> GGA	0.833	Substitution	Avena_eriantha_435, Avena_ventricosa_275	rpoC2
Avena_sativa_312	SNP (transition)	27147	27147	T	F -> L	rpoC2 CDS	862	2584	T -> C	TTC -> CTC	0.833	Substitution	Avena_eriantha_435, Avena_ventricosa_275	rpoC2
Avena_sativa_312	SNP (transition)	27239	27239	A		rpoC2 CDS	892	2676	A -> G	CAA -> CAG	0.833	None	Avena_eriantha_435, Avena_ventricosa_275	rpoC2
Avena_sativa_312	SNP (transition)	27335	27335	C		rpoC2 CDS	924	2772	C -> T	AAC -> AAT	0.833	None	Avena_eriantha_435, Avena_ventricosa_275	rpoC2
Avena_sativa_312	SNP (transition)	27701	27701	C		rpoC2 CDS	1046	3138	C -> T	CAC -> CAT	0.833	None	Avena_eriantha_435, Avena_ventricosa_275	rpoC2
Avena_sativa_312	SNP (transition)	27979	27979	C	A -> V	rpoC2 CDS	1139	3416	C -> T	GCC -> GTC	0.833	Substitution	Avena_eriantha_435, Avena_ventricosa_275	rpoC2
Avena_sativa_312	SNP (transition)	28187	28187	G		rpoC2 CDS	1208	3624	G -> A	AAG -> AAA	0.833	None	Avena_eriantha_435, Avena_ventricosa_275	rpoC2
Avena_sativa_312	SNP (transition)	28727	28727	T		rpoC2 CDS	1388	4164	T -> C	CGT -> CGC	0.833	None	Avena_eriantha_435, Avena_ventricosa_275	rpoC2
Avena_sativa_312	SNP (transition)	28921	28921	C	S -> F	rpoC2 CDS	1453	4358	C -> T	TCT -> TTT	0.833	Substitution	Avena_eriantha_435, Avena_ventricosa_275	rpoC2
Avena_sativa_312	SNP (transition)	29729	29729	T		rps2 CDS	147	441	T -> C	ACT -> ACC	0.833	None	Avena_eriantha_435, Avena_ventricosa_275	rps2
Avena_sativa_312	SNP (transition)	29792	29792	C		rps2 CDS	168	504	C -> T	CTC -> CTT	0.833	None	Avena_eriantha_435, Avena_ventricosa_275	rps2
Avena_sativa_312	SNP (transition)	29912	29912	C		rps2 CDS	208	624	C -> T	GAC -> GAT	0.833	None	Avena_eriantha_435, Avena_ventricosa_275	rps2
Avena_sativa_312	SNP (transition)	30287	30287	G	G -> E	atpI CDS	13	38	G -> A	GGG -> GAG	0.833	Substitution	Avena_eriantha_435, Avena_ventricosa_275	atpI
Avena_sativa_312	SNP (transition)	30543	30543	T		atpI CDS	98	294	T -> C	ATT -> ATC	0.833	None	Avena_eriantha_435, Avena_ventricosa_275	atpI
Avena_sativa_312	SNP (transition)	30783	30783	G		atpI CDS	178	534	G -> A	GAG -> GAA	0.833	None	Avena_eriantha_435, Avena_ventricosa_275	atpI
Avena_sativa_312	SNP (transition)	31288	31288	A					A -> G		0.833		Avena_eriantha_435, Avena_ventricosa_275
Avena_sativa_312	SNP (transition)	31421	31421	T					T -> C		0.833		Avena_eriantha_435, Avena_ventricosa_275
Avena_sativa_312	SNP (transition)	31462	31462	T					T -> C		0.833		Avena_eriantha_435, Avena_ventricosa_275
Avena_sativa_312	SNP (transition)	31555	31555	C		atpH CDS	4	10	C -> T	CTA -> TTA	0.833	None	Avena_eriantha_435, Avena_ventricosa_275	atpH
Avena_sativa_312	SNP (transition)	31698	31698	C		atpH CDS	51	153	C -> T	GGC -> GGT	0.833	None	Avena_eriantha_435, Avena_ventricosa_275	atpH
Avena_sativa_312	SNP (transition)	31953	31953	T					T -> C		0.833		Avena_eriantha_435, Avena_ventricosa_275
Avena_sativa_312	SNP (transition)	32300	32300	C		atpF CDS	16	48	C -> T	TCC -> TCT	0.833	None	Avena_eriantha_435, Avena_ventricosa_275	atpF
Avena_sativa_312	SNP (transition)	33056	33056	A					A -> G		0.833		Avena_eriantha_435, Avena_ventricosa_275
Avena_sativa_312	SNP (transition)	33599	33599	C		atpF CDS	174	522	C -> T	GGC -> GGT	0.833	None	Avena_eriantha_435, Avena_ventricosa_275	atpF
Avena_sativa_312	SNP (transition)	33605	33605	T		atpF CDS	176	528	T -> C	CTT -> CTC	0.833	None	Avena_eriantha_435, Avena_ventricosa_275	atpF
Avena_sativa_312	SNP (transition)	33690	33690	C					C -> T		0.833		Avena_eriantha_435, Avena_ventricosa_275
Avena_sativa_312	SNP (transition)	33738	33738	T		atpA CDS	6	18	T -> C	GTT -> GTC	0.833	None	Avena_eriantha_435, Avena_ventricosa_275	atpA
Avena_sativa_312	SNP (transition)	34116	34116	T		atpA CDS	132	396	T -> C	TCT -> TCC	0.833	None	Avena_eriantha_435, Avena_ventricosa_275	atpA
Avena_sativa_312	SNP (transition)	34146	34146	C		atpA CDS	142	426	C -> T	TCC -> TCT	0.833	None	Avena_eriantha_435, Avena_ventricosa_275	atpA
Avena_sativa_312	SNP (transition)	34335	34335	C		atpA CDS	205	615	C -> T	TCC -> TCT	0.833	None	Avena_eriantha_435, Avena_ventricosa_275	atpA
Avena_sativa_312	SNP (transition)	34431	34431	C		atpA CDS	237	711	C -> T	TAC -> TAT	0.833	None	Avena_eriantha_435, Avena_ventricosa_275	atpA
Avena_sativa_312	SNP (transition)	35001	35001	C		atpA CDS	427	1281	C -> T	AAC -> AAT	0.833	None	Avena_eriantha_435, Avena_ventricosa_275	atpA
Avena_sativa_312	SNP (transition)	35214	35214	A		atpA CDS	498	1494	A -> G	CTA -> CTG	0.833	None	Avena_eriantha_435, Avena_ventricosa_275	atpA
Avena_sativa_312	SNP (transition)	35253	35253	C					C -> T		0.833		Avena_eriantha_435, Avena_ventricosa_275
Avena_sativa_312	SNP (transition)	35452	35452	T					T -> C		0.833		Avena_eriantha_435, Avena_ventricosa_275
Avena_sativa_312	SNP (transition)	35468	35468	C					C -> T		0.833		Avena_eriantha_435, Avena_ventricosa_275
Avena_sativa_312	SNP (transition)	35480	35480	A					A -> G		0.833		Avena_eriantha_435, Avena_ventricosa_275
Avena_sativa_312	SNP (transition)	35747	35747	C					C -> T		0.833		Avena_eriantha_435, Avena_ventricosa_275
Avena_sativa_312	SNP (transition)	37537	37537	A		psaB CDS	310	930	A -> G	CCT -> CCC	0.833	None	Avena_eriantha_435, Avena_ventricosa_275	psaB
Avena_sativa_312	SNP (transition)	37789	37789	T		psaB CDS	226	678	T -> C	TTA -> TTG	0.833	None	Avena_eriantha_435, Avena_ventricosa_275	psaB
Avena_sativa_312	SNP (transition)	37798	37798	C		psaB CDS	223	669	C -> T	GGG -> GGA	0.833	None	Avena_eriantha_435, Avena_ventricosa_275	psaB
Avena_sativa_312	SNP (transition)	39044	39044	T		psaA CDS	567	1701	T -> C	CTA -> CTG	0.833	None	Avena_eriantha_435, Avena_ventricosa_275	psaA
Avena_sativa_312	SNP (transition)	39602	39602	G		psaA CDS	381	1143	G -> A	TAC -> TAT	0.833	None	Avena_eriantha_435, Avena_ventricosa_275	psaA
Avena_sativa_312	SNP (transition)	40079	40079	G		psaA CDS	222	666	G -> A	AAC -> AAT	0.833	None	Avena_eriantha_435, Avena_ventricosa_275	psaA
Avena_sativa_312	SNP (transition)	40975	40975	T					T -> C		0.833		Avena_eriantha_435, Avena_ventricosa_275
Avena_sativa_312	SNP (transition)	41127	41127	A					A -> G		0.833		Avena_eriantha_435, Avena_ventricosa_275
Avena_sativa_312	SNP (transition)	41147	41147	T					T -> C		0.833		Avena_eriantha_435, Avena_ventricosa_275
Avena_sativa_312	SNP (transition)	41386	41386	T					T -> C		0.833		Avena_eriantha_435, Avena_ventricosa_275
Avena_sativa_312	SNP (transition)	41706	41706	C					C -> T		0.833		Avena_eriantha_435, Avena_ventricosa_275
Avena_sativa_312	SNP (transition)	41737	41737	C					C -> T		0.833		Avena_eriantha_435, Avena_ventricosa_275
Avena_sativa_312	SNP (transition)	42018	42018	G					G -> A		0.833		Avena_eriantha_435, Avena_ventricosa_275
Avena_sativa_312	SNP (transition)	42210	42210	C					C -> T		0.833		Avena_eriantha_435, Avena_ventricosa_275
Avena_sativa_312	SNP (transition)	42237	42237	C					C -> T		0.833		Avena_eriantha_435, Avena_ventricosa_275
Avena_sativa_312	SNP (transition)	42584	42584	G					G -> A		0.833		Avena_eriantha_435, Avena_ventricosa_275
Avena_sativa_312	SNP (transition)	42692	42692	T					T -> C		0.833		Avena_eriantha_435, Avena_ventricosa_275
Avena_sativa_312	SNP (transition)	43183	43183	T					T -> C		0.833		Avena_eriantha_435, Avena_ventricosa_275
Avena_sativa_312	SNP (transition)	43463	43463	C					C -> T		0.833		Avena_eriantha_435, Avena_ventricosa_275
Avena_sativa_312	SNP (transition)	43524	43524	T					T -> C		0.833		Avena_eriantha_435, Avena_ventricosa_275
Avena_sativa_312	SNP (transition)	43648	43648	T					T -> C		0.833		Avena_eriantha_435, Avena_ventricosa_275
Avena_sativa_312	SNP (transition)	43731	43731	T					T -> C		0.833		Avena_eriantha_435, Avena_ventricosa_275
Avena_sativa_312	SNP (transition)	43928	43928	T					T -> C		0.833		Avena_eriantha_435, Avena_ventricosa_275
Avena_sativa_312	SNP (transition)	44206	44206	C					C -> T		0.833		Avena_eriantha_435, Avena_ventricosa_275
Avena_sativa_312	SNP (transition)	44362	44362	C					C -> T		0.833		Avena_eriantha_435, Avena_ventricosa_275
Avena_sativa_312	SNP (transition)	44470	44470	T		rps4 CDS	173	519	T -> C	GGA -> GGG	0.833	None	Avena_eriantha_435, Avena_ventricosa_275	rps4
Avena_sativa_312	SNP (transition)	44671	44671	T		rps4 CDS	106	318	T -> C	GGA -> GGG	0.833	None	Avena_eriantha_435, Avena_ventricosa_275	rps4
Avena_sativa_312	SNP (transition)	44686	44686	A		rps4 CDS	101	303	A -> G	GCT -> GCC	0.833	None	Avena_eriantha_435, Avena_ventricosa_275	rps4
Avena_sativa_312	SNP (transition)	45149	45149	T					T -> C		0.833		Avena_eriantha_435, Avena_ventricosa_275
Avena_sativa_312	SNP (transition)	45753	45753	A					A -> G		0.833		Avena_eriantha_435, Avena_ventricosa_275
Avena_sativa_312	SNP (transition)	45797	45797	G					G -> A		0.833		Avena_eriantha_435, Avena_ventricosa_275
Avena_sativa_312	SNP (transition)	45933	45933	C					C -> T		0.833		Avena_eriantha_435, Avena_ventricosa_275
Avena_sativa_312	SNP (transition)	45955	45955	C					C -> T		0.833		Avena_eriantha_435, Avena_ventricosa_275
Avena_sativa_312	SNP (transition)	45960	45960	G					G -> A		0.083		Avena_eriantha_435, Avena_ventricosa_275
Avena_sativa_312	SNP (transition)	46157	46157	C					C -> T		0.833		Avena_eriantha_435, Avena_ventricosa_275
Avena_sativa_312	SNP (transition)	46427	46427	C					C -> T		0.833		Avena_eriantha_435, Avena_ventricosa_275
Avena_sativa_312	SNP (transition)	46761	46761	A					A -> G		0.833		Avena_eriantha_435, Avena_ventricosa_275
Avena_sativa_312	SNP (transition)	46766	46766	C					C -> T		0.833		Avena_eriantha_435, Avena_ventricosa_275
Avena_sativa_312	SNP (transition)	47063	47063	A					A -> G		0.833		Avena_eriantha_435, Avena_ventricosa_275
Avena_sativa_312	SNP (transition)	47159	47159	G					G -> A		0.833		Avena_eriantha_435, Avena_ventricosa_275
Avena_sativa_312	SNP (transition)	47205	47205	G					G -> A		0.833		Avena_eriantha_435, Avena_ventricosa_275
Avena_sativa_312	SNP (transition)	47387	47387	A					A -> G		0.833		Avena_eriantha_435, Avena_ventricosa_275
Avena_sativa_312	SNP (transition)	47515	47515	A					A -> G		0.833		Avena_eriantha_435, Avena_ventricosa_275
Avena_sativa_312	SNP (transition)	47775	47775	C		ndhJ CDS	99	297	C -> T	CCG -> CCA	0.833	None	Avena_eriantha_435, Avena_ventricosa_275	ndhJ
Avena_sativa_312	SNP (transition)	48138	48138	A					A -> G		0.833		Avena_eriantha_435, Avena_ventricosa_275
Avena_sativa_312	SNP (transition)	48593	48593	G		ndhK CDS	106	318	G -> A	GCC -> GCT	0.833	None	Avena_eriantha_435, Avena_ventricosa_275	ndhK
Avena_sativa_312	SNP (transition)	48782	48782	G		ndhK CDS	43	129	G -> A	AAC -> AAT	0.833	None	Avena_eriantha_435, Avena_ventricosa_275	ndhK
Avena_sativa_312	SNP (transition)	48943	48943	A		ndhC CDS	107	321	A -> G	GGT -> GGC	0.833	None	Avena_eriantha_435, Avena_ventricosa_275	ndhC
Avena_sativa_312	SNP (transition)	49240	49240	G		ndhC CDS	8	24	G -> A	GAC -> GAT	0.833	None	Avena_eriantha_435, Avena_ventricosa_275	ndhC
Avena_sativa_312	SNP (transition)	49531	49531	C					C -> T		0.833		Avena_eriantha_435, Avena_ventricosa_275
Avena_sativa_312	SNP (transition)	49726	49726	G					G -> A		0.833		Avena_eriantha_435, Avena_ventricosa_275
Avena_sativa_312	SNP (transition)	49985	49985	C					C -> T		0.833		Avena_eriantha_435, Avena_ventricosa_275
Avena_sativa_312	SNP (transition)	50009	50009	C					C -> T		0.833		Avena_eriantha_435, Avena_ventricosa_275
Avena_sativa_312	SNP (transition)	50096	50096	T					T -> C		0.833		Avena_eriantha_435, Avena_ventricosa_275
Avena_sativa_312	SNP (transition)	50123	50123	G					G -> A		0.833		Avena_eriantha_435, Avena_ventricosa_275
Avena_sativa_312	SNP (transition)	50698	50698	C					C -> T		0.833		Avena_eriantha_435, Avena_ventricosa_275
Avena_sativa_312	SNP (transition)	51015	51015	A					A -> G		0.833		Avena_eriantha_435, Avena_ventricosa_275
Avena_sativa_312	SNP (transition)	51248	51248	T					T -> C		0.833		Avena_eriantha_435, Avena_ventricosa_275
Avena_sativa_312	SNP (transition)	51412	51412	T		atpE CDS	84	252	T -> C	CTA -> CTG	0.833	None	Avena_eriantha_435, Avena_ventricosa_275	atpE
Avena_sativa_312	SNP (transition)	51631	51631	C		atpE CDS	11	33	C -> T	AAG -> AAA	0.833	None	Avena_eriantha_435, Avena_ventricosa_275	atpE
Avena_sativa_312	SNP (transition)	52275	52275	A		atpB CDS	294	882	A -> G	TCT -> TCC	0.833	None	Avena_eriantha_435, Avena_ventricosa_275	atpB
Avena_sativa_312	SNP (transition)	52299	52299	A		atpB CDS	286	858	A -> G	TCT -> TCC	0.833	None	Avena_eriantha_435, Avena_ventricosa_275	atpB
Avena_sativa_312	SNP (transition)	52311	52311	C		atpB CDS	282	846	C -> T	GGG -> GGA	0.833	None	Avena_eriantha_435, Avena_ventricosa_275	atpB
Avena_sativa_312	SNP (transition)	52377	52377	G		atpB CDS	260	780	G -> A	TTC -> TTT	0.833	None	Avena_eriantha_435, Avena_ventricosa_275	atpB
Avena_sativa_312	SNP (transition)	52431	52431	T		atpB CDS	242	726	T -> C	CCA -> CCG	0.833	None	Avena_eriantha_435, Avena_ventricosa_275	atpB
Avena_sativa_312	SNP (transition)	53019	53019	G		atpB CDS	46	138	G -> A	GCC -> GCT	0.833	None	Avena_eriantha_435, Avena_ventricosa_275	atpB
Avena_sativa_312	SNP (transition)	53231	53231	T					T -> C		0.833		Avena_eriantha_435, Avena_ventricosa_275
Avena_sativa_312	SNP (transition)	53388	53388	G					G -> A		0.833		Avena_eriantha_435, Avena_ventricosa_275
Avena_sativa_312	SNP (transition)	53576	53576	G					G -> A		0.833		Avena_eriantha_435, Avena_ventricosa_275
Avena_sativa_312	SNP (transition)	53727	53727	G					G -> A		0.833		Avena_eriantha_435, Avena_ventricosa_275
Avena_sativa_312	SNP (transition)	53854	53854	A					A -> G		0.833		Avena_eriantha_435, Avena_ventricosa_275
Avena_sativa_312	SNP (transition)	55225	55225	C		rbcL CDS	426	1278	C -> T	GCC -> GCT	0.833	None	Avena_eriantha_435, Avena_ventricosa_275	rbcL
Avena_sativa_312	SNP (transition)	55360	55360	G		rbcL CDS	471	1413	G -> A	CCG -> CCA	0.833	None	Avena_eriantha_435, Avena_ventricosa_275	rbcL
Avena_sativa_312	SNP (transition)	55432	55432	G					G -> A		0.833		Avena_eriantha_435, Avena_ventricosa_275
Avena_sativa_312	SNP (transition)	55948	55948	A					A -> G		0.833		Avena_eriantha_435, Avena_ventricosa_275
Avena_sativa_312	SNP (transition)	56022	56022	G					G -> A		0.833		Avena_eriantha_435, Avena_ventricosa_275
Avena_sativa_312	SNP (transition)	56307	56307	T					T -> C		0.833		Avena_eriantha_435, Avena_ventricosa_275
Avena_sativa_312	SNP (transition)	56539	56539	C					C -> T		0.833		Avena_eriantha_435, Avena_ventricosa_275
Avena_sativa_312	SNP (transition)	56733	56733	T					T -> C		0.833		Avena_eriantha_435, Avena_ventricosa_275
Avena_sativa_312	SNP (transition)	56967	56967	C					C -> T		0.833		Avena_eriantha_435, Avena_ventricosa_275
Avena_sativa_312	SNP (transition)	57251	57251	T					T -> C		0.833		Avena_eriantha_435, Avena_ventricosa_275
Avena_sativa_312	SNP (transition)	57257	57257	T					T -> C		0.833		Avena_eriantha_435, Avena_ventricosa_275
Avena_sativa_312	SNP (transition)	57291	57291	G					G -> A		0.833		Avena_eriantha_435, Avena_ventricosa_275
Avena_sativa_312	SNP (transition)	57409	57409	C					C -> T		0.833		Avena_eriantha_435, Avena_ventricosa_275
Avena_sativa_312	SNP (transition)	57798	57798	T		ycf4 CDS	114	342	T -> C	CGT -> CGC	0.833	None	Avena_eriantha_435, Avena_ventricosa_275	ycf4
Avena_sativa_312	SNP (transition)	57849	57849	A		ycf4 CDS	131	393	A -> G	CAA -> CAG	0.833	None	Avena_eriantha_435, Avena_ventricosa_275	ycf4
Avena_sativa_312	SNP (transition)	58092	58092	A					A -> G		0.833		Avena_eriantha_435, Avena_ventricosa_275
Avena_sativa_312	SNP (transition)	58102	58102	T					T -> C		0.833		Avena_eriantha_435, Avena_ventricosa_275
Avena_sativa_312	SNP (transition)	58138	58138	G					G -> A		0.833		Avena_eriantha_435, Avena_ventricosa_275
Avena_sativa_312	SNP (transition)	58287	58287	G					G -> A		0.833		Avena_eriantha_435, Avena_ventricosa_275
Avena_sativa_312	SNP (transition)	58556	58556	C		cemA CDS	28	84	C -> T	AAC -> AAT	0.833	None	Avena_eriantha_435, Avena_ventricosa_275	cemA
Avena_sativa_312	SNP (transition)	58859	58859	A		cemA CDS	129	387	A -> G	GAA -> GAG	0.833	None	Avena_eriantha_435, Avena_ventricosa_275	cemA
Avena_sativa_312	SNP (transition)	59073	59073	C		cemA CDS	201	601	C -> T	CTA -> TTA	0.833	None	Avena_eriantha_435, Avena_ventricosa_275	cemA
Avena_sativa_312	SNP (transition)	59374	59374	A					A -> G		0.833		Avena_eriantha_435, Avena_ventricosa_275
Avena_sativa_312	SNP (transition)	60247	60247	C		petA CDS	286	858	C -> T	GTC -> GTT	0.833	None	Avena_eriantha_435, Avena_ventricosa_275	petA
Avena_sativa_312	SNP (transition)	60933	60933	G					G -> A		0.833		Avena_eriantha_435, Avena_ventricosa_275
Avena_sativa_312	SNP (transition)	61492	61492	T		psbF CDS	19	57	T -> C	GGA -> GGG	0.833	None	Avena_eriantha_435, Avena_ventricosa_275	psbF
Avena_sativa_312	SNP (transition)	61625	61625	T		psbE CDS	62	186	T -> C	GGA -> GGG	0.833	None	Avena_eriantha_435, Avena_ventricosa_275	psbE
Avena_sativa_312	SNP (transition)	62086	62086	G					G -> A		0.833		Avena_eriantha_435, Avena_ventricosa_275
Avena_sativa_312	SNP (transition)	62105	62105	T					T -> C		0.833		Avena_eriantha_435, Avena_ventricosa_275
Avena_sativa_312	SNP (transition)	63571	63571	G					G -> A		0.833		Avena_eriantha_435, Avena_ventricosa_275
Avena_sativa_312	SNP (transition)	63786	63786	G					G -> A		0.833		Avena_eriantha_435, Avena_ventricosa_275
Avena_sativa_312	SNP (transition)	64161	64161	A					A -> G		0.833		Avena_eriantha_435, Avena_ventricosa_275
Avena_sativa_312	SNP (transition)	64748	64748	C					C -> T		0.833		Avena_eriantha_435, Avena_ventricosa_275
Avena_sativa_312	SNP (transition)	64785	64785	G		rpl33 CDS	4	12	G -> A	GGG -> GGA	0.833	None	Avena_eriantha_435, Avena_ventricosa_275	rpl33
Avena_sativa_312	SNP (transition)	64980	64980	C					C -> T		0.833		Avena_eriantha_435, Avena_ventricosa_275
Avena_sativa_312	SNP (transition)	65414	65414	T		rps18 CDS	53	159	T -> C	CGT -> CGC	0.833	None	Avena_eriantha_435, Avena_ventricosa_275	rps18
Avena_sativa_312	SNP (transition)	65785	65785	C					C -> T		0.833		Avena_eriantha_435, Avena_ventricosa_275
Avena_sativa_312	SNP (transition)	65822	65822	T					T -> C		0.833		Avena_eriantha_435, Avena_ventricosa_275
Avena_sativa_312	SNP (transition)	66210	66210	C		rpl20 CDS	25	75	C -> T	AGG -> AGA	0.833	None	Avena_eriantha_435, Avena_ventricosa_275	rpl20
Avena_sativa_312	SNP (transition)	66482	66482	T					T -> C		0.833		Avena_eriantha_435, Avena_ventricosa_275
Avena_sativa_312	SNP (transition)	66882	66882	G					G -> A		0.833		Avena_eriantha_435, Avena_ventricosa_275
Avena_sativa_312	SNP (transition)	67218	67218	T					T -> C		0.833		Avena_eriantha_435, Avena_ventricosa_275
Avena_sativa_312	SNP (transition)	67254	67254	C		clpP CDS	210	630	C -> T	CCG -> CCA	0.833	None	Avena_eriantha_435, Avena_ventricosa_275	clpP
Avena_sativa_312	SNP (transition)	68032	68032	G					G -> A		0.833		Avena_eriantha_435, Avena_ventricosa_275
Avena_sativa_312	SNP (transition)	68284	68284	G					G -> A		0.833		Avena_eriantha_435, Avena_ventricosa_275
Avena_sativa_312	SNP (transition)	68919	68919	G		psbB CDS	173	519	G -> A	GGG -> GGA	0.833	None	Avena_eriantha_435, Avena_ventricosa_275	psbB
Avena_sativa_312	SNP (transition)	68952	68952	G		psbB CDS	184	552	G -> A	GCG -> GCA	0.833	None	Avena_eriantha_435, Avena_ventricosa_275	psbB
Avena_sativa_312	SNP (transition)	69330	69330	C		psbB CDS	310	930	C -> T	GCC -> GCT	0.833	None	Avena_eriantha_435, Avena_ventricosa_275	psbB
Avena_sativa_312	SNP (transition)	69501	69501	A		psbB CDS	367	1101	A -> G	CCA -> CCG	0.833	None	Avena_eriantha_435, Avena_ventricosa_275	psbB
Avena_sativa_312	SNP (transition)	69970	69970	G					G -> A		0.833		Avena_eriantha_435, Avena_ventricosa_275
Avena_sativa_312	SNP (transition)	70768	70768	T					T -> C		0.833		Avena_eriantha_435, Avena_ventricosa_275
Avena_sativa_312	SNP (transition)	71139	71139	G					G -> A		0.833		Avena_eriantha_435, Avena_ventricosa_275
Avena_sativa_312	SNP (transition)	71297	71297	C					C -> T		0.833		Avena_eriantha_435, Avena_ventricosa_275
Avena_sativa_312	SNP (transition)	71659	71659	A		petB CDS	18	54	A -> G	GCA -> GCG	0.833	None	Avena_eriantha_435, Avena_ventricosa_275	petB
Avena_sativa_312	SNP (transition)	72342	72342	A					A -> G		0.417		Avena_eriantha_435, Avena_ventricosa_275
Avena_sativa_312	SNP (transition)	72629	72629	A					A -> G		0.833		Avena_eriantha_435, Avena_ventricosa_275
Avena_sativa_312	SNP (transition)	73434	73434	A		petD CDS	84	252	A -> G	GTA -> GTG	0.833	None	Avena_eriantha_435, Avena_ventricosa_275	petD
Avena_sativa_312	SNP (transition)	73518	73518	T		petD CDS	112	336	T -> C	CCT -> CCC	0.833	None	Avena_eriantha_435, Avena_ventricosa_275	petD
Avena_sativa_312	SNP (transition)	73781	73781	G					G -> A		0.833		Avena_eriantha_435, Avena_ventricosa_275
Avena_sativa_312	SNP (transition)	74451	74451	C		rpoA CDS	148	444	C -> T	GAG -> GAA	0.833	None	Avena_eriantha_435, Avena_ventricosa_275	rpoA
Avena_sativa_312	SNP (transition)	74465	74465	T	N -> D	rpoA CDS	144	430	T -> C	AAT -> GAT	0.833	Substitution	Avena_eriantha_435, Avena_ventricosa_275	rpoA
Avena_sativa_312	SNP (transition)	74717	74717	C	A -> T	rpoA CDS	60	178	C -> T	GCA -> ACA	0.833	Substitution	Avena_eriantha_435, Avena_ventricosa_275	rpoA
Avena_sativa_312	SNP (transition)	74756	74756	T	I -> V	rpoA CDS	47	139	T -> C	ATT -> GTT	0.833	Substitution	Avena_eriantha_435, Avena_ventricosa_275	rpoA
Avena_sativa_312	SNP (transition)	74880	74880	C		rpoA CDS	5	15	C -> T	GAG -> GAA	0.833	None	Avena_eriantha_435, Avena_ventricosa_275	rpoA
Avena_sativa_312	SNP (transition)	74965	74965	G		rps11 CDS	142	426	G -> A	CGC -> CGT	0.833	None	Avena_eriantha_435, Avena_ventricosa_275	rps11
Avena_sativa_312	SNP (transition)	75487	75487	A					A -> G		0.833		Avena_eriantha_435, Avena_ventricosa_275
Avena_sativa_312	SNP (transition)	75761	75761	A					A -> G		0.833		Avena_eriantha_435, Avena_ventricosa_275
Avena_sativa_312	SNP (transition)	76187	76187	G					G -> A		0.833		Avena_eriantha_435, Avena_ventricosa_275
Avena_sativa_312	SNP (transition)	76677	76677	A					A -> G		0.833		Avena_eriantha_435, Avena_ventricosa_275
Avena_sativa_312	SNP (transition)	76735	76735	T					T -> C		0.833		Avena_eriantha_435, Avena_ventricosa_275
Avena_sativa_312	SNP (transition)	77890	77890	T					T -> C		0.833		Avena_eriantha_435, Avena_ventricosa_275
Avena_sativa_312	SNP (transition)	78181	78181	G					G -> A		0.833		Avena_eriantha_435, Avena_ventricosa_275
Avena_sativa_312	SNP (transition)	78254	78254	C					C -> T		0.833		Avena_eriantha_435, Avena_ventricosa_275
Avena_sativa_312	SNP (transition)	78267	78267	C					C -> T		0.833		Avena_eriantha_435, Avena_ventricosa_275
Avena_sativa_312	SNP (transition)	78272	78272	T					T -> C		0.833		Avena_eriantha_435, Avena_ventricosa_275
Avena_sativa_312	SNP (transition)	78333	78333	T					T -> C		0.833		Avena_eriantha_435, Avena_ventricosa_275
Avena_sativa_312	SNP (transition)	78466	78466	G					G -> A		0.833		Avena_eriantha_435, Avena_ventricosa_275
Avena_sativa_312	SNP (transition)	78478	78478	T					T -> C		0.833		Avena_eriantha_435, Avena_ventricosa_275
Avena_sativa_312	SNP (transition)	78956	78956	G		rps3 CDS	206	618	G -> A	CCC -> CCT	0.833	None	Avena_eriantha_435, Avena_ventricosa_275	rps3
Avena_sativa_312	SNP (transition)	79112	79112	G		rps3 CDS	154	462	G -> A	TTC -> TTT	0.833	None	Avena_eriantha_435, Avena_ventricosa_275	rps3
Avena_sativa_312	SNP (transition)	79239	79239	A	V -> A	rps3 CDS	112	335	A -> G	GTA -> GCA	0.833	Substitution	Avena_eriantha_435, Avena_ventricosa_275	rps3
Avena_sativa_312	SNP (transition)	79529	79529	G		rps3 CDS	15	45	G -> A	ACC -> ACT	0.833	None	Avena_eriantha_435, Avena_ventricosa_275	rps3
Avena_sativa_312	SNP (transition)	79885	79885	T		rpl22 CDS	65	195	T -> C	GAA -> GAG	0.833	None	Avena_eriantha_435, Avena_ventricosa_275	rpl22
Avena_sativa_312	SNP (transition)	79978	79978	C		rpl22 CDS	34	102	C -> T	AAG -> AAA	0.833	None	Avena_eriantha_435, Avena_ventricosa_275	rpl22
Avena_sativa_312	SNP (transition)	80064	80064	G		rpl22 CDS	6	16	G -> A	CTA -> TTA	0.833	None	Avena_eriantha_435, Avena_ventricosa_275	rpl22
Avena_sativa_312	SNP (transition)	80139	80139	G					G -> A		0.833		Avena_eriantha_435, Avena_ventricosa_275
Avena_sativa_312	SNP (transition)	80148	80148	C					C -> T		0.833		Avena_eriantha_435, Avena_ventricosa_275
Avena_sativa_312	SNP (transition)	80500	80500	G					G -> A		0.833		Avena_eriantha_435, Avena_ventricosa_275
Avena_sativa_312	SNP (transition)	80693	80693	G					G -> A		0.833		Avena_eriantha_435, Avena_ventricosa_275
Avena_sativa_312	SNP (transition)	80933	80933	C		rpl2 CDS	197	591	C -> T	GGG -> GGA	0.833	None	Avena_nuda_443, Avena_strigosa_315	rpl2
Avena_sativa_312	SNP (transition)	81303	81303	C					C -> T		0.833		Avena_eriantha_435, Avena_ventricosa_275
Avena_sativa_312	SNP (transition)	81346	81346	A					A -> G		0.833		Avena_eriantha_435, Avena_ventricosa_275
Avena_sativa_312	SNP (transition)	83206	83206	A					A -> G		0.833		Avena_eriantha_435, Avena_ventricosa_275
Avena_sativa_312	SNP (transition)	83265	83265	T					T -> C		0.833		Avena_eriantha_435, Avena_ventricosa_275
Avena_sativa_312	SNP (transition)	83273	83273	C					C -> T		0.833		Avena_eriantha_435, Avena_ventricosa_275
Avena_sativa_312	SNP (transition)	84050	84050	C					C -> T		0.833		Avena_eriantha_435, Avena_ventricosa_275
Avena_sativa_312	SNP (transition)	87580	87580	G		ndhB CDS	174	520	G -> A	CTA -> TTA	0.833	None	Avena_eriantha_435, Avena_ventricosa_275	ndhB
Avena_sativa_312	SNP (transition)	87803	87803	A		ndhB CDS	99	297	A -> G	ATT -> ATC	0.833	None	Avena_eriantha_435, Avena_ventricosa_275	ndhB
Avena_sativa_312	SNP (transition)	90071	90071	C					C -> T		0.833		Avena_eriantha_435, Avena_ventricosa_275
Avena_sativa_312	SNP (transition)	90455	90455	G					G -> A		0.833		Avena_eriantha_435, Avena_ventricosa_275
Avena_sativa_312	SNP (transition)	90801	90801	C					C -> T		0.833		Avena_eriantha_435, Avena_ventricosa_275
Avena_sativa_312	SNP (transition)	91085	91085	A					A -> G		0.833		Avena_eriantha_435, Avena_ventricosa_275
Avena_sativa_312	SNP (transition)	91583	91583	A					A -> G		0.833		Avena_eriantha_435, Avena_ventricosa_275
Avena_sativa_312	SNP (transition)	94222	94222	T					T -> C		0.833		Avena_eriantha_435, Avena_ventricosa_275
Avena_sativa_312	SNP (transition)	94546	94546	C					C -> T		0.833		Avena_eriantha_435, Avena_ventricosa_275
Avena_sativa_312	SNP (transition)	98481	98481	G					G -> A		0.833		Avena_eriantha_435, Avena_ventricosa_275
Avena_sativa_312	SNP (transition)	99448	99448	G					G -> A		0.833		Avena_eriantha_435, Avena_ventricosa_275
Avena_sativa_312	SNP (transition)	100002	100002	T					T -> C		0.833		Avena_eriantha_435, Avena_ventricosa_275
Avena_sativa_312	SNP (transition)	100958	100958	G					G -> A		0.833		Avena_eriantha_435, Avena_ventricosa_275
Avena_sativa_312	SNP (transition)	101199	101199	A		rps15 CDS	22	66	A -> G	AGA -> AGG	0.833	None	Avena_eriantha_435, Avena_ventricosa_275	rps15
Avena_sativa_312	SNP (transition)	101417	101417	C					C -> T		0.833		Avena_eriantha_435, Avena_ventricosa_275
Avena_sativa_312	SNP (transition)	101639	101639	T		ndhH CDS	32	96	T -> C	CTT -> CTC	0.833	None	Avena_eriantha_435, Avena_ventricosa_275	ndhH
Avena_sativa_312	SNP (transition)	101737	101737	A					A -> G		0.833		Avena_eriantha_435, Avena_ventricosa_275
Avena_sativa_312	SNP (transition)	101830	101830	A		ndhF CDS	728	2184	A -> G	TGT -> TGC	0.833	None	Avena_eriantha_435, Avena_ventricosa_275	ndhF
Avena_sativa_312	SNP (transition)	101863	101863	T		ndhF CDS	717	2151	T -> C	GGA -> GGG	0.833	None	Avena_eriantha_435, Avena_ventricosa_275	ndhF
Avena_sativa_312	SNP (transition)	101917	101917	C		ndhF CDS	699	2097	C -> T	GGG -> GGA	0.833	None	Avena_eriantha_435, Avena_ventricosa_275	ndhF
Avena_sativa_312	SNP (transition)	102060	102060	T	I -> V	ndhF CDS	652	1954	T -> C	ATA -> GTA	0.833	Substitution	Avena_eriantha_435, Avena_ventricosa_275	ndhF
Avena_sativa_312	SNP (transition)	102139	102139	G		ndhF CDS	625	1875	G -> A	TCC -> TCT	0.833	None	Avena_eriantha_435, Avena_ventricosa_275	ndhF
Avena_sativa_312	SNP (transition)	102183	102183	A		ndhF CDS	611	1831	A -> G	TTA -> CTA	0.833	None	Avena_eriantha_435, Avena_ventricosa_275	ndhF
Avena_sativa_312	SNP (transition)	102229	102229	G		ndhF CDS	595	1785	G -> A	TCC -> TCT	0.833	None	Avena_eriantha_435, Avena_ventricosa_275	ndhF
Avena_sativa_312	SNP (transition)	102313	102313	C		ndhF CDS	567	1701	C -> T	ACG -> ACA	0.833	None	Avena_eriantha_435, Avena_ventricosa_275	ndhF
Avena_sativa_312	SNP (transition)	102503	102503	A	L -> S	ndhF CDS	504	1511	A -> G	TTA -> TCA	0.833	Substitution	Avena_eriantha_435, Avena_ventricosa_275	ndhF
Avena_sativa_312	SNP (transition)	102601	102601	A		ndhF CDS	471	1413	A -> G	GGT -> GGC	0.833	None	Avena_eriantha_435, Avena_ventricosa_275	ndhF
Avena_sativa_312	SNP (transition)	102825	102825	C	A -> T	ndhF CDS	397	1189	C -> T	GCT -> ACT	0.833	Substitution	Avena_eriantha_435, Avena_ventricosa_275	ndhF
Avena_sativa_312	SNP (transition)	103054	103054	G		ndhF CDS	320	960	G -> A	GCC -> GCT	0.833	None	Avena_eriantha_435, Avena_ventricosa_275	ndhF
Avena_sativa_312	SNP (transition)	103116	103116	T	I -> V	ndhF CDS	300	898	T -> C	ATA -> GTA	0.833	Substitution	Avena_eriantha_435, Avena_ventricosa_275	ndhF
Avena_sativa_312	SNP (transition)	103201	103201	A		ndhF CDS	271	813	A -> G	GCT -> GCC	0.833	None	Avena_eriantha_435, Avena_ventricosa_275	ndhF
Avena_sativa_312	SNP (transition)	103498	103498	C		ndhF CDS	172	516	C -> T	GCG -> GCA	0.833	None	Avena_nuda_443, Avena_strigosa_315	ndhF
Avena_sativa_312	SNP (transition)	103525	103525	G		ndhF CDS	163	489	G -> A	GGC -> GGT	0.833	None	Avena_eriantha_435, Avena_ventricosa_275	ndhF
Avena_sativa_312	SNP (transition)	103621	103621	G		ndhF CDS	131	393	G -> A	TTC -> TTT	0.833	None	Avena_eriantha_435, Avena_ventricosa_275	ndhF
Avena_sativa_312	SNP (transition)	103675	103675	A		ndhF CDS	113	339	A -> G	GGT -> GGC	0.833	None	Avena_eriantha_435, Avena_ventricosa_275	ndhF
Avena_sativa_312	SNP (transition)	103981	103981	G		ndhF CDS	11	33	G -> A	ATC -> ATT	0.833	None	Avena_eriantha_435, Avena_ventricosa_275	ndhF
Avena_sativa_312	SNP (transition)	104074	104074	G					G -> A		0.833		Avena_eriantha_435, Avena_ventricosa_275
Avena_sativa_312	SNP (transition)	104093	104093	T					T -> C		0.833		Avena_eriantha_435, Avena_ventricosa_275
Avena_sativa_312	SNP (transition)	104311	104311	G					G -> A		0.833		Avena_eriantha_435, Avena_ventricosa_275
Avena_sativa_312	SNP (transition)	104488	104488	A					A -> G		0.833		Avena_eriantha_435, Avena_ventricosa_275
Avena_sativa_312	SNP (transition)	104556	104556	A					A -> G		0.833		Avena_eriantha_435, Avena_ventricosa_275
Avena_sativa_312	SNP (transition)	104740	104740	G					G -> A		0.833		Avena_eriantha_435, Avena_ventricosa_275
Avena_sativa_312	SNP (transition)	104745	104745	G					G -> A		0.833		Avena_eriantha_435, Avena_ventricosa_275
Avena_sativa_312	SNP (transition)	104906	104906	C		rpl32 CDS	32	96	C -> T	TAC -> TAT	0.833	None	Avena_eriantha_435, Avena_ventricosa_275	rpl32
Avena_sativa_312	SNP (transition)	104968	104968	T	L -> S	rpl32 CDS	53	158	T -> C	TTG -> TCG	0.833	Substitution	Avena_eriantha_435, Avena_ventricosa_275	rpl32
Avena_sativa_312	SNP (transition)	105166	105166	G					G -> A		0.833		Avena_eriantha_435, Avena_ventricosa_275
Avena_sativa_312	SNP (transition)	105184	105184	C					C -> T		0.833		Avena_eriantha_435, Avena_ventricosa_275
Avena_sativa_312	SNP (transition)	105257	105257	G					G -> A		0.833		Avena_eriantha_435, Avena_ventricosa_275
Avena_sativa_312	SNP (transition)	105281	105281	T					T -> C		0.833		Avena_eriantha_435, Avena_ventricosa_275
Avena_sativa_312	SNP (transition)	105304	105304	G					G -> A		0.833		Avena_eriantha_435, Avena_ventricosa_275
Avena_sativa_312	SNP (transition)	105498	105498	T					T -> C		0.833		Avena_eriantha_435, Avena_ventricosa_275
Avena_sativa_312	SNP (transition)	105503	105503	T					T -> C		0.833		Avena_eriantha_435, Avena_ventricosa_275
Avena_sativa_312	SNP (transition)	105775	105775	G					G -> A		0.833		Avena_eriantha_435, Avena_ventricosa_275
Avena_sativa_312	SNP (transition)	106388	106388	G	V -> I	ccsA CDS	201	601	G -> A	GTT -> ATT	0.833	Substitution	Avena_eriantha_435, Avena_ventricosa_275	ccsA
Avena_sativa_312	SNP (transition)	106711	106711	G		ccsA CDS	308	924	G -> A	TTG -> TTA	0.833	None	Avena_eriantha_435, Avena_ventricosa_275	ccsA
Avena_sativa_312	SNP (transition)	106899	106899	G					G -> A		0.833		Avena_eriantha_435, Avena_ventricosa_275
Avena_sativa_312	SNP (transition)	106944	106944	C	A -> T	ndhD CDS	492	1474	C -> T	GCT -> ACT	0.833	Substitution	Avena_eriantha_435, Avena_ventricosa_275	ndhD
Avena_sativa_312	SNP (transition)	106966	106966	G		ndhD CDS	484	1452	G -> A	TCC -> TCT	0.833	None	Avena_eriantha_435, Avena_ventricosa_275	ndhD
Avena_sativa_312	SNP (transition)	107032	107032	G		ndhD CDS	462	1386	G -> A	CTC -> CTT	0.833	None	Avena_eriantha_435, Avena_ventricosa_275	ndhD
Avena_sativa_312	SNP (transition)	107146	107146	G		ndhD CDS	424	1272	G -> A	ATC -> ATT	0.833	None	Avena_eriantha_435, Avena_ventricosa_275	ndhD
Avena_sativa_312	SNP (transition)	107395	107395	A		ndhD CDS	341	1023	A -> G	ATT -> ATC	0.833	None	Avena_eriantha_435, Avena_ventricosa_275	ndhD
Avena_sativa_312	SNP (transition)	107614	107614	T		ndhD CDS	268	804	T -> C	TTA -> TTG	0.833	None	Avena_eriantha_435, Avena_ventricosa_275	ndhD
Avena_sativa_312	SNP (transition)	107722	107722	C		ndhD CDS	232	696	C -> T	ACG -> ACA	0.833	None	Avena_eriantha_435, Avena_ventricosa_275	ndhD
Avena_sativa_312	SNP (transition)	108019	108019	A		ndhD CDS	133	399	A -> G	GAT -> GAC	0.833	None	Avena_eriantha_435, Avena_ventricosa_275	ndhD
Avena_sativa_312	SNP (transition)	108466	108466	C					C -> T		0.833		Avena_eriantha_435, Avena_ventricosa_275
Avena_sativa_312	SNP (transition)	108555	108555	A		psaC CDS	76	228	A -> G	AGT -> AGC	0.833	None	Avena_eriantha_435, Avena_ventricosa_275	psaC
Avena_sativa_312	SNP (transition)	108585	108585	A		psaC CDS	66	198	A -> G	CGT -> CGC	0.833	None	Avena_eriantha_435, Avena_ventricosa_275	psaC
Avena_sativa_312	SNP (transition)	108660	108660	G		psaC CDS	41	123	G -> A	TCC -> TCT	0.833	None	Avena_eriantha_435, Avena_ventricosa_275	psaC
Avena_sativa_312	SNP (transition)	108933	108933	C					C -> T		0.833		Avena_eriantha_435, Avena_ventricosa_275
Avena_sativa_312	SNP (transition)	108976	108976	T					T -> C		0.833		Avena_eriantha_435, Avena_ventricosa_275
Avena_sativa_312	SNP (transition)	108999	108999	T					T -> C		0.833		Avena_eriantha_435, Avena_ventricosa_275
Avena_sativa_312	SNP (transition)	109013	109013	A					A -> G		0.833		Avena_eriantha_435, Avena_ventricosa_275
Avena_sativa_312	SNP (transition)	109246	109246	A					A -> G		0.833		Avena_eriantha_435, Avena_ventricosa_275
Avena_sativa_312	SNP (transition)	109482	109482	G		ndhE CDS	24	72	G -> A	AGC -> AGT	0.833	None	Avena_eriantha_435, Avena_ventricosa_275	ndhE
Avena_sativa_312	SNP (transition)	109575	109575	C					C -> T		0.833		Avena_eriantha_435, Avena_ventricosa_275
Avena_sativa_312	SNP (transition)	109593	109593	G					G -> A		0.833		Avena_eriantha_435, Avena_ventricosa_275
Avena_sativa_312	SNP (transition)	109607	109607	C					C -> T		0.833		Avena_eriantha_435, Avena_ventricosa_275
Avena_sativa_312	SNP (transition)	109760	109760	A					A -> G		0.833		Avena_eriantha_435, Avena_ventricosa_275
Avena_sativa_312	SNP (transition)	110066	110066	G		ndhG CDS	77	231	G -> A	GCC -> GCT	0.833	None	Avena_eriantha_435, Avena_ventricosa_275	ndhG
Avena_sativa_312	SNP (transition)	110282	110282	T		ndhG CDS	5	15	T -> C	GGA -> GGG	0.833	None	Avena_eriantha_435, Avena_ventricosa_275	ndhG
Avena_sativa_312	SNP (transition)	110362	110362	A					A -> G		0.833		Avena_eriantha_435, Avena_ventricosa_275
Avena_sativa_312	SNP (transition)	110459	110459	C					C -> T		0.833		Avena_eriantha_435, Avena_ventricosa_275
Avena_sativa_312	SNP (transition)	110768	110768	G		ndhI CDS	108	324	G -> A	GGC -> GGT	0.833	None	Avena_eriantha_435, Avena_ventricosa_275	ndhI
Avena_sativa_312	SNP (transition)	110820	110820	T	K -> R	ndhI CDS	91	272	T -> C	AAG -> AGG	0.833	Substitution	Avena_eriantha_435, Avena_ventricosa_275	ndhI
Avena_sativa_312	SNP (transition)	111145	111145	A					A -> G		0.833		Avena_eriantha_435, Avena_ventricosa_275
Avena_sativa_312	SNP (transition)	111366	111366	T	I -> M	ndhA CDS	304	912	T -> C	ATA -> ATG	0.833	Substitution	Avena_eriantha_435, Avena_ventricosa_275	ndhA
Avena_sativa_312	SNP (transition)	111372	111372	T	I -> M	ndhA CDS	302	906	T -> C	ATA -> ATG	0.833	Substitution	Avena_eriantha_435, Avena_ventricosa_275	ndhA
Avena_sativa_312	SNP (transition)	111389	111389	T	I -> V	ndhA CDS	297	889	T -> C	ATT -> GTT	0.833	Substitution	Avena_eriantha_435, Avena_ventricosa_275	ndhA
Avena_sativa_312	SNP (transition)	111937	111937	A					A -> G		0.833		Avena_eriantha_435, Avena_ventricosa_275
Avena_sativa_312	SNP (transition)	112016	112016	T					T -> C		0.833		Avena_eriantha_435, Avena_ventricosa_275
Avena_sativa_312	SNP (transition)	112120	112120	G					G -> A		0.833		Avena_eriantha_435, Avena_ventricosa_275
Avena_sativa_312	SNP (transition)	112331	112331	C					C -> T		0.833		Avena_eriantha_435, Avena_ventricosa_275
Avena_sativa_312	SNP (transition)	112392	112392	C					C -> T		0.833		Avena_eriantha_435, Avena_ventricosa_275
Avena_sativa_312	SNP (transition)	113648	113648	T		ndhH CDS	278	834	T -> C	GCA -> GCG	0.833	None	Avena_eriantha_435, Avena_ventricosa_275	ndhH
Avena_sativa_312	SNP (transition)	113669	113669	A		ndhH CDS	271	813	A -> G	TCT -> TCC	0.833	None	Avena_eriantha_435, Avena_ventricosa_275	ndhH
Avena_sativa_312	SNP (transition)	113723	113723	T		ndhH CDS	253	759	T -> C	AAA -> AAG	0.833	None	Avena_eriantha_435, Avena_ventricosa_275	ndhH
Avena_sativa_312	SNP (transition)	114125	114125	C		ndhH CDS	119	357	C -> T	GGG -> GGA	0.833	None	Avena_eriantha_435, Avena_ventricosa_275	ndhH
Avena_sativa_312	SNP (transition)	114212	114212	C		ndhH CDS	90	270	C -> T	GAG -> GAA	0.833	None	Avena_eriantha_435, Avena_ventricosa_275	ndhH
Avena_sativa_312	SNP (transition)	114275	114275	T		ndhH CDS	69	207	T -> C	CGA -> CGG	0.833	None	Avena_eriantha_435, Avena_ventricosa_275	ndhH
Avena_sativa_312	SNP (transition)	114386	114386	A		ndhH CDS	32	96	A -> G	CTT -> CTC	0.833	None	Avena_eriantha_435, Avena_ventricosa_275	ndhH
Avena_sativa_312	SNP (transition)	114608	114608	G					G -> A		0.833		Avena_eriantha_435, Avena_ventricosa_275
Avena_sativa_312	SNP (transition)	114826	114826	T		rps15 CDS	22	66	T -> C	AGA -> AGG	0.833	None	Avena_eriantha_435, Avena_ventricosa_275	rps15
Avena_sativa_312	SNP (transition)	115067	115067	C					C -> T		0.833		Avena_eriantha_435, Avena_ventricosa_275
Avena_sativa_312	SNP (transition)	116023	116023	A					A -> G		0.833		Avena_eriantha_435, Avena_ventricosa_275
Avena_sativa_312	SNP (transition)	116577	116577	C					C -> T		0.833		Avena_eriantha_435, Avena_ventricosa_275
Avena_sativa_312	SNP (transition)	117544	117544	C					C -> T		0.833		Avena_eriantha_435, Avena_ventricosa_275
Avena_sativa_312	SNP (transition)	121479	121479	G					G -> A		0.833		Avena_eriantha_435, Avena_ventricosa_275
Avena_sativa_312	SNP (transition)	121803	121803	A					A -> G		0.833		Avena_eriantha_435, Avena_ventricosa_275
Avena_sativa_312	SNP (transition)	124442	124442	T					T -> C		0.833		Avena_eriantha_435, Avena_ventricosa_275
Avena_sativa_312	SNP (transition)	124940	124940	T					T -> C		0.833		Avena_eriantha_435, Avena_ventricosa_275
Avena_sativa_312	SNP (transition)	125224	125224	G					G -> A		0.833		Avena_eriantha_435, Avena_ventricosa_275
Avena_sativa_312	SNP (transition)	125570	125570	C					C -> T		0.833		Avena_eriantha_435, Avena_ventricosa_275
Avena_sativa_312	SNP (transition)	125954	125954	G					G -> A		0.833		Avena_eriantha_435, Avena_ventricosa_275
Avena_sativa_312	SNP (transition)	128222	128222	T		ndhB CDS	99	297	T -> C	ATT -> ATC	0.833	None	Avena_eriantha_435, Avena_ventricosa_275	ndhB
Avena_sativa_312	SNP (transition)	128445	128445	C		ndhB CDS	174	520	C -> T	CTA -> TTA	0.833	None	Avena_eriantha_435, Avena_ventricosa_275	ndhB
Avena_sativa_312	SNP (transition)	131975	131975	G					G -> A		0.833		Avena_eriantha_435, Avena_ventricosa_275
Avena_sativa_312	SNP (transition)	132752	132752	G					G -> A		0.833		Avena_eriantha_435, Avena_ventricosa_275
Avena_sativa_312	SNP (transition)	132760	132760	A					A -> G		0.833		Avena_eriantha_435, Avena_ventricosa_275
Avena_sativa_312	SNP (transition)	132819	132819	T					T -> C		0.833		Avena_eriantha_435, Avena_ventricosa_275
Avena_sativa_312	SNP (transition)	134679	134679	T					T -> C		0.833		Avena_eriantha_435, Avena_ventricosa_275
Avena_sativa_312	SNP (transition)	134722	134722	G					G -> A		0.833		Avena_eriantha_435, Avena_ventricosa_275
Avena_sativa_312	SNP (transition)	135092	135092	G		rpl2 CDS	197	591	G -> A	GGG -> GGA	0.833	None	Avena_nuda_443, Avena_strigosa_315	rpl2
Avena_sativa_312	SNP (transition)	135332	135332	C					C -> T		0.833		Avena_eriantha_435, Avena_ventricosa_275
Avena_sativa_312	SNP (transition)	135525	135525	C					C -> T		0.833		Avena_eriantha_435, Avena_ventricosa_275
Avena_sativa_312	SNP (transition)	135877	135877	G					G -> A		0.833		Avena_eriantha_435, Avena_ventricosa_275
Avena_sativa_312	SNP (transition)	135886	135886	C					C -> T		0.833		Avena_eriantha_435, Avena_ventricosa_275
Avena_sativa_312	SNP (transition)	2200	2200	C	G -> S	matK CDS	340	1018	C -> T	GGT -> AGT	0.75	Substitution	Avena_eriantha_435, Avena_strigosa_315, Avena_ventricosa_275	matK
Avena_sativa_312	SNP (transition)	6337	6337	G					G -> A		0.583		Avena_brevis_289, KM974733, KX756180
Avena_sativa_312	SNP (transition)	11330	11330	A					A -> G		0.75		Avena_eriantha_435, Avena_longiglumis_438, Avena_ventricosa_275
Avena_sativa_312	SNP (transition)	28948	28948	C	T -> I	rpoC2 CDS	1462	4385	C -> T	ACA -> ATA	0.75	Substitution	Avena_brevis_289, KM974733, KX756180	rpoC2
Avena_sativa_312	SNP (transition)	31811	31811	C					C -> T		0.75		Avena_brevis_289, KM974733, KX756180
Avena_sativa_312	SNP (transition)	55516	55516	A					A -> G				Avena_atlantica_437, Avena_longiglumis_438, Avena_nuda_443
Avena_sativa_312	SNP (transition)	60885	60885	T					T -> C		0.75		Avena_eriantha_435, Avena_murphyi_442, Avena_ventricosa_275
Avena_sativa_312	SNP (transition)	65078	65078	C					C -> T		0.75		Avena_eriantha_435, Avena_hirtual_299, Avena_ventricosa_275
Avena_sativa_312	SNP (transition)	77844	77844	C					C -> T		0.75		Avena_atlantica_437, Avena_nuda_443, Avena_strigosa_315
Avena_sativa_312	SNP (transition)	10473	10473	C		psbC CDS	272	814	C -> T	CTG -> TTG	0.583	None	Avena_atlantica_437, Avena_hirtual_299, Avena_nuda_443, Avena_strigosa_315, Avena_wiestii_439	psbC
Avena_sativa_312	SNP (transition)	12575	12575	G					G -> A		0.583		Avena_atlantica_437, Avena_hirtual_299, Avena_nuda_443, Avena_strigosa_315, Avena_wiestii_439
Avena_sativa_312	SNP (transition)	13565	13565	T					T -> C		0.583		Avena_atlantica_437, Avena_hirtual_299, Avena_nuda_443, Avena_strigosa_315, Avena_wiestii_439
Avena_sativa_312	SNP (transition)	16087	16087	C					C -> T		0.583		Avena_atlantica_437, Avena_hirtual_299, Avena_nuda_443, Avena_strigosa_315, Avena_wiestii_439
Avena_sativa_312	SNP (transition)	23325	23325	T		rpoC1 CDS	338	1014	T -> C	AGT -> AGC	0.583	None	Avena_atlantica_437, Avena_hirtual_299, Avena_nuda_443, Avena_strigosa_315, Avena_wiestii_439	rpoC1
Avena_sativa_312	SNP (transition)	23995	23995	C	P -> S	rpoC1 CDS	562	1684	C -> T	CCA -> TCA	0.583	Substitution	Avena_atlantica_437, Avena_hirtual_299, Avena_nuda_443, Avena_strigosa_315, Avena_wiestii_439	rpoC1
Avena_sativa_312	SNP (transition)	25313	25313	C		rpoC2 CDS	250	750	C -> T	GAC -> GAT	0.583	None	Avena_atlantica_437, Avena_hirtual_299, Avena_nuda_443, Avena_strigosa_315, Avena_wiestii_439	rpoC2
Avena_sativa_312	SNP (transition)	25982	25982	A		rpoC2 CDS	473	1419	A -> G	TTA -> TTG	0.583	None	Avena_atlantica_437, Avena_hirtual_299, Avena_nuda_443, Avena_strigosa_315, Avena_wiestii_439	rpoC2
Avena_sativa_312	SNP (transition)	26916	26916	G	G -> R	rpoC2 CDS	785	2353	G -> A	GGA -> AGA	0.583	Substitution	Avena_atlantica_437, Avena_hirtual_299, Avena_nuda_443, Avena_strigosa_315, Avena_wiestii_439	rpoC2
Avena_sativa_312	SNP (transition)	27314	27314	T		rpoC2 CDS	917	2751	T -> C	ACT -> ACC	0.583	None	Avena_atlantica_437, Avena_hirtual_299, Avena_nuda_443, Avena_strigosa_315, Avena_wiestii_439	rpoC2
Avena_sativa_312	SNP (transition)	29232	29232	G					G -> A		0.583		Avena_atlantica_437, Avena_hirtual_299, Avena_nuda_443, Avena_strigosa_315, Avena_wiestii_439
Avena_sativa_312	SNP (transition)	33522	33522	G	V -> I	atpF CDS	149	445	G -> A	GTA -> ATA	0.583	Substitution	Avena_atlantica_437, Avena_hirtual_299, Avena_nuda_443, Avena_strigosa_315, Avena_wiestii_439	atpF
Avena_sativa_312	SNP (transition)	33526	33526	A	Q -> R	atpF CDS	150	449	A -> G	CAA -> CGA	0.583	Substitution	Avena_atlantica_437, Avena_hirtual_299, Avena_nuda_443, Avena_strigosa_315, Avena_wiestii_439	atpF
Avena_sativa_312	SNP (transition)	38281	38281	G		psaB CDS	62	186	G -> A	TCC -> TCT	0.583	None	Avena_atlantica_437, Avena_hirtual_299, Avena_nuda_443, Avena_strigosa_315, Avena_wiestii_439	psaB
Avena_sativa_312	SNP (transition)	44815	44815	G		rps4 CDS	58	174	G -> A	TAC -> TAT	0.583	None	Avena_atlantica_437, Avena_hirtual_299, Avena_nuda_443, Avena_strigosa_315, Avena_wiestii_439	rps4
Avena_sativa_312	SNP (transition)	52305	52305	C		atpB CDS	284	852	C -> T	GAG -> GAA	0.583	None	Avena_atlantica_437, Avena_hirtual_299, Avena_nuda_443, Avena_strigosa_315, Avena_wiestii_439	atpB
Avena_sativa_312	SNP (transition)	55818	55818	C					C -> T		0.583		Avena_atlantica_437, Avena_hirtual_299, Avena_nuda_443, Avena_strigosa_315, Avena_wiestii_439
Avena_sativa_312	SNP (transition)	57159	57159	G					G -> A		0.583		Avena_atlantica_437, Avena_hirtual_299, Avena_nuda_443, Avena_strigosa_315, Avena_wiestii_439
Avena_sativa_312	SNP (transition)	60907	60907	G					G -> A		0.583		Avena_atlantica_437, Avena_hirtual_299, Avena_nuda_443, Avena_strigosa_315, Avena_wiestii_439
Avena_sativa_312	SNP (transition)	65609	65609	G		rps18 CDS	118	354	G -> A	AAG -> AAA	0.583	None	Avena_atlantica_437, Avena_hirtual_299, Avena_nuda_443, Avena_strigosa_315, Avena_wiestii_439	rps18
Avena_sativa_312	SNP (transition)	79807	79807	C		rpl22 CDS	91	273	C -> T	GCG -> GCA	0.583	None	Avena_atlantica_437, Avena_hirtual_299, Avena_nuda_443, Avena_strigosa_315, Avena_wiestii_439	rpl22
Avena_sativa_312	SNP (transition)	80179	80179	C		rps19 CDS	87	261	C -> T	AAG -> AAA	0.583	None	Avena_atlantica_437, Avena_hirtual_299, Avena_nuda_443, Avena_strigosa_315, Avena_wiestii_439	rps19
Avena_sativa_312	SNP (transition)	80200	80200	C		rps19 CDS	80	240	C -> T	ACG -> ACA	0.583	None	Avena_atlantica_437, Avena_hirtual_299, Avena_nuda_443, Avena_strigosa_315, Avena_wiestii_439	rps19
Avena_sativa_312	SNP (transition)	90816	90816	C					C -> T		0.583		Avena_atlantica_437, Avena_hirtual_299, Avena_nuda_443, Avena_strigosa_315, Avena_wiestii_439
Avena_sativa_312	SNP (transition)	95891	95891	G					G -> A		0.583		Avena_atlantica_437, Avena_hirtual_299, Avena_nuda_443, Avena_strigosa_315, Avena_wiestii_439
Avena_sativa_312	SNP (transition)	97139	97139	G					G -> A		0.583		Avena_atlantica_437, Avena_hirtual_299, Avena_nuda_443, Avena_strigosa_315, Avena_wiestii_439
Avena_sativa_312	SNP (transition)	99768	99768	C					C -> T		0.583		Avena_atlantica_437, Avena_hirtual_299, Avena_nuda_443, Avena_strigosa_315, Avena_wiestii_439
Avena_sativa_312	SNP (transition)	102787	102787	C		ndhF CDS	409	1227	C -> T	CCG -> CCA	0.583	None	Avena_atlantica_437, Avena_hirtual_299, Avena_nuda_443, Avena_strigosa_315, Avena_wiestii_439	ndhF
Avena_sativa_312	SNP (transition)	105429	105429	G					G -> A		0.583		Avena_atlantica_437, Avena_hirtual_299, Avena_nuda_443, Avena_strigosa_315, Avena_wiestii_439
Avena_sativa_312	SNP (transition)	106426	106426	G		ccsA CDS	213	639	G -> A	ACG -> ACA	0.583	None	Avena_atlantica_437, Avena_hirtual_299, Avena_nuda_443, Avena_strigosa_315, Avena_wiestii_439	ccsA
Avena_sativa_312	SNP (transition)	108612	108612	G		psaC CDS	57	171	G -> A	GCC -> GCT	0.583	None	Avena_atlantica_437, Avena_hirtual_299, Avena_nuda_443, Avena_strigosa_315, Avena_wiestii_439	psaC
Avena_sativa_312	SNP (transition)	111117	111117	G					G -> A		0.583		Avena_atlantica_437, Avena_hirtual_299, Avena_nuda_443, Avena_strigosa_315, Avena_wiestii_439
Avena_sativa_312	SNP (transition)	111450	111450	A		ndhA CDS	276	828	A -> G	GGT -> GGC	0.583	None	Avena_atlantica_437, Avena_hirtual_299, Avena_nuda_443, Avena_strigosa_315, Avena_wiestii_439	ndhA
Avena_sativa_312	SNP (transition)	111759	111759	C					C -> T		0.583		Avena_atlantica_437, Avena_hirtual_299, Avena_nuda_443, Avena_strigosa_315, Avena_wiestii_439
Avena_sativa_312	SNP (transition)	112562	112562	G					G -> A		0.583		Avena_atlantica_437, Avena_hirtual_299, Avena_nuda_443, Avena_strigosa_315, Avena_wiestii_439
Avena_sativa_312	SNP (transition)	116257	116257	G					G -> A		0.583		Avena_atlantica_437, Avena_hirtual_299, Avena_nuda_443, Avena_strigosa_315, Avena_wiestii_439
Avena_sativa_312	SNP (transition)	118886	118886	C					C -> T		0.583		Avena_atlantica_437, Avena_hirtual_299, Avena_nuda_443, Avena_strigosa_315, Avena_wiestii_439
Avena_sativa_312	SNP (transition)	120134	120134	C					C -> T		0.583		Avena_atlantica_437, Avena_hirtual_299, Avena_nuda_443, Avena_strigosa_315, Avena_wiestii_439
Avena_sativa_312	SNP (transition)	125209	125209	G					G -> A		0.583		Avena_atlantica_437, Avena_hirtual_299, Avena_nuda_443, Avena_strigosa_315, Avena_wiestii_439
Avena_sativa_312	SNP (transition)	135825	135825	G		rps19 CDS	80	240	G -> A	ACG -> ACA	0.583	None	Avena_atlantica_437, Avena_hirtual_299, Avena_nuda_443, Avena_strigosa_315, Avena_wiestii_439	rps19
Avena_sativa_312	SNP (transition)	135846	135846	G		rps19 CDS	87	261	G -> A	AAG -> AAA	0.583	None	Avena_atlantica_437, Avena_hirtual_299, Avena_nuda_443, Avena_strigosa_315, Avena_wiestii_439	rps19
Avena_sativa_312	SNP (transition)	111651	111651	A		ndhA CDS	209	627	A -> G	CGT -> CGC	0.5	None	Avena_atlantica_437, Avena_hirtual_299, Avena_longiglumis_438, Avena_nuda_443, Avena_strigosa_315, Avena_wiestii_439	ndhA
Avena_sativa_312	SNP (transition)	105283	105283	A					A -> G		0.417		Avena_atlantica_437, Avena_hirtual_299, Avena_longiglumis_438, Avena_murphyi_442, Avena_nuda_443, Avena_strigosa_315, Avena_wiestii_439
Avena_sativa_312	SNP (transition)	2103	2103	A	V -> A	matK CDS	372	1115	A -> G	GTT -> GCT	0.333	Substitution	Avena_atlantica_437, Avena_eriantha_435, Avena_hirtual_299, Avena_longiglumis_438, Avena_nuda_443, Avena_strigosa_315, Avena_ventricosa_275, Avena_wiestii_439	matK
Avena_sativa_312	SNP (transition)	2327	2327	T		matK CDS	297	891	T -> C	TTA -> TTG	0.333	None	Avena_atlantica_437, Avena_eriantha_435, Avena_hirtual_299, Avena_longiglumis_438, Avena_nuda_443, Avena_strigosa_315, Avena_ventricosa_275, Avena_wiestii_439	matK
Avena_sativa_312	SNP (transition)	2428	2428	T	S -> G	matK CDS	264	790	T -> C	AGT -> GGT	0.333	Substitution	Avena_atlantica_437, Avena_eriantha_435, Avena_hirtual_299, Avena_longiglumis_438, Avena_nuda_443, Avena_strigosa_315, Avena_ventricosa_275, Avena_wiestii_439	matK
Avena_sativa_312	SNP (transition)	3941	3941	T					T -> C		0.333		Avena_atlantica_437, Avena_eriantha_435, Avena_hirtual_299, Avena_longiglumis_438, Avena_nuda_443, Avena_strigosa_315, Avena_ventricosa_275, Avena_wiestii_439
Avena_sativa_312	SNP (transition)	6662	6662	C					C -> T		0.333		Avena_atlantica_437, Avena_eriantha_435, Avena_hirtual_299, Avena_longiglumis_438, Avena_nuda_443, Avena_strigosa_315, Avena_ventricosa_275, Avena_wiestii_439
Avena_sativa_312	SNP (transition)	14457	14457	T					T -> C		0.333		Avena_atlantica_437, Avena_eriantha_435, Avena_hirtual_299, Avena_longiglumis_438, Avena_nuda_443, Avena_strigosa_315, Avena_ventricosa_275, Avena_wiestii_439
Avena_sativa_312	SNP (transition)	19240	19240	A	N -> D	rpoB CDS	68	202	A -> G	AAT -> GAT	0.333	Substitution	Avena_atlantica_437, Avena_eriantha_435, Avena_hirtual_299, Avena_longiglumis_438, Avena_nuda_443, Avena_strigosa_315, Avena_ventricosa_275, Avena_wiestii_439	rpoB
Avena_sativa_312	SNP (transition)	24788	24788	A		rpoC2 CDS	75	225	A -> G	GCA -> GCG	0.333	None	Avena_atlantica_437, Avena_eriantha_435, Avena_hirtual_299, Avena_longiglumis_438, Avena_nuda_443, Avena_strigosa_315, Avena_ventricosa_275, Avena_wiestii_439	rpoC2
Avena_sativa_312	SNP (transition)	45243	45243	T					T -> C		0.333		Avena_atlantica_437, Avena_eriantha_435, Avena_hirtual_299, Avena_longiglumis_438, Avena_nuda_443, Avena_strigosa_315, Avena_ventricosa_275, Avena_wiestii_439
Avena_sativa_312	SNP (transition)	63270	63270	A					A -> G		0.333		Avena_atlantica_437, Avena_eriantha_435, Avena_hirtual_299, Avena_longiglumis_438, Avena_nuda_443, Avena_strigosa_315, Avena_ventricosa_275, Avena_wiestii_439
Avena_sativa_312	SNP (transition)	78438	78438	T					T -> C		0.333		Avena_atlantica_437, Avena_eriantha_435, Avena_hirtual_299, Avena_longiglumis_438, Avena_nuda_443, Avena_strigosa_315, Avena_ventricosa_275, Avena_wiestii_439
Avena_sativa_312	SNP (transition)	82158	82158	G	T -> I	rpl2 CDS	10	29	G -> A	ACC -> ATC	0.333	Substitution	Avena_atlantica_437, Avena_eriantha_435, Avena_hirtual_299, Avena_longiglumis_438, Avena_nuda_443, Avena_strigosa_315, Avena_ventricosa_275, Avena_wiestii_439	rpl2
Avena_sativa_312	SNP (transition)	105043	105043	T					T -> C		0.333		Avena_atlantica_437, Avena_eriantha_435, Avena_hirtual_299, Avena_longiglumis_438, Avena_nuda_443, Avena_strigosa_315, Avena_ventricosa_275, Avena_wiestii_439
Avena_sativa_312	SNP (transition)	105616	105616	T					T -> C		0.333		Avena_atlantica_437, Avena_eriantha_435, Avena_hirtual_299, Avena_longiglumis_438, Avena_nuda_443, Avena_strigosa_315, Avena_ventricosa_275, Avena_wiestii_439
Avena_sativa_312	SNP (transition)	109395	109395	G		ndhE CDS	53	159	G -> A	GAC -> GAT	0.333	None	Avena_atlantica_437, Avena_eriantha_435, Avena_hirtual_299, Avena_longiglumis_438, Avena_nuda_443, Avena_strigosa_315, Avena_ventricosa_275, Avena_wiestii_439	ndhE
Avena_sativa_312	SNP (transition)	133867	133867	C	T -> I	rpl2 CDS	10	29	C -> T	ACC -> ATC	0.333	Substitution	Avena_atlantica_437, Avena_eriantha_435, Avena_hirtual_299, Avena_longiglumis_438, Avena_nuda_443, Avena_strigosa_315, Avena_ventricosa_275, Avena_wiestii_439	rpl2
Avena_sativa_312	SNP (transition)	50708	50708	T					T -> C		0.25		Avena_atlantica_437, Avena_eriantha_435, Avena_hirtual_299, Avena_longiglumis_438, Avena_murphyi_442, Avena_nuda_443, Avena_strigosa_315, Avena_ventricosa_275, Avena_wiestii_439
Avena_sativa_312	SNP (transition)	55851	55851	T					T -> C		0.25		Avena_atlantica_437, Avena_eriantha_435, Avena_hirtual_299, Avena_longiglumis_438, Avena_nuda_443, Avena_strigosa_315, Avena_ventricosa_275, Avena_wiestii_439, KM974733
Avena_sativa_312	SNP (transition)	56286	56286	C					C -> T		0.25		Avena_atlantica_437, Avena_eriantha_435, Avena_hirtual_299, Avena_longiglumis_438, Avena_murphyi_442, Avena_nuda_443, Avena_strigosa_315, Avena_ventricosa_275, Avena_wiestii_439
Avena_sativa_312	SNP (transition)	31157	31157	C					C -> T				Avena_atlantica_437, Avena_brevis_289, Avena_eriantha_435, Avena_hirtual_299, Avena_longiglumis_438, Avena_murphyi_442, Avena_nuda_443, Avena_strigosa_315, Avena_ventricosa_275, Avena_wiestii_439, KM974733, KX756180
Avena_sativa_312	SNP (transition)	75367	75367	C	M -> I	rps11 CDS	8	24	C -> T	ATG -> ATA		Substitution	Avena_atlantica_437, Avena_brevis_289, Avena_eriantha_435, Avena_hirtual_299, Avena_longiglumis_438, Avena_murphyi_442, Avena_nuda_443, Avena_strigosa_315, Avena_ventricosa_275, Avena_wiestii_439, KM974733, KX756180	rps11
Avena_sativa_312	SNP (transition)	77762	77762	G					G -> A				Avena_atlantica_437, Avena_brevis_289, Avena_eriantha_435, Avena_hirtual_299, Avena_longiglumis_438, Avena_murphyi_442, Avena_nuda_443, Avena_strigosa_315, Avena_ventricosa_275, Avena_wiestii_439, KM974733, KX756180
Avena_sativa_312	SNP (transversion)	13	13	T					T -> G		0.917		Avena_longiglumis_438
Avena_sativa_312	SNP (transversion)	1479	1479	A					A -> T		0.917		Avena_longiglumis_438
Avena_sativa_312	SNP (transversion)	1645	1645	T					T -> A		0.917		Avena_atlantica_437
Avena_sativa_312	SNP (transversion)	7258	7258	T					T -> A		0.917		Avena_longiglumis_438
Avena_sativa_312	SNP (transversion)	13622	13622	T					T -> G		0.917		Avena_longiglumis_438
Avena_sativa_312	SNP (transversion)	17837	17837	G					G -> T		0.917		Avena_longiglumis_438
Avena_sativa_312	SNP (transversion)	18190	18190	A					A -> T		0.917		Avena_hirtual_299
Avena_sativa_312	SNP (transversion)	19109	19109	G	C -> F	rpoB CDS	24	71	G -> T	TGT -> TTT	0.917	Substitution	Avena_longiglumis_438	rpoB
Avena_sativa_312	SNP (transversion)	26280	26280	G	V -> F	rpoC2 CDS	573	1717	G -> T	GTC -> TTC	0.75	Substitution	Avena_longiglumis_438	rpoC2
Avena_sativa_312	SNP (transversion)	28055	28055	T	F -> L	rpoC2 CDS	1164	3492	T -> A	TTT -> TTA	0.917	Substitution	Avena_murphyi_442	rpoC2
Avena_sativa_312	SNP (transversion)	31428	31428	T					T -> G		0.917		Avena_longiglumis_438
Avena_sativa_312	SNP (transversion)	41191	41191	A					A -> T		0.917		Avena_longiglumis_438
Avena_sativa_312	SNP (transversion)	43014	43014	T					T -> G		0.917		Avena_longiglumis_438
Avena_sativa_312	SNP (transversion)	43232	43232	A					A -> C		0.917		Avena_atlantica_437
Avena_sativa_312	SNP (transversion)	43575	43575	G					G -> T		0.917		Avena_longiglumis_438
Avena_sativa_312	SNP (transversion)	44160	44160	C					C -> A		0.917		Avena_longiglumis_438
Avena_sativa_312	SNP (transversion)	46062	46062	G					G -> T		0.917		Avena_hirtual_299
Avena_sativa_312	SNP (transversion)	47208	47208	T					T -> G		0.917		Avena_longiglumis_438
Avena_sativa_312	SNP (transversion)	50185	50185	A					A -> T		0.917		Avena_murphyi_442
Avena_sativa_312	SNP (transversion)	50191	50191	T					T -> A		0.917		Avena_longiglumis_438
Avena_sativa_312	SNP (transversion)	53405	53405	G					G -> T		0.917		Avena_longiglumis_438
Avena_sativa_312	SNP (transversion)	55705	55705	G					G -> C		0.917		Avena_murphyi_442
Avena_sativa_312	SNP (transversion)	57217	57217	A					A -> T		0.917		Avena_longiglumis_438
Avena_sativa_312	SNP (transversion)	57322	57322	A					A -> C		0.917		Avena_wiestii_439
Avena_sativa_312	SNP (transversion)	60780	60780	T					T -> G		0.917		KM974733
Avena_sativa_312	SNP (transversion)	63035	63035	C					C -> A		0.917		Avena_atlantica_437
Avena_sativa_312	SNP (transversion)	63491	63491	T					T -> G		0.917		Avena_wiestii_439
Avena_sativa_312	SNP (transversion)	71070	71070	G					G -> T		0.917		Avena_longiglumis_438
Avena_sativa_312	SNP (transversion)	79423	79423	T		rps3 CDS	51	151	T -> G	AGG -> CGG	0.917	None	Avena_murphyi_442	rps3
Avena_sativa_312	SNP (transversion)	88144	88144	G					G -> T		0.917		Avena_longiglumis_438
Avena_sativa_312	SNP (transversion)	100212	100212	G					G -> C		0.917		Avena_wiestii_439
Avena_sativa_312	SNP (transversion)	102290	102290	G	T -> S	ndhF CDS	575	1724	G -> C	ACC -> AGC	0.917	Substitution	Avena_longiglumis_438	ndhF
Avena_sativa_312	SNP (transversion)	105233	105233	T					T -> A		0.917		Avena_longiglumis_438
Avena_sativa_312	SNP (transversion)	110389	110389	T					T -> G		0.917		Avena_longiglumis_438
Avena_sativa_312	SNP (transversion)	111978	111978	A					A -> T		0.917		Avena_murphyi_442
Avena_sativa_312	SNP (transversion)	114205	114205	G	Q -> K	ndhH CDS	93	277	G -> T	CAA -> AAA	0.917	Substitution	Avena_longiglumis_438	ndhH
Avena_sativa_312	SNP (transversion)	115813	115813	C					C -> G		0.917		Avena_wiestii_439
Avena_sativa_312	SNP (transversion)	127881	127881	C					C -> A		0.917		Avena_longiglumis_438
Avena_sativa_312	SNP (transversion)	1634	1634	G					G -> C		0.833		Avena_eriantha_435, Avena_ventricosa_275
Avena_sativa_312	SNP (transversion)	1647	1647	G					G -> C		0.833		Avena_eriantha_435, Avena_ventricosa_275
Avena_sativa_312	SNP (transversion)	1694	1694	C	K -> N	matK CDS	508	1524	C -> G	AAG -> AAC	0.833	Substitution	Avena_eriantha_435, Avena_ventricosa_275	matK
Avena_sativa_312	SNP (transversion)	1799	1799	T	L -> F	matK CDS	473	1419	T -> G	TTA -> TTC	0.833	Substitution	Avena_eriantha_435, Avena_ventricosa_275	matK
Avena_sativa_312	SNP (transversion)	2215	2215	G	L -> M	matK CDS	335	1003	G -> T	CTG -> ATG	0.833	Substitution	Avena_eriantha_435, Avena_ventricosa_275	matK
Avena_sativa_312	SNP (transversion)	2334	2334	T	H -> P	matK CDS	295	884	T -> G	CAT -> CCT	0.833	Substitution	Avena_eriantha_435, Avena_ventricosa_275	matK
Avena_sativa_312	SNP (transversion)	2401	2401	C	V -> F	matK CDS	273	817	C -> A	GTT -> TTT	0.833	Substitution	Avena_eriantha_435, Avena_ventricosa_275	matK
Avena_sativa_312	SNP (transversion)	2540	2540	T	L -> F	matK CDS	226	678	T -> G	TTA -> TTC	0.833	Substitution	Avena_eriantha_435, Avena_ventricosa_275	matK
Avena_sativa_312	SNP (transversion)	2954	2954	A	I -> M	matK CDS	88	264	A -> C	ATT -> ATG	0.833	Substitution	Avena_eriantha_435, Avena_ventricosa_275	matK
Avena_sativa_312	SNP (transversion)	3082	3082	T	I -> F	matK CDS	46	136	T -> A	ATT -> TTT	0.833	Substitution	Avena_eriantha_435, Avena_ventricosa_275	matK
Avena_sativa_312	SNP (transversion)	3242	3242	C					C -> G		0.833		Avena_eriantha_435, Avena_ventricosa_275
Avena_sativa_312	SNP (transversion)	3420	3420	C					C -> A		0.833		Avena_eriantha_435, Avena_ventricosa_275
Avena_sativa_312	SNP (transversion)	3552	3552	G					G -> C		0.833		Avena_eriantha_435, Avena_ventricosa_275
Avena_sativa_312	SNP (transversion)	4134	4134	G					G -> T		0.833		Avena_eriantha_435, Avena_ventricosa_275
Avena_sativa_312	SNP (transversion)	4160	4160	C					C -> G		0.833		Avena_eriantha_435, Avena_ventricosa_275
Avena_sativa_312	SNP (transversion)	4718	4718	G					G -> T		0.833		Avena_eriantha_435, Avena_ventricosa_275
Avena_sativa_312	SNP (transversion)	5326	5326	C					C -> A		0.833		Avena_eriantha_435, Avena_ventricosa_275
Avena_sativa_312	SNP (transversion)	5687	5687	C					C -> G		0.833		Avena_eriantha_435, Avena_ventricosa_275
Avena_sativa_312	SNP (transversion)	5710	5710	T					T -> G		0.833		Avena_eriantha_435, Avena_ventricosa_275
Avena_sativa_312	SNP (transversion)	5831	5831	G					G -> T		0.833		Avena_eriantha_435, Avena_ventricosa_275
Avena_sativa_312	SNP (transversion)	6287	6287	A					A -> C		0.833		Avena_eriantha_435, Avena_ventricosa_275
Avena_sativa_312	SNP (transversion)	7058	7058	T					T -> G		0.833		Avena_eriantha_435, Avena_ventricosa_275
Avena_sativa_312	SNP (transversion)	7126	7126	A					A -> C		0.833		Avena_eriantha_435, Avena_ventricosa_275
Avena_sativa_312	SNP (transversion)	7188	7188	C					C -> A		0.833		Avena_eriantha_435, Avena_ventricosa_275
Avena_sativa_312	SNP (transversion)	7228	7228	T					T -> A		0.833		Avena_eriantha_435, Avena_ventricosa_275
Avena_sativa_312	SNP (transversion)	7295	7295	T					T -> A		0.833		Avena_eriantha_435, Avena_ventricosa_275
Avena_sativa_312	SNP (transversion)	7527	7527	T					T -> G		0.833		Avena_eriantha_435, Avena_ventricosa_275
Avena_sativa_312	SNP (transversion)	7711	7711	G					G -> T		0.833		Avena_eriantha_435, Avena_ventricosa_275
Avena_sativa_312	SNP (transversion)	7848	7848	G					G -> T		0.833		Avena_eriantha_435, Avena_ventricosa_275
Avena_sativa_312	SNP (transversion)	7888	7888	G					G -> C		0.833		Avena_eriantha_435, Avena_ventricosa_275
Avena_sativa_312	SNP (transversion)	7942	7942	C					C -> G		0.833		Avena_eriantha_435, Avena_ventricosa_275
Avena_sativa_312	SNP (transversion)	7969	7969	C					C -> A		0.667		Avena_nuda_443, Avena_strigosa_315
Avena_sativa_312	SNP (transversion)	8140	8140	G					G -> T		0.833		Avena_eriantha_435, Avena_ventricosa_275
Avena_sativa_312	SNP (transversion)	8250	8250	C					C -> G		0.833		Avena_eriantha_435, Avena_ventricosa_275
Avena_sativa_312	SNP (transversion)	8301	8301	T					T -> A		0.833		Avena_eriantha_435, Avena_ventricosa_275
Avena_sativa_312	SNP (transversion)	8315	8315	A					A -> C		0.833		Avena_eriantha_435, Avena_ventricosa_275
Avena_sativa_312	SNP (transversion)	8420	8420	G					G -> T		0.833		Avena_eriantha_435, Avena_ventricosa_275
Avena_sativa_312	SNP (transversion)	8510	8510	A					A -> C		0.833		Avena_eriantha_435, Avena_ventricosa_275
Avena_sativa_312	SNP (transversion)	8809	8809	A		psbD CDS	53	159	A -> T	ACA -> ACT	0.833	None	Avena_eriantha_435, Avena_ventricosa_275	psbD
Avena_sativa_312	SNP (transversion)	8935	8935	T		psbD CDS	95	285	T -> G	GGT -> GGG	0.833	None	Avena_eriantha_435, Avena_ventricosa_275	psbD
Avena_sativa_312	SNP (transversion)	11379	11379	C					C -> A		0.833		Avena_eriantha_435, Avena_ventricosa_275
Avena_sativa_312	SNP (transversion)	11408	11408	T					T -> G		0.833		Avena_eriantha_435, Avena_ventricosa_275
Avena_sativa_312	SNP (transversion)	11517	11517	C					C -> G		0.833		Avena_eriantha_435, Avena_ventricosa_275
Avena_sativa_312	SNP (transversion)	11859	11859	T		psbZ CDS	57	171	T -> G	CTT -> CTG	0.833	None	Avena_eriantha_435, Avena_ventricosa_275	psbZ
Avena_sativa_312	SNP (transversion)	11898	11898	G					G -> C		0.833		Avena_eriantha_435, Avena_ventricosa_275
Avena_sativa_312	SNP (transversion)	12402	12402	G					G -> T		0.833		Avena_eriantha_435, Avena_ventricosa_275
Avena_sativa_312	SNP (transversion)	12735	12735	T					T -> A		0.833		Avena_eriantha_435, Avena_ventricosa_275
Avena_sativa_312	SNP (transversion)	13272	13272	C					C -> A		0.833		Avena_eriantha_435, Avena_ventricosa_275
Avena_sativa_312	SNP (transversion)	13672	13672	G					G -> T		0.833		Avena_eriantha_435, Avena_ventricosa_275
Avena_sativa_312	SNP (transversion)	13685	13685	G					G -> T		0.833		Avena_eriantha_435, Avena_ventricosa_275
Avena_sativa_312	SNP (transversion)	14167	14167	C					C -> G		0.833		Avena_eriantha_435, Avena_ventricosa_275
Avena_sativa_312	SNP (transversion)	14178	14178	C					C -> G		0.833		Avena_eriantha_435, Avena_ventricosa_275
Avena_sativa_312	SNP (transversion)	14186	14186	C					C -> A		0.833		Avena_eriantha_435, Avena_ventricosa_275
Avena_sativa_312	SNP (transversion)	14507	14507	C					C -> A		0.833		Avena_eriantha_435, Avena_ventricosa_275
Avena_sativa_312	SNP (transversion)	14525	14525	C					C -> A		0.833		Avena_eriantha_435, Avena_ventricosa_275
Avena_sativa_312	SNP (transversion)	14626	14626	C					C -> A		0.833		Avena_eriantha_435, Avena_ventricosa_275
Avena_sativa_312	SNP (transversion)	14969	14969	G					G -> T		0.833		Avena_eriantha_435, Avena_ventricosa_275
Avena_sativa_312	SNP (transversion)	15598	15598	A					A -> C		0.833		Avena_eriantha_435, Avena_ventricosa_275
Avena_sativa_312	SNP (transversion)	15617	15617	G					G -> T		0.833		Avena_eriantha_435, Avena_ventricosa_275
Avena_sativa_312	SNP (transversion)	15623	15623	G					G -> T		0.833		Avena_eriantha_435, Avena_ventricosa_275
Avena_sativa_312	SNP (transversion)	15632	15632	C					C -> G		0.833		Avena_eriantha_435, Avena_ventricosa_275
Avena_sativa_312	SNP (transversion)	15634	15634	G					G -> T		0.833		Avena_eriantha_435, Avena_ventricosa_275
Avena_sativa_312	SNP (transversion)	15802	15802	A					A -> C		0.833		Avena_eriantha_435, Avena_ventricosa_275
Avena_sativa_312	SNP (transversion)	16039	16039	G					G -> T		0.833		Avena_eriantha_435, Avena_ventricosa_275
Avena_sativa_312	SNP (transversion)	16251	16251	T					T -> G		0.833		Avena_eriantha_435, Avena_ventricosa_275
Avena_sativa_312	SNP (transversion)	16277	16277	G					G -> T		0.833		Avena_eriantha_435, Avena_ventricosa_275
Avena_sativa_312	SNP (transversion)	16335	16335	G					G -> T		0.833		Avena_eriantha_435, Avena_ventricosa_275
Avena_sativa_312	SNP (transversion)	16408	16408	C					C -> A		0.833		Avena_eriantha_435, Avena_ventricosa_275
Avena_sativa_312	SNP (transversion)	16880	16880	C					C -> A		0.833		Avena_eriantha_435, Avena_ventricosa_275
Avena_sativa_312	SNP (transversion)	17149	17149	C					C -> A		0.833		Avena_eriantha_435, Avena_ventricosa_275
Avena_sativa_312	SNP (transversion)	17378	17378	G					G -> T		0.833		Avena_eriantha_435, Avena_ventricosa_275
Avena_sativa_312	SNP (transversion)	17423	17423	C					C -> A		0.833		Avena_eriantha_435, Avena_ventricosa_275
Avena_sativa_312	SNP (transversion)	17429	17429	G					G -> C		0.833		Avena_eriantha_435, Avena_ventricosa_275
Avena_sativa_312	SNP (transversion)	17665	17665	A					A -> T		0.833		Avena_eriantha_435, Avena_ventricosa_275
Avena_sativa_312	SNP (transversion)	17675	17675	G					G -> C		0.833		Avena_eriantha_435, Avena_ventricosa_275
Avena_sativa_312	SNP (transversion)	17736	17736	G					G -> T		0.833		Avena_eriantha_435, Avena_ventricosa_275
Avena_sativa_312	SNP (transversion)	17843	17843	T					T -> G		0.833		Avena_eriantha_435, Avena_ventricosa_275
Avena_sativa_312	SNP (transversion)	18177	18177	T					T -> A		0.833		Avena_eriantha_435, Avena_ventricosa_275
Avena_sativa_312	SNP (transversion)	18181	18181	A					A -> C		0.833		Avena_eriantha_435, Avena_ventricosa_275
Avena_sativa_312	SNP (transversion)	18189	18189	T					T -> A		0.833		Avena_eriantha_435, Avena_ventricosa_275
Avena_sativa_312	SNP (transversion)	18351	18351	A					A -> C		0.833		Avena_eriantha_435, Avena_ventricosa_275
Avena_sativa_312	SNP (transversion)	18397	18397	G					G -> T		0.833		Avena_eriantha_435, Avena_ventricosa_275
Avena_sativa_312	SNP (transversion)	18427	18427	C					C -> G		0.833		Avena_eriantha_435, Avena_ventricosa_275
Avena_sativa_312	SNP (transversion)	18466	18466	G					G -> C		0.833		Avena_eriantha_435, Avena_ventricosa_275
Avena_sativa_312	SNP (transversion)	18565	18565	T					T -> A		0.833		Avena_eriantha_435, Avena_ventricosa_275
Avena_sativa_312	SNP (transversion)	18602	18602	T					T -> G		0.833		Avena_eriantha_435, Avena_ventricosa_275
Avena_sativa_312	SNP (transversion)	18841	18841	T					T -> G		0.833		Avena_eriantha_435, Avena_ventricosa_275
Avena_sativa_312	SNP (transversion)	20454	20454	G		rpoB CDS	472	1416	G -> T	GCG -> GCT	0.833	None	Avena_eriantha_435, Avena_ventricosa_275	rpoB
Avena_sativa_312	SNP (transversion)	21791	21791	A	K -> T	rpoB CDS	918	2753	A -> C	AAA -> ACA	0.833	Substitution	Avena_eriantha_435, Avena_ventricosa_275	rpoB
Avena_sativa_312	SNP (transversion)	21918	21918	T		rpoB CDS	960	2880	T -> G	GTT -> GTG	0.833	None	Avena_eriantha_435, Avena_ventricosa_275	rpoB
Avena_sativa_312	SNP (transversion)	23121	23121	C		rpoC1 CDS	270	810	C -> G	CCC -> CCG	0.833	None	Avena_eriantha_435, Avena_ventricosa_275	rpoC1
Avena_sativa_312	SNP (transversion)	24001	24001	A	K -> Q	rpoC1 CDS	564	1690	A -> C	AAA -> CAA	0.833	Substitution	Avena_eriantha_435, Avena_ventricosa_275	rpoC1
Avena_sativa_312	SNP (transversion)	24009	24009	C		rpoC1 CDS	566	1698	C -> A	GTC -> GTA	0.833	None	Avena_eriantha_435, Avena_ventricosa_275	rpoC1
Avena_sativa_312	SNP (transversion)	24445	24445	G					G -> C		0.833		Avena_eriantha_435, Avena_ventricosa_275
Avena_sativa_312	SNP (transversion)	24461	24461	T					T -> G		0.833		Avena_eriantha_435, Avena_ventricosa_275
Avena_sativa_312	SNP (transversion)	26049	26049	C	L -> I	rpoC2 CDS	496	1486	C -> A	CTC -> ATC	0.833	Substitution	Avena_eriantha_435, Avena_ventricosa_275	rpoC2
Avena_sativa_312	SNP (transversion)	26116	26116	G	R -> M	rpoC2 CDS	518	1553	G -> T	AGG -> ATG	0.833	Substitution	Avena_eriantha_435, Avena_ventricosa_275	rpoC2
Avena_sativa_312	SNP (transversion)	26378	26378	T		rpoC2 CDS	605	1815	T -> G	GTT -> GTG	0.833	None	Avena_eriantha_435, Avena_ventricosa_275	rpoC2
Avena_sativa_312	SNP (transversion)	27002	27002	C		rpoC2 CDS	813	2439	C -> A	CTC -> CTA	0.833	None	Avena_eriantha_435, Avena_ventricosa_275	rpoC2
Avena_sativa_312	SNP (transversion)	27182	27182	C		rpoC2 CDS	873	2619	C -> A	CGC -> CGA	0.833	None	Avena_eriantha_435, Avena_ventricosa_275	rpoC2
Avena_sativa_312	SNP (transversion)	27236	27236	A		rpoC2 CDS	891	2673	A -> C	CCA -> CCC	0.833	None	Avena_eriantha_435, Avena_ventricosa_275	rpoC2
Avena_sativa_312	SNP (transversion)	27249	27249	G	E -> Q	rpoC2 CDS	896	2686	G -> C	GAA -> CAA	0.833	Substitution	Avena_eriantha_435, Avena_ventricosa_275	rpoC2
Avena_sativa_312	SNP (transversion)	27548	27548	C		rpoC2 CDS	995	2985	C -> A	ATC -> ATA	0.833	None	Avena_eriantha_435, Avena_ventricosa_275	rpoC2
Avena_sativa_312	SNP (transversion)	27915	27915	A	K -> Q	rpoC2 CDS	1118	3352	A -> C	AAA -> CAA	0.833	Substitution	Avena_eriantha_435, Avena_ventricosa_275	rpoC2
Avena_sativa_312	SNP (transversion)	27926	27926	T		rpoC2 CDS	1121	3363	T -> G	TCT -> TCG	0.833	None	Avena_eriantha_435, Avena_ventricosa_275	rpoC2
Avena_sativa_312	SNP (transversion)	28050	28050	C	L -> I	rpoC2 CDS	1163	3487	C -> A	CTA -> ATA	0.833	Substitution	Avena_eriantha_435, Avena_ventricosa_275	rpoC2
Avena_sativa_312	SNP (transversion)	28361	28361	A		rpoC2 CDS	1266	3798	A -> C	CCA -> CCC	0.833	None	Avena_eriantha_435, Avena_ventricosa_275	rpoC2
Avena_sativa_312	SNP (transversion)	28393	28393	T	I -> K	rpoC2 CDS	1277	3830	T -> A	ATA -> AAA	0.833	Substitution	Avena_eriantha_435, Avena_ventricosa_275	rpoC2
Avena_sativa_312	SNP (transversion)	29025	29025	G					G -> T		0.833		Avena_eriantha_435, Avena_ventricosa_275
Avena_sativa_312	SNP (transversion)	29269	29269	C					C -> A		0.833		Avena_eriantha_435, Avena_ventricosa_275
Avena_sativa_312	SNP (transversion)	30148	30148	A					A -> C		0.833		Avena_eriantha_435, Avena_ventricosa_275
Avena_sativa_312	SNP (transversion)	31177	31177	A					A -> T		0.833		Avena_eriantha_435, Avena_ventricosa_275
Avena_sativa_312	SNP (transversion)	31979	31979	G					G -> T		0.833		Avena_eriantha_435, Avena_ventricosa_275
Avena_sativa_312	SNP (transversion)	32022	32022	C					C -> A		0.833		Avena_eriantha_435, Avena_ventricosa_275
Avena_sativa_312	SNP (transversion)	32072	32072	G					G -> T		0.833		Avena_eriantha_435, Avena_ventricosa_275
Avena_sativa_312	SNP (transversion)	32449	32449	G					G -> T		0.833		Avena_eriantha_435, Avena_ventricosa_275
Avena_sativa_312	SNP (transversion)	32524	32524	G					G -> T		0.833		Avena_eriantha_435, Avena_ventricosa_275
Avena_sativa_312	SNP (transversion)	32876	32876	T					T -> G		0.833		Avena_eriantha_435, Avena_ventricosa_275
Avena_sativa_312	SNP (transversion)	33313	33313	C	A -> E	atpF CDS	79	236	C -> A	GCA -> GAA	0.833	Substitution	Avena_eriantha_435, Avena_ventricosa_275	atpF
Avena_sativa_312	SNP (transversion)	33623	33623	T	N -> K	atpF CDS	182	546	T -> G	AAT -> AAG	0.833	Substitution	Avena_eriantha_435, Avena_ventricosa_275	atpF
Avena_sativa_312	SNP (transversion)	35465	35465	T					T -> G		0.833		Avena_eriantha_435, Avena_ventricosa_275
Avena_sativa_312	SNP (transversion)	35476	35476	A					A -> T		0.833		Avena_eriantha_435, Avena_ventricosa_275
Avena_sativa_312	SNP (transversion)	35478	35478	C					C -> A		0.833		Avena_eriantha_435, Avena_ventricosa_275
Avena_sativa_312	SNP (transversion)	35545	35545	C					C -> A		0.833		Avena_eriantha_435, Avena_ventricosa_275
Avena_sativa_312	SNP (transversion)	37348	37348	A		psaB CDS	373	1119	A -> T	ACT -> ACA	0.833	None	Avena_eriantha_435, Avena_ventricosa_275	psaB
Avena_sativa_312	SNP (transversion)	40325	40325	C		psaA CDS	140	420	C -> G	GGG -> GGC	0.833	None	Avena_eriantha_435, Avena_ventricosa_275	psaA
Avena_sativa_312	SNP (transversion)	41056	41056	G					G -> C		0.833		Avena_eriantha_435, Avena_ventricosa_275
Avena_sativa_312	SNP (transversion)	41253	41253	A					A -> T		0.833		Avena_eriantha_435, Avena_ventricosa_275
Avena_sativa_312	SNP (transversion)	41328	41328	G					G -> T		0.833		Avena_eriantha_435, Avena_ventricosa_275
Avena_sativa_312	SNP (transversion)	41629	41629	C					C -> A		0.833		Avena_eriantha_435, Avena_ventricosa_275
Avena_sativa_312	SNP (transversion)	41664	41664	G					G -> C		0.833		Avena_eriantha_435, Avena_ventricosa_275
Avena_sativa_312	SNP (transversion)	41682	41682	T					T -> G		0.833		Avena_eriantha_435, Avena_ventricosa_275
Avena_sativa_312	SNP (transversion)	42617	42617	C					C -> A		0.833		Avena_eriantha_435, Avena_ventricosa_275
Avena_sativa_312	SNP (transversion)	43202	43202	A					A -> C		0.833		Avena_eriantha_435, Avena_ventricosa_275
Avena_sativa_312	SNP (transversion)	43605	43605	C					C -> G		0.833		Avena_eriantha_435, Avena_ventricosa_275
Avena_sativa_312	SNP (transversion)	43794	43794	C					C -> A		0.833		Avena_eriantha_435, Avena_ventricosa_275
Avena_sativa_312	SNP (transversion)	44174	44174	G					G -> T		0.833		Avena_eriantha_435, Avena_ventricosa_275
Avena_sativa_312	SNP (transversion)	45128	45128	C					C -> A		0.833		Avena_eriantha_435, Avena_ventricosa_275
Avena_sativa_312	SNP (transversion)	45130	45130	A					A -> C		0.833		Avena_eriantha_435, Avena_ventricosa_275
Avena_sativa_312	SNP (transversion)	45237	45237	T					T -> G		0.833		Avena_eriantha_435, Avena_ventricosa_275
Avena_sativa_312	SNP (transversion)	45257	45257	G					G -> T		0.833		Avena_eriantha_435, Avena_ventricosa_275
Avena_sativa_312	SNP (transversion)	45464	45464	T					T -> G		0.833		Avena_eriantha_435, Avena_ventricosa_275
Avena_sativa_312	SNP (transversion)	45514	45514	G					G -> T		0.833		Avena_eriantha_435, Avena_ventricosa_275
Avena_sativa_312	SNP (transversion)	45583	45583	A					A -> C		0.833		Avena_eriantha_435, Avena_ventricosa_275
Avena_sativa_312	SNP (transversion)	45827	45827	G					G -> T		0.833		Avena_eriantha_435, Avena_ventricosa_275
Avena_sativa_312	SNP (transversion)	45861	45861	T					T -> G		0.833		Avena_eriantha_435, Avena_ventricosa_275
Avena_sativa_312	SNP (transversion)	45939	45939	C					C -> A		0.833		Avena_eriantha_435, Avena_ventricosa_275
Avena_sativa_312	SNP (transversion)	46647	46647	A					A -> T		0.833		Avena_eriantha_435, Avena_ventricosa_275
Avena_sativa_312	SNP (transversion)	46747	46747	G					G -> C		0.833		Avena_eriantha_435, Avena_ventricosa_275
Avena_sativa_312	SNP (transversion)	46753	46753	A					A -> C		0.833		Avena_eriantha_435, Avena_ventricosa_275
Avena_sativa_312	SNP (transversion)	47173	47173	T					T -> A		0.833		Avena_eriantha_435, Avena_ventricosa_275
Avena_sativa_312	SNP (transversion)	47175	47175	G					G -> T		0.833		Avena_eriantha_435, Avena_ventricosa_275
Avena_sativa_312	SNP (transversion)	47198	47198	C					C -> A		0.833		Avena_eriantha_435, Avena_ventricosa_275
Avena_sativa_312	SNP (transversion)	47293	47293	G					G -> T		0.833		Avena_eriantha_435, Avena_ventricosa_275
Avena_sativa_312	SNP (transversion)	47393	47393	G					G -> T		0.833		Avena_eriantha_435, Avena_ventricosa_275
Avena_sativa_312	SNP (transversion)	47523	47523	G					G -> T		0.833		Avena_eriantha_435, Avena_ventricosa_275
Avena_sativa_312	SNP (transversion)	47584	47584	C					C -> A		0.833		Avena_eriantha_435, Avena_ventricosa_275
Avena_sativa_312	SNP (transversion)	47622	47622	T		ndhJ CDS	150	450	T -> G	CCA -> CCC	0.833	None	Avena_eriantha_435, Avena_ventricosa_275	ndhJ
Avena_sativa_312	SNP (transversion)	48815	48815	T		ndhK CDS	32	96	T -> A	ACA -> ACT	0.833	None	Avena_eriantha_435, Avena_ventricosa_275	ndhK
Avena_sativa_312	SNP (transversion)	49027	49027	G		ndhC CDS	79	237	G -> T	CTC -> CTA	0.833	None	Avena_eriantha_435, Avena_ventricosa_275	ndhC
Avena_sativa_312	SNP (transversion)	49447	49447	G					G -> C		0.833		Avena_eriantha_435, Avena_ventricosa_275
Avena_sativa_312	SNP (transversion)	49701	49701	A					A -> C		0.833		Avena_eriantha_435, Avena_ventricosa_275
Avena_sativa_312	SNP (transversion)	49907	49907	G					G -> T		0.833		Avena_eriantha_435, Avena_ventricosa_275
Avena_sativa_312	SNP (transversion)	50066	50066	G					G -> T		0.833		Avena_eriantha_435, Avena_ventricosa_275
Avena_sativa_312	SNP (transversion)	50151	50151	C					C -> A		0.833		Avena_eriantha_435, Avena_ventricosa_275
Avena_sativa_312	SNP (transversion)	50192	50192	A					A -> T		0.833		Avena_eriantha_435, Avena_ventricosa_275
Avena_sativa_312	SNP (transversion)	50329	50329	A					A -> C		0.833		Avena_eriantha_435, Avena_ventricosa_275
Avena_sativa_312	SNP (transversion)	51381	51381	G	Q -> E	atpE CDS	95	283	G -> C	CAG -> GAG	0.833	Substitution	Avena_eriantha_435, Avena_ventricosa_275	atpE
Avena_sativa_312	SNP (transversion)	51846	51846	A		atpB CDS	437	1311	A -> C	GTT -> GTG	0.833	None	Avena_eriantha_435, Avena_ventricosa_275	atpB
Avena_sativa_312	SNP (transversion)	52884	52884	G		atpB CDS	91	273	G -> C	GTC -> GTG	0.833	None	Avena_eriantha_435, Avena_ventricosa_275	atpB
Avena_sativa_312	SNP (transversion)	53179	53179	G					G -> T		0.833		Avena_eriantha_435, Avena_ventricosa_275
Avena_sativa_312	SNP (transversion)	53752	53752	A					A -> C		0.833		Avena_eriantha_435, Avena_ventricosa_275
Avena_sativa_312	SNP (transversion)	54055	54055	C		rbcL CDS	36	108	C -> A	ATC -> ATA	0.833	None	Avena_eriantha_435, Avena_ventricosa_275	rbcL
Avena_sativa_312	SNP (transversion)	55117	55117	G		rbcL CDS	390	1170	G -> T	CTG -> CTT	0.833	None	Avena_eriantha_435, Avena_ventricosa_275	rbcL
Avena_sativa_312	SNP (transversion)	55287	55287	A	E -> A	rbcL CDS	447	1340	A -> C	GAA -> GCA	0.833	Substitution	Avena_eriantha_435, Avena_ventricosa_275	rbcL
Avena_sativa_312	SNP (transversion)	55544	55544	T					T -> A		0.833		Avena_eriantha_435, Avena_ventricosa_275
Avena_sativa_312	SNP (transversion)	56080	56080	G					G -> T		0.833		Avena_eriantha_435, Avena_ventricosa_275
Avena_sativa_312	SNP (transversion)	56465	56465	G					G -> C		0.833		Avena_eriantha_435, Avena_ventricosa_275
Avena_sativa_312	SNP (transversion)	56471	56471	G					G -> T		0.833		Avena_eriantha_435, Avena_ventricosa_275
Avena_sativa_312	SNP (transversion)	56560	56560	G					G -> T		0.833		Avena_eriantha_435, Avena_ventricosa_275
Avena_sativa_312	SNP (transversion)	56626	56626	G					G -> T		0.833		Avena_eriantha_435, Avena_ventricosa_275
Avena_sativa_312	SNP (transversion)	56739	56739	A					A -> C		0.833		Avena_eriantha_435, Avena_ventricosa_275
Avena_sativa_312	SNP (transversion)	56799	56799	C					C -> A		0.833		Avena_eriantha_435, Avena_ventricosa_275
Avena_sativa_312	SNP (transversion)	58105	58105	C					C -> A		0.833		Avena_eriantha_435, Avena_ventricosa_275
Avena_sativa_312	SNP (transversion)	59174	59174	C					C -> A		0.833		Avena_eriantha_435, Avena_ventricosa_275
Avena_sativa_312	SNP (transversion)	59245	59245	T					T -> A		0.833		Avena_eriantha_435, Avena_ventricosa_275
Avena_sativa_312	SNP (transversion)	59542	59542	T		petA CDS	51	153	T -> G	ACT -> ACG	0.833	None	Avena_eriantha_435, Avena_ventricosa_275	petA
Avena_sativa_312	SNP (transversion)	60456	60456	T					T -> G		0.833		Avena_eriantha_435, Avena_ventricosa_275
Avena_sativa_312	SNP (transversion)	60494	60494	A					A -> T		0.833		Avena_eriantha_435, Avena_ventricosa_275
Avena_sativa_312	SNP (transversion)	60500	60500	G					G -> T		0.833		Avena_eriantha_435, Avena_ventricosa_275
Avena_sativa_312	SNP (transversion)	60635	60635	C					C -> G		0.833		Avena_eriantha_435, Avena_ventricosa_275
Avena_sativa_312	SNP (transversion)	60761	60761	G					G -> T		0.833		Avena_eriantha_435, Avena_ventricosa_275
Avena_sativa_312	SNP (transversion)	61275	61275	A					A -> C		0.833		Avena_eriantha_435, Avena_ventricosa_275
Avena_sativa_312	SNP (transversion)	61459	61459	G		psbF CDS	30	90	G -> T	TCC -> TCA	0.833	None	Avena_eriantha_435, Avena_ventricosa_275	psbF
Avena_sativa_312	SNP (transversion)	62225	62225	G					G -> T		0.833		Avena_eriantha_435, Avena_ventricosa_275
Avena_sativa_312	SNP (transversion)	62583	62583	C					C -> G		0.833		Avena_eriantha_435, Avena_ventricosa_275
Avena_sativa_312	SNP (transversion)	62840	62840	A					A -> C		0.833		Avena_eriantha_435, Avena_ventricosa_275
Avena_sativa_312	SNP (transversion)	62875	62875	C					C -> A		0.833		Avena_eriantha_435, Avena_ventricosa_275
Avena_sativa_312	SNP (transversion)	62964	62964	G					G -> T		0.833		Avena_eriantha_435, Avena_ventricosa_275
Avena_sativa_312	SNP (transversion)	63256	63256	G					G -> T		0.833		Avena_eriantha_435, Avena_ventricosa_275
Avena_sativa_312	SNP (transversion)	63300	63300	C					C -> A		0.833		Avena_eriantha_435, Avena_ventricosa_275
Avena_sativa_312	SNP (transversion)	63446	63446	G		petG CDS	31	93	G -> T	CGG -> CGT	0.833	None	Avena_eriantha_435, Avena_ventricosa_275	petG
Avena_sativa_312	SNP (transversion)	63882	63882	A					A -> C		0.833		Avena_eriantha_435, Avena_ventricosa_275
Avena_sativa_312	SNP (transversion)	63992	63992	G					G -> T		0.833		Avena_eriantha_435, Avena_ventricosa_275
Avena_sativa_312	SNP (transversion)	64486	64486	G					G -> T		0.833		Avena_eriantha_435, Avena_ventricosa_275
Avena_sativa_312	SNP (transversion)	64667	64667	G					G -> T		0.833		Avena_eriantha_435, Avena_ventricosa_275
Avena_sativa_312	SNP (transversion)	64917	64917	A	L -> F	rpl33 CDS	48	144	A -> C	TTA -> TTC	0.833	Substitution	Avena_eriantha_435, Avena_ventricosa_275	rpl33
Avena_sativa_312	SNP (transversion)	65489	65489	A		rps18 CDS	78	234	A -> C	GGA -> GGC	0.833	None	Avena_eriantha_435, Avena_ventricosa_275	rps18
Avena_sativa_312	SNP (transversion)	65664	65664	A		rps18 CDS	137	409	A -> C	AGA -> CGA	0.833	None	Avena_eriantha_435, Avena_ventricosa_275	rps18
Avena_sativa_312	SNP (transversion)	65931	65931	G		rpl20 CDS	118	354	G -> T	ATC -> ATA	0.833	None	Avena_eriantha_435, Avena_ventricosa_275	rpl20
Avena_sativa_312	SNP (transversion)	66436	66436	A					A -> C		0.833		Avena_eriantha_435, Avena_ventricosa_275
Avena_sativa_312	SNP (transversion)	66781	66781	C					C -> A		0.833		Avena_eriantha_435, Avena_ventricosa_275
Avena_sativa_312	SNP (transversion)	66929	66929	A					A -> T		0.833		Avena_eriantha_435, Avena_ventricosa_275
Avena_sativa_312	SNP (transversion)	67226	67226	C					C -> A		0.833		Avena_hirtual_299, Avena_wiestii_439
Avena_sativa_312	SNP (transversion)	67959	67959	T					T -> A		0.833		Avena_eriantha_435, Avena_ventricosa_275
Avena_sativa_312	SNP (transversion)	68162	68162	C					C -> G		0.833		Avena_eriantha_435, Avena_ventricosa_275
Avena_sativa_312	SNP (transversion)	68895	68895	G		psbB CDS	165	495	G -> T	GGG -> GGT	0.833	None	Avena_eriantha_435, Avena_ventricosa_275	psbB
Avena_sativa_312	SNP (transversion)	69972	69972	T					T -> A		0.833		Avena_eriantha_435, Avena_ventricosa_275
Avena_sativa_312	SNP (transversion)	70727	70727	A					A -> T		0.75		Avena_eriantha_435, Avena_ventricosa_275
Avena_sativa_312	SNP (transversion)	71087	71087	A					A -> T		0.833		Avena_eriantha_435, Avena_ventricosa_275
Avena_sativa_312	SNP (transversion)	71301	71301	C					C -> A		0.833		Avena_eriantha_435, Avena_ventricosa_275
Avena_sativa_312	SNP (transversion)	71369	71369	C					C -> A		0.833		Avena_eriantha_435, Avena_ventricosa_275
Avena_sativa_312	SNP (transversion)	71508	71508	C					C -> A		0.833		Avena_eriantha_435, Avena_ventricosa_275
Avena_sativa_312	SNP (transversion)	72612	72612	C					C -> A		0.833		Avena_eriantha_435, Avena_ventricosa_275
Avena_sativa_312	SNP (transversion)	72845	72845	G					G -> T		0.833		Avena_eriantha_435, Avena_ventricosa_275
Avena_sativa_312	SNP (transversion)	73130	73130	G					G -> T		0.833		Avena_eriantha_435, Avena_ventricosa_275
Avena_sativa_312	SNP (transversion)	74703	74703	C		rpoA CDS	64	192	C -> G	CGG -> CGC	0.833	None	Avena_eriantha_435, Avena_ventricosa_275	rpoA
Avena_sativa_312	SNP (transversion)	75549	75549	G					G -> C		0.833		Avena_eriantha_435, Avena_ventricosa_275
Avena_sativa_312	SNP (transversion)	76060	76060	G		infA CDS	18	54	G -> T	GTC -> GTA	0.833	None	Avena_eriantha_435, Avena_ventricosa_275	infA
Avena_sativa_312	SNP (transversion)	76146	76146	C					C -> A		0.833		Avena_eriantha_435, Avena_ventricosa_275
Avena_sativa_312	SNP (transversion)	76496	76496	A		rps8 CDS	36	108	A -> C	GTT -> GTG	0.833	None	Avena_eriantha_435, Avena_ventricosa_275	rps8
Avena_sativa_312	SNP (transversion)	76633	76633	G					G -> T		0.833		Avena_eriantha_435, Avena_ventricosa_275
Avena_sativa_312	SNP (transversion)	76664	76664	G					G -> T		0.833		Avena_eriantha_435, Avena_ventricosa_275
Avena_sativa_312	SNP (transversion)	76742	76742	C					C -> A		0.833		Avena_eriantha_435, Avena_ventricosa_275
Avena_sativa_312	SNP (transversion)	77198	77198	A					A -> C		0.833		Avena_eriantha_435, Avena_ventricosa_275
Avena_sativa_312	SNP (transversion)	77229	77229	G					G -> T		0.833		Avena_eriantha_435, Avena_ventricosa_275
Avena_sativa_312	SNP (transversion)	77752	77752	C					C -> A		0.833		Avena_eriantha_435, Avena_ventricosa_275
Avena_sativa_312	SNP (transversion)	77790	77790	C					C -> A		0.833		Avena_eriantha_435, Avena_ventricosa_275
Avena_sativa_312	SNP (transversion)	78129	78129	A					A -> C		0.833		Avena_eriantha_435, Avena_ventricosa_275
Avena_sativa_312	SNP (transversion)	78770	78770	C					C -> A		0.833		Avena_eriantha_435, Avena_ventricosa_275
Avena_sativa_312	SNP (transversion)	78793	78793	G					G -> T		0.833		Avena_eriantha_435, Avena_ventricosa_275
Avena_sativa_312	SNP (transversion)	78817	78817	T					T -> G		0.833		Avena_eriantha_435, Avena_ventricosa_275
Avena_sativa_312	SNP (transversion)	78845	78845	G					G -> C		0.833		Avena_eriantha_435, Avena_ventricosa_275
Avena_sativa_312	SNP (transversion)	79130	79130	C		rps3 CDS	148	444	C -> A	CTG -> CTT	0.833	None	Avena_eriantha_435, Avena_ventricosa_275	rps3
Avena_sativa_312	SNP (transversion)	79160	79160	C		rps3 CDS	138	414	C -> A	GTG -> GTT	0.833	None	Avena_eriantha_435, Avena_ventricosa_275	rps3
Avena_sativa_312	SNP (transversion)	79409	79409	C		rps3 CDS	55	165	C -> G	TCG -> TCC	0.833	None	Avena_eriantha_435, Avena_ventricosa_275	rps3
Avena_sativa_312	SNP (transversion)	79900	79900	T		rpl22 CDS	60	180	T -> G	CGA -> CGC	0.833	None	Avena_eriantha_435, Avena_ventricosa_275	rpl22
Avena_sativa_312	SNP (transversion)	83806	83806	C					C -> G		0.833		Avena_eriantha_435, Avena_ventricosa_275
Avena_sativa_312	SNP (transversion)	84737	84737	G					G -> T		0.833		Avena_eriantha_435, Avena_ventricosa_275
Avena_sativa_312	SNP (transversion)	84821	84821	T					T -> G		0.833		Avena_eriantha_435, Avena_ventricosa_275
Avena_sativa_312	SNP (transversion)	85487	85487	C					C -> A		0.833		Avena_eriantha_435, Avena_ventricosa_275
Avena_sativa_312	SNP (transversion)	87065	87065	C					C -> A		0.833		Avena_eriantha_435, Avena_ventricosa_275
Avena_sativa_312	SNP (transversion)	88001	88001	G	F -> L	ndhB CDS	33	99	G -> T	TTC -> TTA	0.833	Substitution	Avena_eriantha_435, Avena_ventricosa_275	ndhB
Avena_sativa_312	SNP (transversion)	90147	90147	G					G -> T		0.833		Avena_eriantha_435, Avena_ventricosa_275
Avena_sativa_312	SNP (transversion)	90847	90847	A					A -> T		0.833		Avena_eriantha_435, Avena_ventricosa_275
Avena_sativa_312	SNP (transversion)	91009	91009	G					G -> T		0.833		Avena_eriantha_435, Avena_ventricosa_275
Avena_sativa_312	SNP (transversion)	91037	91037	A					A -> C		0.833		Avena_eriantha_435, Avena_ventricosa_275
Avena_sativa_312	SNP (transversion)	94065	94065	G					G -> T		0.833		Avena_eriantha_435, Avena_ventricosa_275
Avena_sativa_312	SNP (transversion)	94276	94276	A					A -> C		0.833		Avena_eriantha_435, Avena_ventricosa_275
Avena_sativa_312	SNP (transversion)	98778	98778	G					G -> C		0.833		Avena_eriantha_435, Avena_ventricosa_275
Avena_sativa_312	SNP (transversion)	98814	98814	A					A -> C		0.833		Avena_eriantha_435, Avena_ventricosa_275
Avena_sativa_312	SNP (transversion)	99433	99433	A					A -> C		0.833		Avena_eriantha_435, Avena_ventricosa_275
Avena_sativa_312	SNP (transversion)	99684	99684	G					G -> T		0.833		Avena_eriantha_435, Avena_ventricosa_275
Avena_sativa_312	SNP (transversion)	99945	99945	T					T -> G		0.833		Avena_eriantha_435, Avena_ventricosa_275
Avena_sativa_312	SNP (transversion)	100242	100242	A					A -> C		0.833		Avena_eriantha_435, Avena_ventricosa_275
Avena_sativa_312	SNP (transversion)	100510	100510	G					G -> T		0.833		Avena_eriantha_435, Avena_ventricosa_275
Avena_sativa_312	SNP (transversion)	100604	100604	C					C -> A		0.833		Avena_eriantha_435, Avena_ventricosa_275
Avena_sativa_312	SNP (transversion)	100727	100727	G					G -> C		0.833		Avena_eriantha_435, Avena_ventricosa_275
Avena_sativa_312	SNP (transversion)	100825	100825	A					A -> C		0.833		Avena_eriantha_435, Avena_ventricosa_275
Avena_sativa_312	SNP (transversion)	101110	101110	T					T -> G		0.833		Avena_eriantha_435, Avena_ventricosa_275
Avena_sativa_312	SNP (transversion)	102251	102251	G	T -> S	ndhF CDS	588	1763	G -> C	ACC -> AGC	0.833	Substitution	Avena_eriantha_435, Avena_ventricosa_275	ndhF
Avena_sativa_312	SNP (transversion)	104182	104182	G					G -> T		0.833		Avena_eriantha_435, Avena_ventricosa_275
Avena_sativa_312	SNP (transversion)	104237	104237	A					A -> T		0.833		Avena_eriantha_435, Avena_ventricosa_275
Avena_sativa_312	SNP (transversion)	104396	104396	C					C -> A		0.833		Avena_eriantha_435, Avena_ventricosa_275
Avena_sativa_312	SNP (transversion)	104420	104420	C					C -> A		0.833		Avena_eriantha_435, Avena_ventricosa_275
Avena_sativa_312	SNP (transversion)	104482	104482	A					A -> T		0.833		Avena_eriantha_435, Avena_ventricosa_275
Avena_sativa_312	SNP (transversion)	104595	104595	T					T -> G		0.833		Avena_eriantha_435, Avena_ventricosa_275
Avena_sativa_312	SNP (transversion)	105201	105201	T					T -> G		0.833		Avena_eriantha_435, Avena_ventricosa_275
Avena_sativa_312	SNP (transversion)	105366	105366	A					A -> C		0.833		Avena_eriantha_435, Avena_ventricosa_275
Avena_sativa_312	SNP (transversion)	105534	105534	A					A -> C		0.833		Avena_eriantha_435, Avena_ventricosa_275
Avena_sativa_312	SNP (transversion)	105583	105583	G					G -> C		0.833		Avena_eriantha_435, Avena_ventricosa_275
Avena_sativa_312	SNP (transversion)	106132	106132	C		ccsA CDS	115	345	C -> A	TCC -> TCA	0.333	None	Avena_eriantha_435, Avena_ventricosa_275	ccsA
Avena_sativa_312	SNP (transversion)	106757	106757	C					C -> A		0.833		Avena_eriantha_435, Avena_ventricosa_275
Avena_sativa_312	SNP (transversion)	108130	108130	T		ndhD CDS	96	288	T -> G	ATA -> ATC	0.833	None	Avena_eriantha_435, Avena_ventricosa_275	ndhD
Avena_sativa_312	SNP (transversion)	108520	108520	A					A -> C		0.833		Avena_eriantha_435, Avena_ventricosa_275
Avena_sativa_312	SNP (transversion)	108909	108909	A					A -> T		0.833		Avena_eriantha_435, Avena_ventricosa_275
Avena_sativa_312	SNP (transversion)	108923	108923	T					T -> A		0.833		Avena_eriantha_435, Avena_ventricosa_275
Avena_sativa_312	SNP (transversion)	109008	109008	G					G -> C		0.833		Avena_eriantha_435, Avena_ventricosa_275
Avena_sativa_312	SNP (transversion)	109356	109356	C		ndhE CDS	66	198	C -> A	GTG -> GTT	0.833	None	Avena_eriantha_435, Avena_ventricosa_275	ndhE
Avena_sativa_312	SNP (transversion)	109573	109573	C					C -> A		0.833		Avena_nuda_443, Avena_strigosa_315
Avena_sativa_312	SNP (transversion)	109847	109847	G		ndhG CDS	150	450	G -> T	ACC -> ACA	0.833	None	Avena_eriantha_435, Avena_ventricosa_275	ndhG
Avena_sativa_312	SNP (transversion)	110390	110390	G					G -> T		0.833		Avena_eriantha_435, Avena_ventricosa_275
Avena_sativa_312	SNP (transversion)	110438	110438	G					G -> T		0.833		Avena_eriantha_435, Avena_ventricosa_275
Avena_sativa_312	SNP (transversion)	111225	111225	G		ndhA CDS	351	1053	G -> T	CTC -> CTA	0.833	None	Avena_eriantha_435, Avena_ventricosa_275	ndhA
Avena_sativa_312	SNP (transversion)	111615	111615	C		ndhA CDS	221	663	C -> A	TCG -> TCT	0.833	None	Avena_eriantha_435, Avena_ventricosa_275	ndhA
Avena_sativa_312	SNP (transversion)	111748	111748	C					C -> A		0.833		Avena_eriantha_435, Avena_ventricosa_275
Avena_sativa_312	SNP (transversion)	111930	111930	G					G -> T		0.833		Avena_eriantha_435, Avena_ventricosa_275
Avena_sativa_312	SNP (transversion)	112045	112045	G					G -> T		0.833		Avena_eriantha_435, Avena_ventricosa_275
Avena_sativa_312	SNP (transversion)	112105	112105	C					C -> A		0.833		Avena_eriantha_435, Avena_ventricosa_275
Avena_sativa_312	SNP (transversion)	112169	112169	T					T -> A		0.833		Avena_eriantha_435, Avena_ventricosa_275
Avena_sativa_312	SNP (transversion)	112176	112176	A					A -> T		0.833		Avena_eriantha_435, Avena_ventricosa_275
Avena_sativa_312	SNP (transversion)	112978	112978	G		ndhA CDS	107	321	G -> T	TCC -> TCA	0.833	None	Avena_eriantha_435, Avena_ventricosa_275	ndhA
Avena_sativa_312	SNP (transversion)	113038	113038	T		ndhA CDS	87	261	T -> G	ATA -> ATC	0.833	None	Avena_eriantha_435, Avena_ventricosa_275	ndhA
Avena_sativa_312	SNP (transversion)	114915	114915	A					A -> C		0.833		Avena_eriantha_435, Avena_ventricosa_275
Avena_sativa_312	SNP (transversion)	115200	115200	T					T -> G		0.833		Avena_eriantha_435, Avena_ventricosa_275
Avena_sativa_312	SNP (transversion)	115298	115298	C					C -> G		0.833		Avena_eriantha_435, Avena_ventricosa_275
Avena_sativa_312	SNP (transversion)	115421	115421	G					G -> T		0.833		Avena_eriantha_435, Avena_ventricosa_275
Avena_sativa_312	SNP (transversion)	115515	115515	C					C -> A		0.833		Avena_eriantha_435, Avena_ventricosa_275
Avena_sativa_312	SNP (transversion)	115783	115783	T					T -> G		0.833		Avena_eriantha_435, Avena_ventricosa_275
Avena_sativa_312	SNP (transversion)	116080	116080	A					A -> C		0.833		Avena_eriantha_435, Avena_ventricosa_275
Avena_sativa_312	SNP (transversion)	116341	116341	C					C -> A		0.833		Avena_eriantha_435, Avena_ventricosa_275
Avena_sativa_312	SNP (transversion)	116592	116592	T					T -> G		0.833		Avena_eriantha_435, Avena_ventricosa_275
Avena_sativa_312	SNP (transversion)	117211	117211	T					T -> G		0.833		Avena_eriantha_435, Avena_ventricosa_275
Avena_sativa_312	SNP (transversion)	117247	117247	C					C -> G		0.833		Avena_eriantha_435, Avena_ventricosa_275
Avena_sativa_312	SNP (transversion)	121749	121749	T					T -> G		0.833		Avena_eriantha_435, Avena_ventricosa_275
Avena_sativa_312	SNP (transversion)	121960	121960	C					C -> A		0.833		Avena_eriantha_435, Avena_ventricosa_275
Avena_sativa_312	SNP (transversion)	124988	124988	T					T -> G		0.833		Avena_eriantha_435, Avena_ventricosa_275
Avena_sativa_312	SNP (transversion)	125016	125016	C					C -> A		0.833		Avena_eriantha_435, Avena_ventricosa_275
Avena_sativa_312	SNP (transversion)	125178	125178	T					T -> A		0.833		Avena_eriantha_435, Avena_ventricosa_275
Avena_sativa_312	SNP (transversion)	125878	125878	C					C -> A		0.833		Avena_eriantha_435, Avena_ventricosa_275
Avena_sativa_312	SNP (transversion)	128024	128024	C	F -> L	ndhB CDS	33	99	C -> A	TTC -> TTA	0.833	Substitution	Avena_eriantha_435, Avena_ventricosa_275	ndhB
Avena_sativa_312	SNP (transversion)	128960	128960	G					G -> T		0.833		Avena_eriantha_435, Avena_ventricosa_275
Avena_sativa_312	SNP (transversion)	130538	130538	G					G -> T		0.833		Avena_eriantha_435, Avena_ventricosa_275
Avena_sativa_312	SNP (transversion)	131204	131204	A					A -> C		0.833		Avena_eriantha_435, Avena_ventricosa_275
Avena_sativa_312	SNP (transversion)	131288	131288	C					C -> A		0.833		Avena_eriantha_435, Avena_ventricosa_275
Avena_sativa_312	SNP (transversion)	132219	132219	G					G -> C		0.833		Avena_eriantha_435, Avena_ventricosa_275
Avena_sativa_312	SNP (transversion)	14003	14003	T					T -> A		0.75		Avena_eriantha_435, Avena_longiglumis_438, Avena_ventricosa_275
Avena_sativa_312	SNP (transversion)	35086	35086	A	K -> Q	atpA CDS	456	1366	A -> C	AAA -> CAA	0.75	Substitution	Avena_brevis_289, KM974733, KX756180	atpA
Avena_sativa_312	SNP (transversion)	43231	43231	C					C -> A		0.667		Avena_atlantica_437, Avena_eriantha_435, Avena_ventricosa_275
Avena_sativa_312	SNP (transversion)	43233	43233	A					A -> C		0.75		Avena_eriantha_435, Avena_longiglumis_438, Avena_ventricosa_275
Avena_sativa_312	SNP (transversion)	62353	62353	T					T -> G		0.75		Avena_brevis_289, KM974733, KX756180
Avena_sativa_312	SNP (transversion)	62751	62751	A					A -> C		0.75		Avena_atlantica_437, Avena_nuda_443, Avena_strigosa_315
Avena_sativa_312	SNP (transversion)	78014	78014	A					A -> T		0.75		Avena_brevis_289, KM974733, KX756180
Avena_sativa_312	SNP (transversion)	80539	80539	G					G -> T		0.75		Avena_brevis_289, KM974733, KX756180
Avena_sativa_312	SNP (transversion)	135486	135486	C					C -> A		0.75		Avena_brevis_289, KM974733, KX756180
Avena_sativa_312	SNP (transversion)	5707	5707	T					T -> G		0.583		Avena_atlantica_437, Avena_hirtual_299, Avena_nuda_443, Avena_strigosa_315, Avena_wiestii_439
Avena_sativa_312	SNP (transversion)	5796	5796	C					C -> G		0.583		Avena_atlantica_437, Avena_hirtual_299, Avena_nuda_443, Avena_strigosa_315, Avena_wiestii_439
Avena_sativa_312	SNP (transversion)	7009	7009	C					C -> A		0.583		Avena_atlantica_437, Avena_hirtual_299, Avena_nuda_443, Avena_strigosa_315, Avena_wiestii_439
Avena_sativa_312	SNP (transversion)	7920	7920	T					T -> G		0.583		Avena_atlantica_437, Avena_hirtual_299, Avena_nuda_443, Avena_strigosa_315, Avena_wiestii_439
Avena_sativa_312	SNP (transversion)	20472	20472	A		rpoB CDS	478	1434	A -> C	CTA -> CTC	0.583	None	Avena_atlantica_437, Avena_hirtual_299, Avena_nuda_443, Avena_strigosa_315, Avena_wiestii_439	rpoB
Avena_sativa_312	SNP (transversion)	32470	32470	G					G -> T		0.583		Avena_atlantica_437, Avena_hirtual_299, Avena_nuda_443, Avena_strigosa_315, Avena_wiestii_439
Avena_sativa_312	SNP (transversion)	32707	32707	G					G -> T		0.583		Avena_atlantica_437, Avena_hirtual_299, Avena_nuda_443, Avena_strigosa_315, Avena_wiestii_439
Avena_sativa_312	SNP (transversion)	33466	33466	A	Y -> F	atpF CDS	130	389	A -> T	TAT -> TTT	0.583	Substitution	Avena_atlantica_437, Avena_hirtual_299, Avena_nuda_443, Avena_strigosa_315, Avena_wiestii_439	atpF
Avena_sativa_312	SNP (transversion)	41638	41638	T					T -> A		0.583		Avena_atlantica_437, Avena_hirtual_299, Avena_nuda_443, Avena_strigosa_315, Avena_wiestii_439
Avena_sativa_312	SNP (transversion)	45868	45868	T					T -> G		0.583		Avena_atlantica_437, Avena_hirtual_299, Avena_nuda_443, Avena_strigosa_315, Avena_wiestii_439
Avena_sativa_312	SNP (transversion)	49180	49180	T		ndhC CDS	28	84	T -> G	TCA -> TCC	0.583	None	Avena_atlantica_437, Avena_hirtual_299, Avena_nuda_443, Avena_strigosa_315, Avena_wiestii_439	ndhC
Avena_sativa_312	SNP (transversion)	49334	49334	C					C -> A		0.583		Avena_atlantica_437, Avena_hirtual_299, Avena_nuda_443, Avena_strigosa_315, Avena_wiestii_439
Avena_sativa_312	SNP (transversion)	72332	72332	G					G -> T		0.583		Avena_atlantica_437, Avena_hirtual_299, Avena_nuda_443, Avena_strigosa_315, Avena_wiestii_439
Avena_sativa_312	SNP (transversion)	72339	72339	G					G -> T		0.583		Avena_atlantica_437, Avena_hirtual_299, Avena_nuda_443, Avena_strigosa_315, Avena_wiestii_439
Avena_sativa_312	SNP (transversion)	72342	72342	A					A -> C		0.417		Avena_atlantica_437, Avena_hirtual_299, Avena_nuda_443, Avena_strigosa_315, Avena_wiestii_439
Avena_sativa_312	SNP (transversion)	72349	72349	A					A -> C		0.583		Avena_atlantica_437, Avena_hirtual_299, Avena_nuda_443, Avena_strigosa_315, Avena_wiestii_439
Avena_sativa_312	SNP (transversion)	102076	102076	C		ndhF CDS	646	1938	C -> G	TCG -> TCC	0.583	None	Avena_atlantica_437, Avena_hirtual_299, Avena_nuda_443, Avena_strigosa_315, Avena_wiestii_439	ndhF
Avena_sativa_312	SNP (transversion)	106132	106132	C		ccsA CDS	115	345	C -> G	TCC -> TCG	0.333	None	Avena_atlantica_437, Avena_hirtual_299, Avena_longiglumis_438, Avena_nuda_443, Avena_strigosa_315, Avena_wiestii_439	ccsA
Avena_sativa_312	SNP (transversion)	16193	16193	A					A -> C		0.333		Avena_atlantica_437, Avena_eriantha_435, Avena_hirtual_299, Avena_longiglumis_438, Avena_nuda_443, Avena_strigosa_315, Avena_ventricosa_275, Avena_wiestii_439
Avena_sativa_312	SNP (transversion)	29979	29979	G	V -> L	rps2 CDS	231	691	G -> C	GTC -> CTC	0.333	Substitution	Avena_atlantica_437, Avena_eriantha_435, Avena_hirtual_299, Avena_longiglumis_438, Avena_nuda_443, Avena_strigosa_315, Avena_ventricosa_275, Avena_wiestii_439	rps2
Avena_sativa_312	SNP (transversion)	55513	55513	A					A -> T				Avena_brevis_289, Avena_eriantha_435, Avena_longiglumis_438, Avena_murphyi_442, Avena_ventricosa_275, Avena_wiestii_439, KM974733, KX756180
Avena_sativa_312	SNP (transversion)	56755	56755	T					T -> A		0.333		Avena_atlantica_437, Avena_eriantha_435, Avena_nuda_443, Avena_strigosa_315, Avena_ventricosa_275, Avena_wiestii_439, KM974733, KX756180
Avena_sativa_312	SNP (transversion)	67167	67167	G					G -> T		0.333		Avena_atlantica_437, Avena_eriantha_435, Avena_hirtual_299, Avena_longiglumis_438, Avena_nuda_443, Avena_strigosa_315, Avena_ventricosa_275, Avena_wiestii_439
Avena_sativa_312	SNP (transversion)	78086	78086	A					A -> C		0.333		Avena_atlantica_437, Avena_eriantha_435, Avena_hirtual_299, Avena_longiglumis_438, Avena_nuda_443, Avena_strigosa_315, Avena_ventricosa_275, Avena_wiestii_439
Avena_sativa_312	SNP (transversion)	78674	78674	T					T -> A		0.333		Avena_atlantica_437, Avena_eriantha_435, Avena_hirtual_299, Avena_longiglumis_438, Avena_nuda_443, Avena_strigosa_315, Avena_ventricosa_275, Avena_wiestii_439
Avena_sativa_312	SNP (transversion)	105227	105227	A					A -> T		0.333		Avena_atlantica_437, Avena_eriantha_435, Avena_hirtual_299, Avena_longiglumis_438, Avena_nuda_443, Avena_strigosa_315, Avena_ventricosa_275, Avena_wiestii_439
Avena_sativa_312	SNP (transversion)	105232	105232	A					A -> T		0.333		Avena_atlantica_437, Avena_eriantha_435, Avena_hirtual_299, Avena_longiglumis_438, Avena_nuda_443, Avena_strigosa_315, Avena_ventricosa_275, Avena_wiestii_439
Avena_sativa_312	SNP (transversion)	55515	55515	A					A -> T		0.25		Avena_brevis_289, Avena_eriantha_435, Avena_hirtual_299, Avena_murphyi_442, Avena_strigosa_315, Avena_ventricosa_275, Avena_wiestii_439, KM974733, KX756180
Avena_sativa_312	SNP (transversion)	55516	55516	A					A -> T				Avena_brevis_289, Avena_eriantha_435, Avena_hirtual_299, Avena_murphyi_442, Avena_strigosa_315, Avena_ventricosa_275, Avena_wiestii_439, KM974733, KX756180
Avena_sativa_312	SNP (transversion)	5951	5951	G					G -> C		0.083		Avena_atlantica_437, Avena_brevis_289, Avena_eriantha_435, Avena_longiglumis_438, Avena_murphyi_442, Avena_nuda_443, Avena_strigosa_315, Avena_ventricosa_275, Avena_wiestii_439, KM974733, KX756180
Avena_sativa_312	SNP (transversion)	55514	55514	G					G -> T				Avena_atlantica_437, Avena_brevis_289, Avena_eriantha_435, Avena_hirtual_299, Avena_longiglumis_438, Avena_murphyi_442, Avena_nuda_443, Avena_strigosa_315, Avena_ventricosa_275, Avena_wiestii_439, KM974733, KX756180
Avena_sativa_312	SNP (transversion)	102644	102644	G	S -> Y	ndhF CDS	457	1370	G -> T	TCT -> TAT		Substitution	Avena_atlantica_437, Avena_brevis_289, Avena_eriantha_435, Avena_hirtual_299, Avena_longiglumis_438, Avena_murphyi_442, Avena_nuda_443, Avena_strigosa_315, Avena_ventricosa_275, Avena_wiestii_439, KM974733, KX756180	ndhF
Avena_sativa_312	SNP (transversion)	104028	104028	A					A -> C				Avena_atlantica_437, Avena_brevis_289, Avena_eriantha_435, Avena_hirtual_299, Avena_longiglumis_438, Avena_murphyi_442, Avena_nuda_443, Avena_strigosa_315, Avena_ventricosa_275, Avena_wiestii_439, KM974733, KX756180
Avena_sativa_312	Substitution	4414	4415	GG					GG -> AA				Avena_eriantha_435, Avena_ventricosa_275
Avena_sativa_312	Substitution	6119	6121	GTA					GTA -> AGT				Avena_eriantha_435, Avena_ventricosa_275
Avena_sativa_312	Substitution	7917	7918	CC					CC -> TT				Avena_eriantha_435, Avena_ventricosa_275
Avena_sativa_312	Substitution	13254	13255	AA					AA -> TT				Avena_eriantha_435, Avena_ventricosa_275
Avena_sativa_312	Substitution	14236	14238	AAC					AAC -> TGA				Avena_eriantha_435, Avena_ventricosa_275
Avena_sativa_312	Substitution	14240	14242	CAT					CAT -> TCG				Avena_eriantha_435, Avena_ventricosa_275
Avena_sativa_312	Substitution	15605	15609	ATAGA					ATAGA -> TATAG				Avena_eriantha_435, Avena_ventricosa_275
Avena_sativa_312	Substitution	17816	17817	TA					TA -> CC				Avena_eriantha_435, Avena_ventricosa_275
Avena_sativa_312	Substitution	18183	18185	TCT					TCT -> ATC				Avena_eriantha_435, Avena_ventricosa_275
Avena_sativa_312	Substitution	46878	46879	GG					GG -> TT				Avena_eriantha_435, Avena_ventricosa_275
Avena_sativa_312	Substitution	56358	56359	CT					CT -> AA				Avena_eriantha_435, Avena_ventricosa_275
Avena_sativa_312	Substitution	58297	58298	GG					GG -> AC				Avena_eriantha_435, Avena_ventricosa_275
Avena_sativa_312	Substitution	63501	63509	TCTGGTCTG					TCTGGTCTG -> CAGACCAGA				Avena_eriantha_435, Avena_ventricosa_275
Avena_sativa_312	Substitution	70724	70726	TCT					TCT -> ATC				Avena_eriantha_435, Avena_ventricosa_275
Avena_sativa_312	Substitution	75542	75543	AG					AG -> TT				Avena_eriantha_435, Avena_ventricosa_275
Avena_sativa_312	Substitution	93552	93554	TTT					TTT -> AAA				Avena_eriantha_435, Avena_ventricosa_275
Avena_sativa_312	Substitution	104048	104050	TAC					TAC -> ACT				Avena_eriantha_435, Avena_ventricosa_275
Avena_sativa_312	Substitution	104052	104053	TG					TG -> GA				Avena_eriantha_435, Avena_ventricosa_275
Avena_sativa_312	Substitution	104982	104983	CA	Q -> T	rpl32 CDS	58	172	CA -> AC	CAA -> ACA		Substitution	Avena_eriantha_435, Avena_ventricosa_275	rpl32
Avena_sativa_312	Substitution	104986	104987	CA	T -> N	rpl32 CDS	59	176	CA -> AT	ACA -> AAT		Substitution	Avena_eriantha_435, Avena_ventricosa_275	rpl32
Avena_sativa_312	Substitution	106328	106329	TT	F -> N	ccsA CDS	181	541	TT -> AA	TTT -> AAT		Substitution	Avena_eriantha_435, Avena_ventricosa_275	ccsA
Avena_sativa_312	Substitution	109756	109757	CC					CC -> TA				Avena_eriantha_435, Avena_ventricosa_275
Avena_sativa_312	Substitution	122471	122473	AAA					AAA -> TTT				Avena_eriantha_435, Avena_ventricosa_275
Avena_sativa_312	Substitution	77840	77842	TAT					TAT -> CTA				Avena_atlantica_437, Avena_nuda_443, Avena_strigosa_315
Avena_sativa_312	Substitution	60495	60498	AAAA					AAAA -> TTTT				Avena_atlantica_437, Avena_eriantha_435, Avena_ventricosa_275, Avena_wiestii_439
Avena_sativa_312	Substitution	106815	106816	AC					AC -> GA				Avena_atlantica_437, Avena_murphyi_442, Avena_wiestii_439, KM974733
Avena_sativa_312	Substitution	106818	106819	CC					CC -> GG				Avena_atlantica_437, Avena_murphyi_442, Avena_wiestii_439, KM974733
Avena_sativa_312	Substitution	106821	106822	TC					TC -> GT				Avena_atlantica_437, Avena_murphyi_442, Avena_wiestii_439, KM974733
Avena_sativa_312	Substitution	78800	78801	AG					AG -> GA				Avena_atlantica_437, Avena_hirtual_299, Avena_nuda_443, Avena_strigosa_315, Avena_wiestii_439
Avena_sativa_312	Substitution	78663	78664	AG					AG -> GT				Avena_atlantica_437, Avena_eriantha_435, Avena_hirtual_299, Avena_longiglumis_438, Avena_nuda_443, Avena_strigosa_315, Avena_ventricosa_275, Avena_wiestii_439
Avena_sativa_312	Substitution	78671	78672	TC					TC -> CT				Avena_atlantica_437, Avena_eriantha_435, Avena_hirtual_299, Avena_longiglumis_438, Avena_nuda_443, Avena_strigosa_315, Avena_ventricosa_275, Avena_wiestii_439
Avena_sativa_312	Substitution	105229	105230	AA					AA -> TT				Avena_atlantica_437, Avena_eriantha_435, Avena_hirtual_299, Avena_longiglumis_438, Avena_nuda_443, Avena_strigosa_315, Avena_ventricosa_275, Avena_wiestii_439
Avena_sativa_312	Substitution	55517	55519	AAA					AAA -> TCT				Avena_brevis_289, Avena_eriantha_435, Avena_hirtual_299, Avena_murphyi_442, Avena_strigosa_315, Avena_ventricosa_275, Avena_wiestii_439, KM974733, KX756180
