# Supplementary material for: Comparative chloroplast genome analyses of Avena: insights into evolutionary dynamics and phylogeny
Source: BMC Plant Biol. 2020 Sep 2;20:406. doi: 10.1186/s12870-020-02621-y (PMC7466839; doi:10.1186/s12870-020-02621-y)
Supplement: Supplementary file 7 — Additional file 7: Table S7. The number and presence statistics of tandem repeats, indels and SNPs of plastome alignments between eleven Avena species presented here and two Avena species available in NCBI (NC031650.1 and NC027468.1) with A. sativa_Liu312 as a reference within each 150 bp window. [file 12870_2020_2621_MOESM7_ESM.xlsx]

## Sheet: Table S7
Table S7. The number and presence statistics of tandem repeats, indels and SNPs of plastome alignments between elven Avena species presented here and two Avena species available in NCBI (NC031650.1 and NC027468.1) with A. sativa_Liu312 as a reference within each 150 bp windows.
Tandem repeat number >0 (yes) or =0 (no)	Tandem number	Indel number	SNP number	150 bp window no.
yes	1	0	3	1
yes	1	0	0	2
yes	1	0	1	3
no	0	0	0	4
no	0	0	0	5
no	0	0	0	6
no	0	0	0	7
no	0	0	1	8
yes	1	0	2	9
no	0	0	1	10
no	0	1	3	11
yes	1	0	4	12
no	0	0	0	13
no	0	0	1	14
no	0	0	3	15
yes	1	0	2	16
yes	1	0	3	17
no	0	0	0	18
yes	1	0	2	19
no	0	0	1	20
no	0	0	3	21
no	0	0	1	22
no	0	0	2	23
yes	2	4	2	24
no	0	0	2	25
yes	1	0	0	26
no	0	0	2	27
yes	2	1	4	28
no	0	0	2	29
yes	2	0	0	30
no	0	0	0	31
yes	2	1	1	32
no	0	0	1	33
no	0	2	1	34
no	0	0	0	35
no	0	0	1	36
no	0	0	0	37
no	0	1	1	38
yes	2	2	6	39
yes	2	0	2	40
yes	4	2	3	41
yes	1	1	2	42
no	0	2	1	43
yes	1	0	1	44
no	0	0	1	45
no	0	0	0	46
yes	4	2	1	47
yes	1	0	5	48
yes	3	4	3	49
yes	1	0	0	50
yes	1	0	1	51
yes	2	2	1	52
yes	2	0	6	53
yes	2	0	2	54
yes	1	0	2	55
yes	2	1	2	56
yes	1	0	2	57
no	0	0	0	58
no	0	0	1	59
no	0	0	3	60
no	0	0	1	61
no	0	0	0	62
no	0	0	1	63
no	0	0	0	64
no	0	0	0	65
no	0	0	0	66
no	0	0	1	67
no	0	0	0	68
yes	1	0	0	69
no	0	0	3	70
yes	1	0	1	71
no	0	0	0	72
no	0	0	1	73
no	0	0	0	74
yes	4	1	0	75
no	0	0	2	76
yes	3	1	4	77
yes	1	1	0	78
no	0	0	0	79
yes	3	0	2	80
yes	3	1	1	81
yes	1	1	0	82
yes	3	1	4	83
yes	1	2	2	84
no	0	0	1	85
yes	2	0	0	86
no	0	0	1	87
no	0	0	0	88
no	0	0	2	89
no	0	1	0	90
no	0	0	5	91
yes	2	2	4	92
yes	2	2	0	93
no	0	1	2	94
yes	2	1	7	95
yes	1	0	0	96
yes	2	0	5	97
yes	3	0	1	98
no	0	0	0	99
no	0	0	1	100
no	0	0	0	101
yes	1	0	1	102
yes	1	0	0	103
yes	1	0	1	104
yes	2	0	4	105
no	0	1	2	106
yes	2	2	3	107
yes	1	3	2	108
yes	2	1	4	109
yes	3	1	1	110
yes	1	0	1	111
yes	1	1	0	112
yes	3	1	1	113
no	0	0	1	114
yes	1	0	1	115
yes	2	0	1	116
no	0	0	2	117
no	0	0	3	118
yes	2	8	3	119
no	0	2	3	120
no	0	0	0	121
yes	2	0	5	122
yes	2	5	4	123
no	0	0	3	124
yes	1	1	2	125
yes	2	0	1	126
yes	1	0	0	127
no	0	0	1	128
no	0	0	2	129
no	0	0	0	130
yes	1	0	0	131
yes	1	0	1	132
yes	1	0	1	133
no	0	0	2	134
yes	1	0	0	135
no	0	0	1	136
yes	1	0	5	137
no	0	0	1	138
no	0	0	1	139
no	0	0	1	140
yes	1	0	0	141
no	0	0	0	142
no	0	0	0	143
no	0	0	2	144
no	0	0	0	145
no	0	0	1	146
no	0	0	1	147
yes	1	0	1	148
yes	2	0	0	149
no	0	0	1	150
yes	1	0	1	151
yes	1	0	1	152
yes	2	0	1	153
yes	1	0	0	154
yes	1	0	2	155
no	0	0	3	156
no	0	0	2	157
no	0	0	0	158
no	0	0	1	159
no	0	0	2	160
yes	1	0	4	161
yes	1	0	3	162
no	0	0	1	163
no	0	0	1	164
no	0	0	0	165
yes	1	0	1	166
no	0	0	1	167
no	0	0	1	168
yes	1	0	3	169
yes	2	0	1	170
no	0	0	1	171
no	0	0	1	172
no	0	0	0	173
yes	1	0	3	174
no	0	0	2	175
no	0	0	5	176
no	0	0	0	177
no	0	0	3	178
yes	3	1	2	179
yes	1	0	1	180
yes	3	0	4	181
yes	1	0	4	182
no	0	0	2	183
no	0	0	1	184
no	0	0	1	185
yes	1	0	0	186
no	0	0	5	187
yes	1	0	2	188
no	0	0	0	189
no	0	0	2	190
no	0	0	0	191
yes	2	0	1	192
yes	1	0	2	193
yes	4	2	1	194
yes	2	0	1	195
yes	1	0	1	196
yes	1	0	0	197
no	0	0	0	198
no	0	0	2	199
no	0	0	2	200
yes	2	0	1	201
no	0	0	1	202
no	0	0	0	203
no	0	0	1	204
yes	1	0	0	205
yes	1	0	1	206
yes	1	3	0	207
yes	2	1	2	208
yes	1	1	1	209
yes	1	0	3	210
yes	2	3	1	211
yes	2	0	1	212
yes	2	2	1	213
yes	2	0	4	214
yes	2	0	0	215
yes	2	0	1	216
no	0	0	3	217
yes	1	0	0	218
yes	1	1	1	219
yes	3	0	1	220
yes	2	0	1	221
no	0	0	0	222
yes	1	0	1	223
no	0	0	4	224
yes	2	0	4	225
no	0	0	0	226
no	0	0	0	227
no	0	0	2	228
yes	1	0	1	229
no	0	0	1	230
yes	1	0	1	231
no	0	0	0	232
no	0	0	0	233
no	0	0	2	234
no	0	0	2	235
yes	2	0	1	236
yes	1	1	7	237
no	0	0	0	238
no	0	0	1	239
yes	1	0	0	240
yes	2	0	1	241
yes	2	1	0	242
no	0	0	0	243
no	0	0	0	244
no	0	0	0	245
no	0	0	0	246
no	0	0	0	247
no	0	0	0	248
yes	1	0	1	249
no	0	0	0	250
no	0	0	1	251
yes	1	0	2	252
no	0	0	1	253
no	0	0	0	254
no	0	0	0	255
yes	1	0	1	256
no	0	0	0	257
no	0	0	0	258
yes	1	0	0	259
no	0	0	0	260
no	0	0	1	261
yes	1	0	1	262
no	0	0	0	263
yes	1	0	0	264
no	0	0	1	265
yes	1	0	0	266
no	0	0	0	267
no	0	0	2	268
no	0	0	1	269
no	0	0	0	270
no	0	0	0	271
no	0	0	0	272
yes	3	0	0	273
yes	2	1	2	274
yes	2	0	3	275
yes	2	0	3	276
no	0	0	0	277
no	0	0	5	278
yes	1	0	2	279
yes	2	0	1	280
yes	3	1	1	281
yes	2	0	2	282
no	0	0	0	283
no	0	0	1	284
yes	1	0	2	285
no	0	0	0	286
yes	1	1	1	287
yes	1	0	1	288
yes	2	4	4	289
no	0	0	1	290
no	0	0	4	291
yes	2	0	2	292
yes	2	0	1	293
no	0	0	0	294
yes	1	1	3	295
yes	2	0	1	296
no	0	0	1	297
no	0	0	2	298
no	0	0	1	299
yes	3	0	0	300
no	0	0	3	301
yes	4	2	3	302
yes	1	0	0	303
yes	4	0	3	304
yes	2	1	0	305
yes	3	6	5	306
yes	2	2	4	307
yes	1	1	2	308
yes	1	1	0	309
yes	1	0	1	310
no	0	0	1	311
no	0	1	4	312
yes	1	3	0	313
yes	1	1	1	314
yes	2	3	6	315
yes	1	0	3	316
no	0	1	3	317
no	0	0	2	318
no	0	0	1	319
yes	2	0	0	320
no	0	0	1	321
yes	1	0	1	322
yes	1	0	0	323
no	0	0	1	324
yes	1	0	0	325
yes	1	0	2	326
no	0	0	2	327
yes	1	0	1	328
yes	1	0	2	329
no	0	0	1	330
yes	2	1	1	331
yes	2	1	2	332
yes	2	0	1	333
yes	1	1	4	334
yes	1	0	5	335
yes	1	0	1	336
no	0	0	0	337
no	0	0	1	338
no	0	0	1	339
yes	1	2	0	340
yes	1	0	1	341
yes	1	0	1	342
no	0	0	2	343
no	0	0	0	344
no	0	0	1	345
yes	1	0	1	346
no	0	0	0	347
no	0	0	0	348
no	0	0	4	349
yes	2	0	2	350
yes	1	0	0	351
no	0	0	0	352
no	0	0	1	353
no	0	0	1	354
yes	4	2	3	355
yes	1	0	1	356
no	0	0	1	357
yes	2	0	1	358
yes	1	0	2	359
no	0	0	1	360
no	0	0	1	361
no	0	0	0	362
no	0	0	0	363
no	0	0	0	364
no	0	0	0	365
no	0	0	0	366
no	0	0	0	367
no	0	0	1	368
yes	1	0	2	369
yes	1	2	2	370
yes	2	3	6	371
no	0	0	1	372
yes	2	0	3	373
yes	2	2	2	374
yes	1	0	0	375
yes	2	1	2	376
no	0	0	3	377
yes	2	0	2	378
no	0	0	4	379
yes	2	2	2	380
yes	2	0	0	381
yes	1	1	5	382
yes	1	1	2	383
no	0	0	0	384
yes	1	0	0	385
no	0	0	3	386
yes	1	6	0	387
yes	4	1	4	388
yes	1	1	1	389
yes	2	0	0	390
no	0	0	1	391
no	0	0	0	392
yes	3	0	2	393
yes	1	0	1	394
yes	3	0	2	395
no	0	0	1	396
no	0	0	1	397
no	0	0	0	398
yes	1	0	1	399
no	0	0	0	400
no	0	0	0	401
yes	2	0	2	402
no	0	0	0	403
yes	1	0	4	404
yes	3	6	1	405
yes	1	0	3	406
no	0	0	2	407
no	0	0	0	408
yes	1	0	1	409
yes	2	0	2	410
no	0	0	1	411
no	0	0	0	412
no	0	0	0	413
no	0	0	1	414
yes	1	0	2	415
yes	2	0	1	416
yes	1	0	0	417
yes	3	5	1	418
yes	1	2	2	419
yes	2	0	2	420
yes	2	0	2	421
yes	2	0	4	422
yes	1	0	1	423
yes	3	0	2	424
yes	1	0	0	425
no	0	0	2	426
no	0	1	1	427
yes	1	0	1	428
yes	1	0	0	429
yes	2	6	1	430
yes	2	0	0	431
yes	2	1	4	432
yes	1	0	1	433
yes	1	1	2	434
yes	3	1	0	435
yes	1	0	0	436
yes	1	0	2	437
no	0	0	2	438
yes	2	0	3	439
yes	1	0	2	440
no	0	0	0	441
no	0	0	1	442
no	0	0	1	443
yes	1	0	1	444
yes	1	0	0	445
no	0	0	2	446
yes	1	0	1	447
yes	1	0	1	448
no	0	0	3	449
yes	1	0	0	450
yes	1	0	0	451
yes	2	0	0	452
no	0	1	0	453
yes	1	1	2	454
no	0	0	1	455
yes	1	0	1	456
no	0	0	1	457
no	0	0	0	458
yes	1	0	0	459
no	0	0	3	460
yes	1	0	0	461
no	0	0	0	462
no	0	0	1	463
yes	1	0	2	464
yes	1	0	0	465
yes	1	0	0	466
yes	2	0	2	467
yes	2	0	0	468
no	0	0	0	469
yes	1	0	0	470
no	0	0	0	471
yes	1	2	2	472
yes	1	0	0	473
yes	2	1	2	474
no	0	1	1	475
yes	2	1	4	476
yes	1	3	1	477
yes	1	0	1	478
yes	1	0	0	479
no	0	0	0	480
no	0	0	0	481
yes	1	0	0	482
yes	2	0	5	483
no	0	0	0	484
no	0	0	2	485
yes	1	0	1	486
yes	2	0	0	487
yes	1	1	1	488
no	0	0	0	489
no	0	0	1	490
yes	1	0	1	491
no	0	0	1	492
yes	2	1	1	493
no	0	0	0	494
yes	1	0	0	495
yes	1	0	0	496
no	0	0	2	497
no	0	0	0	498
no	0	0	3	499
yes	2	0	2	500
no	0	0	0	501
no	0	0	0	502
yes	1	1	1	503
no	0	0	2	504
no	0	0	0	505
no	0	0	1	506
no	0	0	2	507
yes	4	0	3	508
no	0	0	0	509
no	0	0	1	510
no	0	0	1	511
yes	3	0	4	512
no	0	0	0	513
no	0	0	0	514
yes	2	1	2	515
yes	1	0	1	516
no	0	0	0	517
no	0	0	0	518
yes	1	1	4	519
yes	3	3	2	520
yes	1	0	3	521
no	0	0	4	522
yes	3	2	3	523
no	0	0	2	524
yes	4	2	1	525
yes	2	0	5	526
yes	1	0	1	527
no	0	0	3	528
no	0	0	1	529
yes	1	0	2	530
yes	2	1	1	531
yes	1	0	0	532
yes	1	0	3	533
yes	1	0	2	534
no	0	0	4	535
no	0	0	0	536
yes	2	1	2	537
no	0	0	1	538
yes	2	0	0	539
no	0	0	1	540
no	0	0	0	541
no	0	0	0	542
no	0	0	2	543
no	0	0	0	544
no	0	0	0	545
no	0	0	0	546
no	0	0	0	547
yes	1	0	1	548
yes	1	0	0	549
no	0	0	0	550
yes	2	0	0	551
yes	1	0	0	552
no	0	0	0	553
no	0	0	0	554
no	0	0	1	555
no	0	0	2	556
yes	1	0	0	557
yes	1	0	0	558
yes	1	0	1	559
no	0	0	0	560
yes	1	0	1	561
yes	1	0	0	562
yes	1	0	0	563
no	0	0	0	564
yes	1	0	1	565
yes	2	0	1	566
no	0	0	0	567
no	0	0	0	568
yes	1	0	0	569
yes	3	0	1	570
yes	2	0	0	571
yes	1	0	0	572
no	0	0	0	573
no	0	0	0	574
yes	1	0	0	575
no	0	0	0	576
yes	2	0	0	577
yes	1	0	0	578
yes	1	0	0	579
no	0	0	0	580
no	0	0	1	581
no	0	0	0	582
no	0	0	0	583
yes	1	0	1	584
no	0	0	0	585
no	0	0	1	586
yes	1	0	1	587
no	0	0	1	588
yes	2	0	0	589
no	0	0	0	590
no	0	0	0	591
yes	1	0	0	592
yes	1	0	0	593
no	0	0	0	594
yes	1	0	0	595
yes	1	0	0	596
no	0	0	0	597
no	0	0	0	598
no	0	0	0	599
yes	1	0	0	600
yes	3	0	2	601
yes	2	0	0	602
no	0	0	0	603
yes	2	0	1	604
no	0	0	0	605
yes	1	1	3	606
yes	2	0	2	607
yes	2	0	1	608
no	0	0	0	609
no	0	0	0	610
yes	2	0	1	611
no	0	0	0	612
yes	1	0	0	613
no	0	0	0	614
no	0	0	0	615
no	0	0	0	616
yes	1	0	0	617
no	0	0	0	618
no	0	0	0	619
no	0	0	0	620
no	0	0	0	621
yes	1	0	0	622
yes	1	0	0	623
yes	1	1	0	624
no	0	0	0	625
yes	1	1	0	626
yes	1	0	0	627
yes	1	0	1	628
no	0	0	2	629
no	0	0	0	630
yes	1	0	1	631
no	0	0	0	632
yes	1	0	0	633
no	0	0	0	634
yes	1	0	0	635
yes	1	1	0	636
no	0	1	0	637
no	0	0	0	638
no	0	0	0	639
no	0	0	1	640
no	0	0	0	641
no	0	0	0	642
no	0	0	0	643
no	0	0	0	644
no	0	0	0	645
yes	1	0	0	646
no	0	0	0	647
no	0	0	1	648
yes	2	0	0	649
no	0	0	0	650
no	0	0	0	651
yes	1	0	0	652
no	0	0	0	653
no	0	0	0	654
no	0	0	0	655
no	0	0	0	656
no	0	0	1	657
yes	2	0	0	658
yes	1	0	2	659
no	0	0	0	660
no	0	1	0	661
no	0	0	0	662
yes	1	0	2	663
no	0	0	0	664
yes	1	0	1	665
no	0	0	1	666
yes	2	0	3	667
no	0	0	0	668
no	0	0	2	669
yes	1	1	0	670
yes	3	0	2	671
no	0	0	1	672
yes	1	0	1	673
yes	1	1	1	674
yes	1	0	2	675
no	0	0	0	676
yes	2	0	2	677
no	0	0	1	678
yes	3	0	2	679
yes	1	0	2	680
yes	2	0	3	681
no	0	0	4	682
yes	1	0	1	683
yes	3	0	1	684
no	0	0	3	685
yes	1	0	2	686
no	0	0	1	687
no	0	0	2	688
no	0	0	1	689
yes	2	0	1	690
yes	1	0	2	691
no	0	0	1	692
yes	2	0	0	693
yes	3	0	4	694
yes	1	0	2	695
yes	1	11	2	696
no	0	1	3	697
yes	1	2	2	698
yes	2	1	2	699
yes	3	1	2	700
yes	1	1	1	701
no	0	0	9	702
yes	3	3	3	703
yes	2	1	5	704
no	0	0	1	705
no	0	0	1	706
no	0	0	0	707
no	0	0	4	708
yes	1	0	0	709
no	0	0	2	710
no	0	0	0	711
no	0	0	2	712
yes	3	1	2	713
yes	1	0	2	714
yes	1	0	1	715
yes	1	0	1	716
yes	1	0	0	717
no	0	0	1	718
yes	1	0	1	719
yes	3	0	0	720
yes	2	0	2	721
no	0	0	0	722
yes	1	0	0	723
no	0	0	4	724
no	0	0	2	725
no	0	0	0	726
yes	3	1	7	727
yes	1	3	1	728
yes	3	0	1	729
no	0	0	3	730
yes	1	0	4	731
yes	2	0	1	732
no	0	0	1	733
yes	1	0	1	734
no	0	0	0	735
yes	1	0	4	736
yes	3	2	3	737
yes	2	0	0	738
no	0	0	2	739
no	0	0	1	740
no	0	0	2	741
no	0	0	1	742
yes	1	0	5	743
no	0	0	0	744
yes	1	0	3	745
yes	1	0	1	746
yes	3	0	5	747
yes	3	7	5	748
no	0	0	1	749
no	0	0	1	750
no	0	0	1	751
no	0	2	1	752
yes	2	0	1	753
no	0	0	2	754
no	0	0	1	755
yes	2	0	0	756
no	0	0	0	757
no	0	0	2	758
no	0	0	1	759
yes	2	0	0	760
yes	1	0	1	761
no	0	0	3	762
no	0	0	1	763
yes	2	0	1	764
no	0	0	1	765
yes	1	0	1	766
yes	1	0	1	767
yes	1	1	2	768
no	0	0	1	769
yes	2	0	1	770
yes	2	1	1	771
no	0	0	1	772
no	0	0	1	773
no	0	0	3	774
yes	2	0	0	775
no	0	0	2	776
yes	1	0	0	777
yes	1	0	2	778
no	0	0	0	779
no	0	1	0	780
no	0	0	0	781
no	0	0	2	782
yes	3	0	0	783
no	0	0	1	784
no	0	0	0	785
no	0	0	0	786
no	0	0	0	787
no	0	0	0	788
yes	1	0	0	789
no	0	0	0	790
no	0	0	0	791
yes	2	0	0	792
no	0	0	1	793
no	0	0	0	794
yes	1	0	0	795
no	0	0	0	796
no	0	0	0	797
no	0	0	0	798
no	0	0	0	799
no	0	0	0	800
no	0	0	1	801
no	0	0	0	802
no	0	0	0	803
no	0	1	0	804
yes	1	0	0	805
yes	1	1	0	806
no	0	0	0	807
yes	1	0	0	808
no	0	0	0	809
no	0	0	1	810
yes	1	0	0	811
no	0	0	1	812
yes	1	0	1	813
yes	1	0	1	814
yes	1	1	0	815
no	0	0	0	816
yes	1	1	0	817
yes	1	0	0	818
yes	1	0	0	819
no	0	0	0	820
no	0	0	0	821
no	0	0	0	822
no	0	0	0	823
yes	1	0	0	824
no	0	0	0	825
no	0	0	0	826
no	0	0	0	827
yes	1	0	0	828
no	0	0	0	829
yes	2	0	1	830
no	0	0	0	831
no	0	0	0	832
yes	2	0	1	833
yes	2	0	2	834
yes	1	1	3	835
no	0	0	0	836
yes	3	0	0	837
no	0	0	1	838
yes	2	0	0	839
yes	3	0	2	840
yes	1	0	0	841
no	0	0	0	842
no	0	0	0	843
no	0	0	0	844
yes	1	0	0	845
yes	1	0	0	846
no	0	0	0	847
yes	1	0	0	848
yes	1	0	0	849
no	0	0	0	850
no	0	0	0	851
yes	2	0	0	852
no	0	0	1	853
yes	1	0	1	854
no	0	0	1	855
no	0	0	0	856
yes	1	0	1	857
no	0	0	0	858
no	0	0	0	859
no	0	0	1	860
no	0	0	0	861
yes	1	0	0	862
yes	1	0	0	863
yes	2	0	0	864
no	0	0	0	865
yes	1	0	0	866
no	0	0	0	867
no	0	0	0	868
yes	1	0	0	869
yes	2	0	0	870
yes	3	0	1	871
yes	1	0	0	872
no	0	0	0	873
no	0	0	0	874
yes	2	0	1	875
yes	1	0	1	876
no	0	0	0	877
yes	1	0	0	878
yes	1	0	0	879
yes	1	0	1	880
no	0	0	0	881
yes	1	0	1	882
yes	1	0	0	883
yes	1	0	0	884
no	0	0	0	885
no	0	0	3	886
no	0	0	0	887
no	0	0	0	888
yes	1	0	0	889
yes	2	0	0	890
no	0	0	0	891
no	0	0	0	892
yes	2	0	1	893
no	0	0	0	894
no	0	0	0	895
no	0	0	0	896
no	0	0	0	897
no	0	0	1	898
no	0	0	1	899
no	0	0	0	900
no	0	0	1	901
yes	2	0	0	902
no	0	0	1	903
yes	2	1	2	904
no	0	0	0	905
no	0	0	4	906
no	0	0	0	907
