# Supplementary material for: Comparative chloroplast genome analyses of Avena: insights into evolutionary dynamics and phylogeny
Source: BMC Plant Biol. 2020 Sep 2;20:406. doi: 10.1186/s12870-020-02621-y (PMC7466839; doi:10.1186/s12870-020-02621-y)
Supplement: Supplementary file 8 — Additional file 8: Table S8. Maximum likelihood parameter estimates and substitutions for the 27 plastid genes (atpA, atpE, atpF, atpI, ccsA, infA, matK, ndhA, ndhB, ndhD, ndhF, ndhH, ndhI, petA, psbA, rbcL, rpl2, rpl32, rpl33, rpoA, rpoB, rpoC1, rpoC2, rps2, rps3, rps11, and ycf4). [file 12870_2020_2621_MOESM8_ESM.xlsx]

## Sheet: Table S8
Table S8. Maximum likelihood parameter estimates and substitutions for the 27 plastid genes (atpA, atpE, atpF, atpI, ccsA, infA, matK, ndhA, ndhB, ndhD, ndhF, ndhH, ndhI, petA, psbA, rbcL, rpl2, rpl32, rpl33, rpoA, rpoB, rpoC1, rpoC2, rps2, rps3, rps11, and ycf4) in Avena.
Plstid gene	Species pair	Ka	Ks	Ka/Ks
rpoC2	Avena sterilis&Avena longiglumis	0.00153603	0.00172662	0.889613
rpoC2	Avena brevis&Avena longiglumis	0.00153603	0.00172662	0.889613
rpoC2	Avena murphyi&Avena longiglumis	0.00151862	0.00178323	0.851614
matK	Avena sterilis&Avena strigosa	0.00246146	0.00320983	0.766851
matK	Avena brevis&Avena strigosa	0.00246146	0.00320983	0.766851
matK	Avena murphyi&Avena strigosa	0.00246146	0.00320983	0.766851
matK	Avena sativa&Avena strigosa	0.00246146	0.00320983	0.766851
rpoC2	Avena sativa&Avena longiglumis	0.00121456	0.00178398	0.680817
matK	Avena sterilis&Avena eriantha	0.00910205	0.0159409	0.570986
matK	Avena sterilis&Avena ventricosa	0.00910205	0.0159409	0.570986
matK	Avena brevis&Avena eriantha	0.00910205	0.0159409	0.570986
matK	Avena brevis&Avena ventricosa	0.00910205	0.0159409	0.570986
matK	Avena murphyi&Avena eriantha	0.00910205	0.0159409	0.570986
matK	Avena murphyi&Avena ventricosa	0.00910205	0.0159409	0.570986
matK	Avena sativa&Avena eriantha	0.00910205	0.0159409	0.570986
matK	Avena sativa&Avena ventricosa	0.00910205	0.0159409	0.570986
rpoB	Avena sativa&Avena wiestii	0.000796394	0.00140531	0.566701
rpoB	Avena brevis&Avena wiestii	0.000795494	0.001405	0.566187
rpoB	Avena murphyi&Avena wiestii	0.000795494	0.001405	0.566187
rpoB	Avena atlantica&Avena wiestii	0.000795325	0.00140587	0.565719
rpoB	Avena wiestii&Avena longiglumis	0.00079431	0.00141256	0.562321
rpoB	Avena sterilis&Avena longiglumis	0.000794087	0.00141377	0.561679
ccsA	Avena longiglumis&Avena eriantha	0.00533024	0.00987949	0.539526
ccsA	Avena longiglumis&Avena ventricosa	0.00533024	0.00987949	0.539526
matK	Avena sterilis&Avena hirtula	0.00164022	0.00320871	0.511179
matK	Avena sterilis&Avena wiestii	0.00164022	0.00320871	0.511179
matK	Avena sterilis&Avena atlantica	0.00164022	0.00320871	0.511179
matK	Avena brevis&Avena hirtula	0.00164022	0.00320871	0.511179
matK	Avena brevis&Avena wiestii	0.00164022	0.00320871	0.511179
matK	Avena brevis&Avena atlantica	0.00164022	0.00320871	0.511179
matK	Avena murphyi&hirtua	0.00164022	0.00320871	0.511179
matK	Avena murphyi&Avena wiestii	0.00164022	0.00320871	0.511179
matK	Avena murphyi&Avena atlantica	0.00164022	0.00320871	0.511179
matK	Avena sativa&Avena hirtula	0.00164022	0.00320871	0.511179
matK	Avena sativa&Avena wiestii	0.00164022	0.00320871	0.511179
matK	Avena sativa&Avena atlantica	0.00164022	0.00320871	0.511179
matK	Avena sterilis&Avena nuda	0.00164269	0.00322077	0.510031
matK	Avena brevis&Avena nuda	0.00164269	0.00322077	0.510031
matK	Avena murphyi&Avena nuda	0.00164269	0.00322077	0.510031
matK	Avena sativa&Avena nuda	0.00164269	0.00322077	0.510031
matK	Avena strigosa&Avena eriantha	0.00658372	0.0129408	0.508758
matK	Avena strigosa&Avena ventricosa	0.00658372	0.0129408	0.508758
rpoC2	Avena atlantica&Avena longiglumis	0.00151911	0.00356909	0.425628
rpoC2	Avena strigosa&Avena longiglumis	0.00151911	0.00356909	0.425628
rpoC2	Avena nuda&Avena longiglumis	0.00151911	0.00356909	0.425628
rpoC2	Avena wiestii&Avena longiglumis	0.00151911	0.00356909	0.425628
rpoC2	Avena hirtula&Avena longiglumis	0.00151911	0.00356909	0.425628
matK	Avena hirtula&Avena eriantha	0.00701131	0.0166528	0.42103
matK	Avena hirtula&Avena ventricosa	0.00701131	0.0166528	0.42103
matK	Avena wiestii&Avena eriantha	0.00701131	0.0166528	0.42103
matK	Avena wiestii&Avena ventricosa	0.00701131	0.0166528	0.42103
matK	Avena atlantica&Avena eriantha	0.00701131	0.0166528	0.42103
matK	Avena atlantica&Avena ventricosa	0.00701131	0.0166528	0.42103
matK	Avena nuda&Avena eriantha	0.00702351	0.0167063	0.42041
matK	Avena nuda&Avena ventricosa	0.00702351	0.0167063	0.42041
ccsA	Avena sterilis&Avena eriantha	0.00390015	0.0108508	0.359434
ccsA	Avena sterilis&Avena ventricosa	0.00390015	0.0108508	0.359434
ccsA	Avena brevis&Avena eriantha	0.00390015	0.0108508	0.359434
ccsA	Avena brevis&Avena ventricosa	0.00390015	0.0108508	0.359434
ccsA	Avena murphyi&Avena eriantha	0.00390015	0.0108508	0.359434
ccsA	Avena murphyi&Avena ventricosa	0.00390015	0.0108508	0.359434
ccsA	Avena sativa&Avena eriantha	0.00390015	0.0108508	0.359434
ccsA	Avena sativa&Avena ventricosa	0.00390015	0.0108508	0.359434
matK	Avena longiglumis&Avena eriantha	0.00701066	0.0208849	0.335681
matK	Avena longiglumis&Avena ventricosa	0.00701066	0.0208849	0.335681
rpoB	Avena sterilis&Avena wiestii	0.00080043	0.00275252	0.290799
infA	Avena sterilis&Avena longiglumis	0.00401674	0.014143	0.284008
infA	Avena atlantica&Avena longiglumis	0.00401674	0.014143	0.284008
infA	Avena brevis&Avena longiglumis	0.00401674	0.014143	0.284008
infA	Avena hirtula&Avena longiglumis	0.00401674	0.014143	0.284008
infA	Avena murphyi&Avena longiglumis	0.00401674	0.014143	0.284008
infA	Avena nuda&Avena longiglumis	0.00401674	0.014143	0.284008
infA	Avena sativa&Avena longiglumis	0.00401674	0.014143	0.284008
infA	Avena wiestii&Avena longiglumis	0.00401674	0.014143	0.284008
infA	Avena strigosa&Avena longiglumis	0.00401674	0.014143	0.284008
rpoB	Avena sativa&Avena strigosa	0.00039808	0.00140545	0.28324
rpoB	Avena sativa&Avena nuda	0.00039808	0.00140545	0.28324
rpoB	Avena sativa&Avena hirtula	0.00039808	0.00140545	0.28324
rpoB	Avena strigosa&Avena longiglumis	0.000397659	0.00140498	0.283036
rpoB	Avena nuda&Avena longiglumis	0.000397659	0.00140498	0.283036
rpoB	Avena hirtula&Avena longiglumis	0.000397659	0.00140498	0.283036
rpoB	Avena brevis&Avena strigosa	0.000397631	0.00140514	0.282983
rpoB	Avena brevis&Avena nuda	0.000397631	0.00140514	0.282983
rpoB	Avena brevis&Avena hirtula	0.000397631	0.00140514	0.282983
rpoB	Avena murphyi&Avena strigosa	0.000397631	0.00140514	0.282983
rpoB	Avena murphyi&Avena nuda	0.000397631	0.00140514	0.282983
rpoB	Avena murphyi&Avena hirtula	0.000397631	0.00140514	0.282983
rpoB	Avena atlantica&Avena strigosa	0.000397546	0.001406	0.282749
rpoB	Avena atlantica&Avena nuda	0.000397546	0.001406	0.282749
rpoB	Avena atlantica&Avena hirtula	0.000397546	0.001406	0.282749
rpoB	Avena sativa&Avena atlantica	0.000796112	0.0028167	0.28264
rpoB	Avena brevis&Avena atlantica	0.000795212	0.00281607	0.282383
rpoB	Avena murphyi&Avena atlantica	0.000795212	0.00281607	0.282383
rpoC1	Avena hirtula&Avena sterilis	0.000626706	0.00222707	0.281404
rpoC1	Avena hirtula&Avena murphyi	0.000626706	0.00222707	0.281404
rpoC1	Avena hirtula&Avena sativa	0.000626706	0.00222707	0.281404
rpoC1	Avena hirtula&Avena brevis	0.000626706	0.00222707	0.281404
rpoC1	Avena nuda&Avena sterilis	0.000626706	0.00222707	0.281404
rpoC1	Avena nuda&Avena murphyi	0.000626706	0.00222707	0.281404
rpoC1	Avena nuda&Avena sativa	0.000626706	0.00222707	0.281404
rpoC1	Avena nuda&Avena brevis	0.000626706	0.00222707	0.281404
rpoC1	Avena strigosa&Avena sterilis	0.000626706	0.00222707	0.281404
rpoC1	Avena strigosa&Avena murphyi	0.000626706	0.00222707	0.281404
rpoC1	Avena strigosa&Avena sativa	0.000626706	0.00222707	0.281404
rpoC1	Avena strigosa&Avena brevis	0.000626706	0.00222707	0.281404
rpoB	Avena atlantica&Avena longiglumis	0.000794048	0.00283101	0.280482
petA	Avena nuda&Avena atlantica	0.00133404	0.00478331	0.278894
rps11	Avena sativa&Avena eriantha	0.00298443	0.0108	0.276335
rps11	Avena sativa&Avena ventricosa	0.00298443	0.0108	0.276335
ccsA	Avena sterilis&Avena longiglumis	0.0013284	0.00493193	0.269347
ccsA	Avena brevis&Avena longiglumis	0.0013284	0.00493193	0.269347
ccsA	Avena murphyi&Avena longiglumis	0.0013284	0.00493193	0.269347
ccsA	Avena sativa&Avena longiglumis	0.0013284	0.00493193	0.269347
ccsA	Avena nuda&Avena longiglumis	0.00132727	0.0049446	0.268429
ccsA	Avena wiestii&Avena longiglumis	0.00132727	0.0049446	0.268429
ccsA	Avena hirtula&Avena longiglumis	0.00132727	0.0049446	0.268429
ccsA	Avena strigosa&Avena longiglumis	0.00132727	0.0049446	0.268429
rpl33	Avena sterilis&Avena eriantha	0.00642234	0.0245034	0.2621
rpl33	Avena sterilis&Avena ventricosa	0.00642234	0.0245034	0.2621
rpl33	Avena atlantica&Avena eriantha	0.00642234	0.0245034	0.2621
rpl33	Avena atlantica&Avena ventricosa	0.00642234	0.0245034	0.2621
rpl33	Avena brevis&Avena eriantha	0.00642234	0.0245034	0.2621
rpl33	Avena brevis&Avena ventricosa	0.00642234	0.0245034	0.2621
rpl33	Avena strigosa&Avena eriantha	0.00642234	0.0245034	0.2621
rpl33	Avena strigosa&Avena ventricosa	0.00642234	0.0245034	0.2621
rpl33	Avena wiestii&Avena eriantha	0.00642234	0.0245034	0.2621
rpl33	Avena wiestii&Avena ventricosa	0.00642234	0.0245034	0.2621
rpl33	Avena nuda&Avena eriantha	0.00642234	0.0245034	0.2621
rpl33	Avena nuda&Avena ventricosa	0.00642234	0.0245034	0.2621
rpl33	Avena sativa&Avena eriantha	0.00642234	0.0245034	0.2621
rpl33	Avena sativa&Avena ventricosa	0.00642234	0.0245034	0.2621
rpl33	Avena longiglumis&Avena eriantha	0.00642234	0.0245034	0.2621
rpl33	Avena longiglumis&Avena ventricosa	0.00642234	0.0245034	0.2621
rpl33	Avena murphyi&Avena eriantha	0.00642234	0.0245034	0.2621
rpl33	Avena murphyi&Avena ventricosa	0.00642234	0.0245034	0.2621
rpl33	Avena hirtula&Avena eriantha	0.00642234	0.0245034	0.2621
rpl33	Avena hirtula&Avena ventricosa	0.00642234	0.0245034	0.2621
matK	Avena longiglumis&Avena strigosa	0.000819593	0.00320978	0.255343
matK	Avena sterilis&Avena longiglumis	0.00163988	0.00643644	0.254781
matK	Avena brevis&Avena longiglumis	0.00163988	0.00643644	0.254781
matK	Avena murphyi&Avena longiglumis	0.00163988	0.00643644	0.254781
matK	Avena sativa&Avena longiglumis	0.00163988	0.00643644	0.254781
rpoA	Avena sterilis&Avena eriantha	0.00369641	0.0149195	0.247756
rpoA	Avena sterilis&Avena ventricosa	0.00369641	0.0149195	0.247756
rpoA	Avena atlantica&Avena eriantha	0.00369641	0.0149195	0.247756
rpoA	Avena atlantica&Avena ventricosa	0.00369641	0.0149195	0.247756
rpoA	Avena brevis&Avena eriantha	0.00369641	0.0149195	0.247756
rpoA	Avena brevis&Avena ventricosa	0.00369641	0.0149195	0.247756
rpoA	Avena hirtula&Avena eriantha	0.00369641	0.0149195	0.247756
rpoA	Avena hirtula&Avena ventricosa	0.00369641	0.0149195	0.247756
rpoA	Avena nuda&Avena eriantha	0.00369641	0.0149195	0.247756
rpoA	Avena nuda&Avena ventricosa	0.00369641	0.0149195	0.247756
rpoA	Avena sativa&Avena eriantha	0.00369641	0.0149195	0.247756
rpoA	Avena sativa&Avena ventricosa	0.00369641	0.0149195	0.247756
rpoA	Avena strigosa&Avena eriantha481	0.00369641	0.0149195	0.247756
rpoA	Avena strigosa&Avena ventricosa	0.00369641	0.0149195	0.247756
rpoA	Avena wiestii&Avena eriantha	0.00369641	0.0149195	0.247756
rpoA	Avena wiestii&Avena ventricosa	0.00369641	0.0149195	0.247756
rpoA	Avena murphyi&Avena eriantha	0.00369641	0.0149195	0.247756
rpoA	Avena murphyi&Avena ventricosa	0.00369641	0.0149195	0.247756
rpoA	Avena longiglumis&Avena eriantha	0.00369641	0.0149195	0.247756
rpoA	Avena longiglumis&Avena ventricosa	0.00369641	0.0149195	0.247756
rpl32	Avena sterilis&Avena eriantha	0.0068289	0.0283889	0.240548
rpl32	Avena sterilis&Avena ventricosa	0.0068289	0.0283889	0.240548
rpl32	Avena atlantica&Avena eriantha	0.0068289	0.0283889	0.240548
rpl32	Avena atlantica&Avena ventricosa	0.0068289	0.0283889	0.240548
rpl32	Avena brevis&Avena eriantha	0.0068289	0.0283889	0.240548
rpl32	Avena brevis&Avena ventricosa	0.0068289	0.0283889	0.240548
rpl32	Avena strigosa&Avena eriantha	0.0068289	0.0283889	0.240548
rpl32	Avena strigosa&Avena ventricosa	0.0068289	0.0283889	0.240548
rpl32	Avena wiestii&Avena eriantha	0.0068289	0.0283889	0.240548
rpl32	Avena wiestii&Avena ventricosa	0.0068289	0.0283889	0.240548
rpl32	Avena sativa&Avena eriantha	0.0068289	0.0283889	0.240548
rpl32	Avena sativa&Avena ventricosa	0.0068289	0.0283889	0.240548
rpl32	Avena nuda&Avena eriantha	0.0068289	0.0283889	0.240548
rpl32	Avena nuda&Avena ventricosa	0.0068289	0.0283889	0.240548
rpl32	Avena longiglumis&Avena eriantha	0.0068289	0.0283889	0.240548
rpl32	Avena longiglumis&Avena ventricosa	0.0068289	0.0283889	0.240548
rpl32	Avena murphyi&Avena eriantha	0.0068289	0.0283889	0.240548
rpl32	Avena murphyi&Avena ventricosa	0.0068289	0.0283889	0.240548
rpl32	Avena hirtula&Avena eriantha	0.0068289	0.0283889	0.240548
rpl32	Avena hirtula&Avena ventricosa	0.0068289	0.0283889	0.240548
ccsA	Avena nuda&Avena eriantha	0.00389783	0.0163663	0.238162
ccsA	Avena nuda&Avena ventricosa	0.00389783	0.0163663	0.238162
ccsA	Avena wiestii&Avena eriantha	0.00389783	0.0163663	0.238162
ccsA	Avena wiestii&Avena ventricosa	0.00389783	0.0163663	0.238162
ccsA	Avena hirtula&Avena eriantha	0.00389783	0.0163663	0.238162
ccsA	Avena hirtula&Avena ventricosa	0.00389783	0.0163663	0.238162
ccsA	Avena strigosa&Avena eriantha	0.00389783	0.0163663	0.238162
ccsA	Avena strigosa&Avena ventricosa	0.00389783	0.0163663	0.238162
ndhF	Avena longiglumis&Avena sativa	0.00111569	0.00474454	0.235153
rpoC2	Avena longiglumis&Avena eriantha	0.0053167	0.0229487	0.231678
rpoC2	Avena longiglumis&Avena ventricosa	0.0053167	0.0229487	0.231678
ndhI	Avena sativa&Avena eriantha	0.00227559	0.0100788	0.225778
ndhI	Avena sativa&Avena ventricosa	0.00227559	0.0100788	0.225778
ndhI	Avena strigosa&Avena eriantha	0.00227559	0.0100788	0.225778
ndhI	Avena strigosa&Avena ventricosa	0.00227559	0.0100788	0.225778
ndhI	Avena nuda&Avena eriantha	0.00227559	0.0100788	0.225778
ndhI	Avena nuda&Avena ventricosa	0.00227559	0.0100788	0.225778
ndhI	Avena murphyi&Avena eriantha	0.00227559	0.0100788	0.225778
ndhI	Avena murphyi&Avena ventricosa	0.00227559	0.0100788	0.225778
ndhI	Avena wiestii&Avena eriantha	0.00227559	0.0100788	0.225778
ndhI	Avena wiestii&Avena ventricosa	0.00227559	0.0100788	0.225778
ndhI	Avena atlantica&Avena eriantha	0.00227559	0.0100788	0.225778
ndhI	Avena atlantica&Avena ventricosa	0.00227559	0.0100788	0.225778
ndhI	Avena brevis&Avena eriantha	0.00227559	0.0100788	0.225778
ndhI	Avena brevis&Avena ventricosa	0.00227559	0.0100788	0.225778
ndhI	Avena hirtula&Avena eriantha	0.00227559	0.0100788	0.225778
ndhI	Avena hirtula&Avena ventricosa	0.00227559	0.0100788	0.225778
ndhI	Avena sterilis&Avena eriantha	0.00227559	0.0100788	0.225778
ndhI	Avena sterilis&Avena ventricosa	0.00227559	0.0100788	0.225778
rpoC2	Avena sterilis&Avena eriantha	0.00474075	0.022678	0.209046
rpoC2	Avena sterilis&Avena ventricosa	0.00474075	0.022678	0.209046
rpoC2	Avena brevis&Avena eriantha	0.00474075	0.022678	0.209046
rpoC2	Avena brevis&Avena ventricosa	0.00474075	0.022678	0.209046
rpoC2	Avena murphyi&Avena eriantha	0.00471599	0.023073	0.204395
rpoC2	Avena murphyi&Avena ventricosa	0.00471599	0.023073	0.204395
rpoB	Avena sterilis&Avena atlantica	0.000800129	0.00413933	0.193299
rpoC2	Avena sativa&Avena eriantha	0.00442004	0.0230825	0.191489
rpoC2	Avena sativa&Avena ventricosa	0.00442004	0.0230825	0.191489
rpoC2	Avena atlantica&Avena eriantha	0.00471693	0.0251209	0.187769
rpoC2	Avena atlantica&Avena ventricosa	0.00471693	0.0251209	0.187769
rpoC2	Avena strigosa&Avena eriantha	0.00471693	0.0251209	0.187769
rpoC2	Avena strigosa&Avena ventricosa	0.00471693	0.0251209	0.187769
rpoC2	Avena nuda&Avena eriantha	0.00471693	0.0251209	0.187769
rpoC2	Avena nuda&Avena ventricosa	0.00471693	0.0251209	0.187769
rpoC2	Avena wiestii&Avena eriantha	0.00471693	0.0251209	0.187769
rpoC2	Avena wiestii&Avena ventricosa	0.00471693	0.0251209	0.187769
rpoC2	Avena hirtula&Avena eriantha	0.00471693	0.0251209	0.187769
rpoC2	Avena hirtula&Avena ventricosa	0.00471693	0.0251209	0.187769
ccsA	Avena atlantica&Avena eriantha	0.00389568	0.0219532	0.177453
ccsA	Avena atlantica&Avena ventricosa	0.00389568	0.0219532	0.177453
atpI	Avena sterilis&Avena eriantha	0.0017949	0.0109974	0.163211
atpI	Avena sterilis&Avena ventricosa	0.0017949	0.0109974	0.163211
atpI	Avena atlantica&Avena eriantha	0.0017949	0.0109974	0.163211
atpI	Avena atlantica&Avena ventricosa	0.0017949	0.0109974	0.163211
atpI	Avena brevis&Avena eriantha	0.0017949	0.0109974	0.163211
atpI	Avena brevis&Avena ventricosa	0.0017949	0.0109974	0.163211
atpI	Avena strigosa&Avena eriantha	0.0017949	0.0109974	0.163211
atpI	Avena strigosa&Avena ventricosa	0.0017949	0.0109974	0.163211
atpI	Avena wiestii&Avena eriantha	0.0017949	0.0109974	0.163211
atpI	Avena wiestii&Avena ventricosa	0.0017949	0.0109974	0.163211
atpI	Avena sativa&Avena eriantha	0.0017949	0.0109974	0.163211
atpI	Avena sativa&Avena ventricosa	0.0017949	0.0109974	0.163211
atpI	Avena nuda&Avena eriantha	0.0017949	0.0109974	0.163211
atpI	Avena nuda&Avena ventricosa	0.0017949	0.0109974	0.163211
atpI	Avena longiglumis&Avena eriantha	0.0017949	0.0109974	0.163211
atpI	Avena longiglumis&Avena ventricosa	0.0017949	0.0109974	0.163211
atpI	Avena murphyi&Avena eriantha	0.0017949	0.0109974	0.163211
atpI	Avena murphyi&Avena ventricosa	0.0017949	0.0109974	0.163211
atpI	Avena hirtula&Avena eriantha	0.0017949	0.0109974	0.163211
atpI	Avena hirtula&Avena ventricosa	0.0017949	0.0109974	0.163211
atpE	Avena sativa&Avena eriantha	0.00322109	0.0203206	0.158514
atpE	Avena sativa&Avena ventricosa	0.00322109	0.0203206	0.158514
atpE	Avena strigosa&Avena eriantha	0.00322109	0.0203206	0.158514
atpE	Avena strigosa&Avena ventricosa	0.00322109	0.0203206	0.158514
atpE	Avena wiestii&Avena eriantha	0.00322109	0.0203206	0.158514
atpE	Avena wiestii&Avena ventricosa	0.00322109	0.0203206	0.158514
atpE	Avena nuda&Avena eriantha	0.00322109	0.0203206	0.158514
atpE	Avena nuda&Avena ventricosa	0.00322109	0.0203206	0.158514
atpE	Avena murphyi&Avena eriantha	0.00322109	0.0203206	0.158514
atpE	Avena murphyi&Avena ventricosa	0.00322109	0.0203206	0.158514
atpE	Avena longiglumis&Avena eriantha	0.00322109	0.0203206	0.158514
atpE	Avena longiglumis&Avena ventricosa	0.00322109	0.0203206	0.158514
atpE	Avena hirtula&Avena eriantha	0.00322109	0.0203206	0.158514
atpE	Avena hirtula&Avena ventricosa	0.00322109	0.0203206	0.158514
atpE	Avena brevis&Avena eriantha	0.00322109	0.0203206	0.158514
atpE	Avena brevis&Avena ventricosa	0.00322109	0.0203206	0.158514
atpE	Avena atlantica&Avena eriantha	0.00322109	0.0203206	0.158514
atpE	Avena atlantica&Avena ventricosa	0.00322109	0.0203206	0.158514
atpE	Avena sterilis&Avena eriantha	0.00322109	0.0203206	0.158514
atpE	Avena sterilis&Avena ventricosa	0.00322109	0.0203206	0.158514
ycf4	Avena atlantica&Avena eriantha	0.00236907	0.0152801	0.155043
ycf4	Avena atlantica&Avena ventricosa	0.00236907	0.0152801	0.155043
rpoB	Avena sterilis&Avena strigosa	0.000400058	0.00275371	0.145279
rpoB	Avena sterilis&Avena nuda	0.000400058	0.00275371	0.145279
rpoB	Avena sterilis&Avena hirtula	0.000400058	0.00275371	0.145279
petA	Avena atlantica&Avena eriantha	0.00133947	0.00946286	0.14155
petA	Avena atlantica&Avena ventricosa	0.00133947	0.00946286	0.14155
rpoC1	Avena wiestii&Avena sterilis	0.000626451	0.00446724	0.140232
rpoC1	Avena wiestii&Avena murphyi	0.000626451	0.00446724	0.140232
rpoC1	Avena wiestii&Avena sativa	0.000626451	0.00446724	0.140232
rpoC1	Avena wiestii&Avena brevis	0.000626451	0.00446724	0.140232
rpoC1	Avena atlantica&Avena sterilis	0.000626415	0.00446814	0.140196
rpoC1	Avena atlantica&Avena murphyi	0.000626415	0.00446814	0.140196
rpoC1	Avena atlantica&Avena sativa	0.000626415	0.00446814	0.140196
rpoC1	Avena atlantica&Avena brevis	0.000626415	0.00446814	0.140196
infA	Avena eriantha&Avena longiglumis	0.00401058	0.0287406	0.139544
infA	Avena ventricosa&Avena longiglumis	0.00401058	0.0287406	0.139544
rpoC2	Avena murphyi&Avena atlantica	0.000576379	0.00423281	0.136169
rpoC2	Avena murphyi&Avena strigosa	0.000576379	0.00423281	0.136169
rpoC2	Avena murphyi&Avena nuda	0.000576379	0.00423281	0.136169
rpoC2	Avena murphyi&Avena wiestii	0.000576379	0.00423281	0.136169
rpoC2	Avena murphyi&Avena hirtula	0.000576379	0.00423281	0.136169
rpoC2	Avena sterilis&Avena atlantica	0.000576288	0.00423499	0.136078
rpoC2	Avena sterilis&Avena strigosa	0.000576288	0.00423499	0.136078
rpoC2	Avena sterilis&Avena nuda	0.000576288	0.00423499	0.136078
rpoC2	Avena sterilis&Avena wiestii	0.000576288	0.00423499	0.136078
rpoC2	Avena sterilis&Avena hirtula	0.000576288	0.00423499	0.136078
rpoC2	Avena brevis&Avena atlantica	0.000576288	0.00423499	0.136078
rpoC2	Avena brevis&Avena strigosa	0.000576288	0.00423499	0.136078
rpoC2	Avena brevis&Avena nuda	0.000576288	0.00423499	0.136078
rpoC2	Avena brevis&Avena wiestii	0.000576288	0.00423499	0.136078
rpoC2	Avena brevis&Avena hirtula	0.000576288	0.00423499	0.136078
psbA	Avena longiglumis&Avena eriantha	0.00120225	0.00888018	0.135385
psbA	Avena longiglumis&Avena ventricosa	0.00120225	0.00888018	0.135385
ccsA	Avena atlantica&Avena longiglumis	0.00132662	0.00994023	0.13346
ndhF	Avena atlantica&Avena sativa	0.000562493	0.00457663	0.122906
ndhF	Avena hirtula&Avena sativa	0.000562493	0.00457663	0.122906
ndhF	Avena wiestii&Avena sativa	0.000562493	0.00457663	0.122906
ndhF	Avena sterilis&Avena longiglumis	0.000557521	0.00474776	0.117428
ndhF	Avena longiglumis&Avena brevis	0.000557521	0.00474776	0.117428
ndhF	Avena longiglumis&Avena murphyi	0.000557521	0.00474776	0.117428
rbcL	Avena sativa&Avena eriantha	0.00179598	0.0160126	0.11216
rbcL	Avena sativa&Avena ventricosa	0.00179598	0.0160126	0.11216
rbcL	Avena strigosa&Avena eriantha	0.00179598	0.0160126	0.11216
rbcL	Avena strigosa&Avena ventricosa	0.00179598	0.0160126	0.11216
rbcL	Avena wiestii&Avena eriantha	0.00179598	0.0160126	0.11216
rbcL	Avena wiestii&Avena ventricosa	0.00179598	0.0160126	0.11216
rbcL	Avena murphyi&Avena eriantha	0.00179598	0.0160126	0.11216
rbcL	Avena murphyi&Avena ventricosa	0.00179598	0.0160126	0.11216
rbcL	Avena nuda&Avena eriantha	0.00179598	0.0160126	0.11216
rbcL	Avena nuda&Avena ventricosa	0.00179598	0.0160126	0.11216
rbcL	Avena longiglumis&Avena eriantha461	0.00179598	0.0160126	0.11216
rbcL	Avena longiglumis&Avena ventricosa	0.00179598	0.0160126	0.11216
rbcL	Avena hirtula&Avena eriantha	0.00179598	0.0160126	0.11216
rbcL	Avena hirtula&Avena ventricosa	0.00179598	0.0160126	0.11216
rbcL	Avena brevis&Avena eriantha	0.00179598	0.0160126	0.11216
rbcL	Avena brevis&Avena ventricosa	0.00179598	0.0160126	0.11216
rbcL	Avena atlantica&Avena eriantha	0.00179598	0.0160126	0.11216
rbcL	Avena atlantica&Avena ventricosa	0.00179598	0.0160126	0.11216
rbcL	Avena sterilis&Avena eriantha	0.00179598	0.0160126	0.11216
rbcL	Avena sterilis&Avena ventricosa	0.00179598	0.0160126	0.11216
ndhF	Avena sativa&Avena eriantha	0.00342926	0.0308786	0.111056
ndhF	Avena sativa&Avena ventricosa	0.00342926	0.0308786	0.111056
ndhI	Avena longiglumis&Avena eriantha	0.00227127	0.0204684	0.110965
ndhI	Avena longiglumis&Avena ventricosa	0.00227127	0.0204684	0.110965
rpoC1	Avena hirtula&Avena eriantha	0.00264007	0.0251854	0.104826
rpoC1	Avena hirtula&Avena ventricosa	0.00264007	0.0251854	0.104826
rpoC1	Avena nuda&Avena eriantha	0.00264007	0.0251854	0.104826
rpoC1	Avena nuda&Avena ventricosa	0.00264007	0.0251854	0.104826
rpoC1	Avena strigosa&Avena eriantha	0.00264007	0.0251854	0.104826
rpoC1	Avena strigosa&Avena ventricosa	0.00264007	0.0251854	0.104826
ndhF	Avena sterilis&Avena eriantha	0.00290941	0.0288749	0.100759
ndhF	Avena sterilis&Avena ventricosa	0.00290941	0.0288749	0.100759
ndhF	Avena brevis&Avena eriantha	0.00290941	0.0288749	0.100759
ndhF	Avena brevis&Avena ventricosa	0.00290941	0.0288749	0.100759
ndhF	Avena murphyi&Avena eriantha	0.00290941	0.0288749	0.100759
ndhF	Avena murphyi&Avena ventricosa	0.00290941	0.0288749	0.100759
rpoC1	Avena wiestii&Avena eriantha	0.00264222	0.0271111	0.097459
rpoC1	Avena wiestii&Avena ventricosa	0.00264222	0.0271111	0.097459
rpoC1	Avena atlantica&Avena eriantha	0.0026384	0.0272273	0.0969027
rpoC1	Avena atlantica&Avena ventricosa	0.0026384	0.0272273	0.0969027
ndhF	Avena longiglumis&Avena eriantha	0.00342813	0.0354409	0.0967279
ndhF	Avena longiglumis&Avena ventricosa	0.00342813	0.0354409	0.0967279
rpoC1	Avena hirtula&Avena longiglumis	0.000626754	0.00669931	0.0935549
rpoC1	Avena nuda&Avena longiglumis	0.000626754	0.00669931	0.0935549
rpoC1	Avena strigosa&Avena longiglumis	0.000626754	0.00669931	0.0935549
ndhF	Avena nuda&Avena sativa	0.000574876	0.00632358	0.0909099
ndhF	Avena strigosa&Avena sativa	0.000574876	0.00632358	0.0909099
ndhF	Avena atlantica&Avena eriantha	0.00293091	0.032563	0.0900074
ndhF	Avena atlantica&Avena ventricosa	0.00293091	0.032563	0.0900074
ndhF	Avena hirtula&Avena eriantha	0.00293091	0.032563	0.0900074
ndhF	Avena hirtula&Avena ventricosa	0.00293091	0.032563	0.0900074
ndhF	Avena wiestii&Avena eriantha	0.00293091	0.032563	0.0900074
ndhF	Avena wiestii&Avena ventricosa	0.00293091	0.032563	0.0900074
ndhF	Avena nuda&Avena eriantha	0.00293202	0.0346251	0.0846792
ndhF	Avena nuda&Avena ventricosa	0.00293202	0.0346251	0.0846792
ndhF	Avena strigosa&Avena eriantha	0.00293202	0.0346251	0.0846792
ndhF	Avena strigosa&Avena ventricosa	0.00293202	0.0346251	0.0846792
rps2	Avena sterilis&Avena eriantha	0.00177785	0.0210171	0.0845906
rps2	Avena sterilis&Avena ventricosa	0.00177785	0.0210171	0.0845906
rps2	Avena brevis&Avena eriantha	0.00177785	0.0210171	0.0845906
rps2	Avena brevis&Avena ventricosa	0.00177785	0.0210171	0.0845906
rps2	Avena murphyi&Avena eriantha	0.00177785	0.0210171	0.0845906
rps2	Avena murphyi&Avena ventricosa	0.00177785	0.0210171	0.0845906
rps2	Avena sativa&Avena eriantha	0.00177785	0.0210171	0.0845906
rps2	Avena sativa&Avena ventricosa	0.00177785	0.0210171	0.0845906
rpoB	Avena sativa&Avena eriantha	0.00123706	0.0152458	0.081141
rpoB	Avena sativa&Avena ventricosa	0.00123706	0.0152458	0.081141
rpoB	Avena brevis&Avena eriantha	0.00123568	0.0152403	0.0810796
rpoB	Avena brevis&Avena ventricosa	0.00123568	0.0152403	0.0810796
rpoB	Avena murphyi&Avena eriantha	0.00123568	0.0152403	0.0810796
rpoB	Avena murphyi&Avena ventricosa	0.00123568	0.0152403	0.0810796
rpoC1	Avena sterilis&Avena eriantha	0.00194982	0.0242616	0.0803666
rpoC1	Avena sterilis&Avena ventricosa	0.00194982	0.0242616	0.0803666
rpoC1	Avena murphyi&Avena eriantha	0.00194982	0.0242616	0.0803666
rpoC1	Avena murphyi&Avena ventricosa	0.00194982	0.0242616	0.0803666
rpoC1	Avena sativa&Avena eriantha	0.00194982	0.0242616	0.0803666
rpoC1	Avena sativa&Avena ventricosa	0.00194982	0.0242616	0.0803666
rpoC1	Avena brevis&Avena eriantha	0.00194982	0.0242616	0.0803666
rpoC1	Avena brevis&Avena ventricosa	0.00194982	0.0242616	0.0803666
rpoB	Avena sterilis&Avena eriantha	0.00123773	0.0164472	0.0752548
rpoB	Avena sterilis&Avena ventricosa	0.00123773	0.0164472	0.0752548
rpoB	Avena wiestii&Avena eriantha	0.00123093	0.0167149	0.0736427
rpoB	Avena wiestii&Avena ventricosa	0.00123093	0.0167149	0.0736427
ndhF	Avena longiglumis&Avena atlantica	0.000581139	0.00812653	0.0715114
ndhF	Avena longiglumis&Avena hirtula	0.000581139	0.00812653	0.0715114
ndhF	Avena longiglumis&Avena wiestii	0.000581139	0.00812653	0.0715114
rpoB	Avena longiglumis&Avena eriantha	0.00119464	0.0170444	0.0700896
rpoB	Avena longiglumis&Avena ventricosa	0.00119464	0.0170444	0.0700896
rpoC1	Avena wiestii&Avena longiglumis	0.0006265	0.0089587	0.0699321
rpoC1	Avena atlantica&Avena longiglumis	0.000626465	0.00896052	0.069914
rpoC1	Avena longiglumis&Avena eriantha	0.00195799	0.0280561	0.0697886
rpoC1	Avena longiglumis&Avena ventricosa	0.00195799	0.0280561	0.0697886
rpoB	Avena atlantica&Avena eriantha	0.00123037	0.0180494	0.068167
rpoB	Avena atlantica&Avena ventricosa	0.00123037	0.0180494	0.068167
rpoC2	Avena sativa&Avena atlantica	0.000288094	0.00423471	0.0680315
rpoC2	Avena sativa&Avena strigosa	0.000288094	0.00423471	0.0680315
rpoC2	Avena sativa&Avena nuda	0.000288094	0.00423471	0.0680315
rpoC2	Avena sativa&Avena wiestii	0.000288094	0.00423471	0.0680315
rpoC2	Avena sativa&Avena hirtula	0.000288094	0.00423471	0.0680315
ndhF	Avena longiglumis&Avena nuda	0.000584665	0.00996771	0.0586559
ndhF	Avena longiglumis&Avena strigosa	0.000584665	0.00996771	0.0586559
rpoB	Avena strigosa&Avena eriantha	0.000802341	0.0179806	0.0446226
rpoB	Avena strigosa&Avena ventricosa	0.000802341	0.0179806	0.0446226
rpoB	Avena nuda&Avena eriantha	0.000802341	0.0179806	0.0446226
rpoB	Avena nuda&Avena ventricosa	0.000802341	0.0179806	0.0446226
rpoB	Avena hirtula&Avena eriantha	0.000802341	0.0179806	0.0446226
rpoB	Avena hirtula&Avena ventricosa	0.000802341	0.0179806	0.0446226
ndhD	Avena sterilis&Avena eriantha	0.000871197	0.0232684	0.0374412
ndhD	Avena sterilis&Avena ventricosa	0.000871197	0.0232684	0.0374412
ndhD	Avena atlantica&Avena eriantha	0.000871197	0.0232684	0.0374412
ndhD	Avena atlantica&Avena ventricosa	0.000871197	0.0232684	0.0374412
ndhD	Avena brevis&Avena eriantha	0.000871197	0.0232684	0.0374412
ndhD	Avena brevis&Avena ventricosa	0.000871197	0.0232684	0.0374412
ndhD	Avena hirtula&Avena eriantha	0.000871197	0.0232684	0.0374412
ndhD	Avena hirtula&Avena ventricosa	0.000871197	0.0232684	0.0374412
ndhD	Avena longiglumis&Avena eriantha	0.000871197	0.0232684	0.0374412
ndhD	Avena longiglumis&Avena ventricosa	0.000871197	0.0232684	0.0374412
ndhD	Avena sativa&Avena eriantha	0.000871197	0.0232684	0.0374412
ndhD	Avena sativa&Avena ventricosa	0.000871197	0.0232684	0.0374412
ndhD	Avena strigosa&Avena eriantha	0.000871197	0.0232684	0.0374412
ndhD	Avena strigosa&Avena ventricosa	0.000871197	0.0232684	0.0374412
ndhD	Avena wiestii&Avena eriantha	0.000871197	0.0232684	0.0374412
ndhD	Avena wiestii&Avena ventricosa	0.000871197	0.0232684	0.0374412
ndhD	Avena nuda&Avena eriantha	0.000871197	0.0232684	0.0374412
ndhD	Avena nuda&Avena ventricosa	0.000871197	0.0232684	0.0374412
ndhD	Avena murphyi&Avena eriantha	0.000871197	0.0232684	0.0374412
ndhD	Avena murphyi&Avena ventricosa	0.000871197	0.0232684	0.0374412
rps3	Avena sterilis&Avena eriantha	0.00171406	0.0466315	0.0367575
rps3	Avena sterilis&Avena ventricosa	0.00171406	0.0466315	0.0367575
rps3	Avena brevis&Avena eriantha	0.00171406	0.0466315	0.0367575
rps3	Avena brevis&Avena ventricosa	0.00171406	0.0466315	0.0367575
rps3	Avena hirtula&Avena eriantha	0.00171406	0.0466315	0.0367575
rps3	Avena hirtula&Avena ventricosa	0.00171406	0.0466315	0.0367575
rps3	Avena longiglumis&Avena eriantha	0.00171406	0.0466315	0.0367575
rps3	Avena longiglumis&Avena ventricosa	0.00171406	0.0466315	0.0367575
rps3	Avena sativa&Avena eriantha	0.00171406	0.0466315	0.0367575
rps3	Avena sativa&Avena ventricosa	0.00171406	0.0466315	0.0367575
rps3	Avena wiestii&Avena eriantha	0.00171406	0.0466315	0.0367575
rps3	Avena wiestii&Avena ventricosa	0.00171406	0.0466315	0.0367575
rps3	Avena strigosa&Avena eriantha	0.00171406	0.0466315	0.0367575
rps3	Avena strigosa&Avena ventricosa	0.00171406	0.0466315	0.0367575
rps3	Avena nuda&Avena eriantha	0.00171406	0.0466315	0.0367575
rps3	Avena nuda&Avena ventricosa	0.00171406	0.0466315	0.0367575
rps3	Avena atlantica&Avena eriantha	0.00171406	0.0466315	0.0367575
rps3	Avena atlantica&Avena ventricosa	0.00171406	0.0466315	0.0367575
ndhH11w	Avena longiglumis&Avena eriantha	0.00106267	0.0301073	0.0352963
ndhH11w	Avena longiglumis&Avena ventricosa	0.00106267	0.0301073	0.0352963
rps3	Avena murphyi&Avena eriantha	0.00171391	0.0546823	0.0313431
rps3	Avena murphyi&Avena ventricosa	0.00171391	0.0546823	0.0313431
