# Supplementary material for: Comparative chloroplast genome analyses of Avena: insights into evolutionary dynamics and phylogeny
Source: BMC Plant Biol. 2020 Sep 2;20:406. doi: 10.1186/s12870-020-02621-y (PMC7466839; doi:10.1186/s12870-020-02621-y)
Supplement: Supplementary file 9 — Additional file 9: Table S9. GC percent and codon usage for Avena plastomes computed by CodonW v.1.4.2 [38]. a Genomic GC percent and codon usage statistic analysis. b The third codon usage statistic analysis. [file 12870_2020_2621_MOESM9_ESM.xlsx]

## Sheet: Table S9a
Table S9a. Genomic GC percent and codon usage statistic analysis for 11 Avena species computed by CODONW V.1.4.2 (http://codonw.sourceforge.net/).
AA	Avena atlantica	A. brevis	A. eriantha	A. hirtula	A. longiglumis	A. murphyi	A. nuda	A. sativa	A. strigosa	A. ventricosa	A. wiestii
GC%	47.6	43.3	45.5	43.2	47.6	43.9	41.9	43.3	43.2	43.7	43.9
Total C3 (the cytosine content for the third codon)	2861	2861	2848	2862	2855	2861	2863	2862	2863	2844	2861
Total G3(the guanine content for the third codon)	3109	3114	3125	3112	3112	3116	3106	3117	3107	3124	3110
Total A3(the adenine content for the third codon)	6494	6489	6486	6493	6492	6490	6497	6488	6496	6486	6493
Total U3(the uracil content for the third codon)	7452	7449	7462	7450	7455	7448	7451	7449	7450	7467	7451
Total G3C3 (the guanine and cytosine content for the third codon)	5970	5975	5973	5974	5967	5977	5969	5979	5970	5968	5971
Proportion of total G3C3	0.299759	0.300055	0.299834	0.299945	0.299638	0.300126	0.299694	0.300211	0.299759	0.299583	0.299824
Total A1T1 (the adenine and thymine content for the first codon)	10502	10494	10504	10501	10498	10496	10499	10496	10500	10503	10499
Proportion of total A1T1	0.527315	0.526992	0.527283	0.527238	0.527167	0.52704	0.527138	0.527013	0.527214	0.527233	0.527191
Total A2T2 (the adenine and thymine content for the second codon)	12013	12010	12016	12014	12015	12009	12013	12010	12012	12012	12012
Proportion of total A2T2	0.603183	0.603124	0.603183	0.603203	0.603344	0.603013	0.603153	0.603033	0.603133	0.602982	0.603163
Total A3U3 (the adenine and thymine content for the third codon)	13946	13938	13948	13943	13947	13938	13948	13937	13946	13953	13944
Proportion of total A3U3	0.700241	0.699945	0.700166	0.700055	0.700362	0.699874	0.700306	0.699789	0.700241	0.700417	0.700176
Total codon	19916	19913	19921	19917	19914	19915	19917	19916	19916	19921	19915

## Sheet: Table S9b
Table S9b. The third codon usage statistic analysis for 11 Avena species computed by CODONW V.1.4.2 (http://codonw.sourceforge.net/).
AA	Codon	1	2	3	Avena atlantica	A. brevis	A. eriantha	A. hirtula	A. longiglumis	A. murphyi	A. nuda	A. sativa	A. strigosa	A. ventricosa	A. wiestii	tRNA
Lys	AAA	A	A	A	767	763	765	767	765	764	767	764	767	765	767	trnK-UUU
Gln	CAA	C	A	A	520	522	521	520	522	521	520	521	520	521	520	trnQ-UUG
Glu	GAA	G	A	A	775	774	774	775	774	774	775	774	775	774	775	trnE-UUC
Thr	ACA	A	C	A	300	296	300	300	300	297	300	297	300	300	300	trnT-UGU
Pro	CCA	C	C	A	231	231	229	231	231	231	231	231	231	229	231	trnP-UGG
Ala	GCA	G	C	A	386	386	383	386	384	386	388	386	387	383	386	trnA-UGC
Ser	UCA	U	C	A	232	232	234	232	232	232	232	232	232	234	232	trnS-UGA
Arg	AGA	A	G	A	364	363	359	364	363	363	364	363	364	359	364	trnP-UCU
Arg	CGA	C	G	A	268	267	267	268	266	267	268	267	268	267	268
Gly	GGA	G	G	A	576	577	580	576	577	577	578	577	578	580	576	trnG-UCC
Ter	UGA	U	G	A	18	18	18	18	18	18	18	18	18	18	18
Ile	AUA	A	U	A	507	507	503	507	506	506	507	505	507	503	507
Leu	CUA	C	U	A	313	315	311	314	314	315	314	315	314	311	314	trnL-UAG
Val	GUA	G	U	A	434	435	437	434	435	435	434	435	434	437	434	trnV-UAC
Ter	UAA	U	A	A	46	46	47	46	46	46	46	46	46	47	46
Leu	UUA	U	U	A	757	757	758	755	759	758	755	757	755	758	755	trnL-UUA
Subtotal					6494	6489	6486	6493	6492	6490	6497	6488	6496	6486	6493
Asn	AAC	A	A	C	208	208	204	208	210	208	208	208	208	204	208	trnN-GUU
His	CAC	C	A	C	120	120	118	120	119	120	120	120	120	118	120	trnH-GUG
Asp	GAC	G	A	C	154	156	151	154	154	156	154	156	154	151	154	trnD-UGC
Tyr	UAC	U	A	C	163	165	162	164	165	165	164	165	164	162	164	trnY-GUA
Thr	ACC	A	C	C	189	190	185	189	187	190	189	190	189	185	189	trnT-GGU
Pro	CCC	C	C	C	199	199	203	199	197	199	199	199	199	203	199
Ala	GCC	G	C	C	184	185	181	184	184	185	184	185	184	181	183
Ser	UCC	U	C	C	264	264	258	264	263	264	264	264	264	258	264
Ser	AGC	A	G	C	103	102	103	103	102	102	102	102	103	103	103	trnS-GCU
Arg	CGC	C	G	C	111	110	114	111	111	110	111	110	111	114	111
Gly	GGC	G	G	C	149	148	149	148	148	149	149	148	149	149	149	trnG-GCC
Cys	UGC	U	G	C	54	54	56	54	54	54	54	54	54	56	54	trnC-GCA
Ile	AUC	A	U	C	302	301	307	303	303	301	303	301	303	307	303	trnI-GAU
Leu	CUC	C	U	C	151	149	149	151	150	149	151	149	151	149	150
Val	GUC	G	U	C	145	145	146	145	144	144	146	146	145	142	145	trnV-GAC
Phe	UUC	U	U	C	365	365	362	365	364	365	365	365	365	362	365	trnF-GAA
Subtotal					2861	2861	2848	2862	2855	2861	2863	2862	2863	2844	2861
Lys	AAG	A	A	G	275	275	277	276	274	277	274	277	274	276	274
Gln	CAG	C	A	G	149	149	150	149	149	148	149	149	149	150	149
Glu	GAG	G	A	G	265	267	266	266	268	267	266	267	266	266	266
Ter	UAG	U	A	G	20	20	19	20	20	20	20	20	20	19	20
Thr	ACG	A	C	G	131	135	135	132	133	135	132	135	132	135	132
Pro	CCG	C	C	G	96	97	97	96	97	97	96	97	96	97	96
Ala	GCG	G	C	G	139	139	142	139	140	139	137	139	138	142	139
Ser	UCG	U	C	G	118	118	119	118	119	118	118	118	118	119	117
Arg	AGG	A	G	G	128	128	129	128	128	127	128	128	128	129	128
Arg	CGG	C	G	G	75	75	74	75	74	77	75	75	75	74	75
Gly	GGG	G	G	G	270	270	266	270	270	270	268	270	268	266	270
Trp	UGG	U	G	G	343	343	343	343	343	343	343	343	343	343	343	trnW-CCA
Met	AUG	A	U	G	461	460	466	460	460	460	460	461	460	466	460	trnfM-CAU	trnI-CAU	trnM-CAU
Leu	CUG	C	U	G	99	100	101	99	100	100	99	100	99	101	99
Val	GUG	G	U	G	165	165	168	165	165	165	165	165	165	168	165
Leu	UUG	U	U	G	375	373	373	376	372	373	376	373	376	373	377	trnL-CAA
Subtotal					3109	3114	3125	3112	3112	3116	3106	3117	3107	3124	3110
Asn	AAU	A	A	U	591	591	594	590	590	591	590	591	590	594	590
His	CAU	C	A	U	330	330	331	330	331	330	330	330	330	331	330
Asp	GAU	G	A	U	554	552	559	555	554	552	555	552	555	559	555
Tyr	UAU	U	A	U	559	558	561	558	558	558	558	556	558	561	558
Thr	ACU	A	C	U	451	452	455	451	452	452	451	452	451	455	451
Pro	CCU	C	C	U	346	346	345	346	349	346	346	346	346	349	346
Ala	GCU	G	C	U	547	545	548	547	547	545	547	546	547	548	548
Ser	UCU	U	C	U	390	389	392	390	389	389	390	390	390	392	390
Ser	AGU	A	G	U	296	298	298	296	298	298	297	298	297	298	296
Arg	CGU	C	G	U	291	292	290	291	291	292	291	292	291	290	291	trnR-ACG
Gly	GGU	G	G	U	490	490	491	490	489	490	490	490	489	491	490
Cys	UGU	U	G	U	164	164	162	164	163	164	164	164	164	162	164
Ile	AUU	A	U	U	832	831	827	831	831	831	831	831	831	827	831
Leu	CUU	C	U	U	452	452	451	452	452	452	452	452	452	451	452
Val	GUU	G	U	U	430	431	425	430	430	431	430	431	430	426	430
Phe	UUU	U	U	U	729	728	733	729	731	727	729	728	729	733	729
Subtotal					7452	7449	7462	7450	7455	7448	7451	7449	7450	7467	7451
G3C3					5970	5975	5973	5974	5967	5977	5969	5979	5970	5968	5971
A3T3					13946	13938	13948	13943	13947	13938	13948	13937	13946	13953	13944
Total					19916	19913	19921	19917	19914	19915	19917	19916	19916	19921	19915
AA	Codon	1	2	3	Avena alantica	A. brevis	A. eriantha	A. hirtula	A. longiglumis	A. murphyi	A. nuda	A. sativa	A. strigosa	A. ventricosa	A. wiestii
