# Supplementary material for: Comparative chloroplast genome analyses of Avena: insights into evolutionary dynamics and phylogeny
Source: BMC Plant Biol. 2020 Sep 2;20:406. doi: 10.1186/s12870-020-02621-y (PMC7466839; doi:10.1186/s12870-020-02621-y)
Supplement: Supplementary file 10 — Additional file 10: Table S10. Codon usage preference of all protein coding genes for eleven Avena plastomes calculated by http://www.bioinformatics.org/sms2/codon_usage. a Codon numbers of 20 amino acids and stop codons. b Codon number percent (%) of 20 amino acids and stop codons [file 12870_2020_2621_MOESM10_ESM.xlsx]

## Sheet: Table S10a
Table S10a. Codon numbers of 20 amino acids and stop codons including all protein-coding genes in 11 Avena plastomes calculated by http://www.bioinformatics.org/sms2/codon_usage.
AA	Codon	Avena atlantica	A. brevis	A. eriantha	A. hirtula	A. longiglumis	A. murphyi	A. nuda	A. sativa	A. strigosa	A. ventricosa	A. wiestii
Total Leu		2147	2146	2143	2147	2147	2147	2147	2146	2147	2143	2147
Ala	GCA	386	386	383	386	384	386	388	386	387	383	386
	GCC	184	185	181	184	184	185	184	185	184	181	183
	GCG	139	139	142	139	140	139	137	139	138	142	139
	GCU	547	545	548	547	547	545	547	546	547	548	548
Total Ala		1256	1255	1254	1256	1255	1255	1256	1256	1256	1254	1256
Arg	AGA	364	363	359	364	363	363	364	363	364	359	364
	AGG	128	128	129	128	128	127	128	128	128	129	128
	CGA	268	267	267	268	266	267	268	267	268	267	268
	CGC	111	110	114	111	111	110	111	110	111	114	111
	CGG	75	75	74	75	74	77	75	75	75	74	75
	CGU	291	292	290	291	291	292	291	292	291	290	291
Total Arg		1237	1235	1233	1237	1233	1236	1237	1235	1237	1233	1237
Asn	AAC	208	208	204	208	210	208	208	208	208	204	208
	AAU	591	591	594	590	590	591	590	591	590	594	590
Total Asn		799	799	798	798	800	799	798	799	798	798	798
Asp	GAC	154	156	151	154	154	156	154	156	154	151	154
	GAU	554	552	559	555	554	552	555	552	555	559	555
Total Asp		708	708	710	709	708	708	709	708	709	710	709
Cys	UGC	54	54	56	54	54	54	54	54	54	56	54
	UGU	164	164	162	164	163	164	164	164	164	162	164
Total Cys		218	218	218	218	217	218	218	218	218	218	218
Gln	CAA	520	522	521	520	522	521	520	521	520	521	520
	CAG	149	149	150	149	149	148	149	149	149	150	149
		669	671	671	669	671	669	669	670	669	671	669
Glu	GAA	775	774	774	775	774	774	775	774	775	774	775
	GAG	265	267	266	266	268	267	266	267	266	266	266
Total Gln		1040	1041	1040	1041	1042	1041	1041	1041	1041	1040	1041
Gly	GGA	576	577	580	576	577	577	578	577	578	580	576
	GGC	149	148	149	148	148	149	149	148	149	149	149
	GGG	270	270	266	270	270	270	268	270	268	266	270
	GGU	490	490	491	490	489	490	490	490	489	491	490
Total Gly		1485	1485	1486	1484	1484	1486	1485	1485	1484	1486	1485
His	CAC	120	120	118	120	119	120	120	120	120	118	120
	CAU	330	330	331	330	331	330	330	330	330	331	330
Total His		450	450	449	450	450	450	450	450	450	449	450
Ile	AUA	507	507	503	507	506	506	507	505	507	503	507
	AUC	302	301	307	303	303	301	303	301	303	307	303
	AUU	832	831	827	831	831	831	831	831	831	827	831
Total Ile		1641	1639	1637	1641	1640	1638	1641	1637	1641	1637	1641
Leu	CUA	313	315	311	314	314	315	314	315	314	311	314
	CUC	151	149	149	151	150	149	151	149	151	149	150
	CUG	99	100	101	99	100	100	99	100	99	101	99
	CUU	452	452	451	452	452	452	452	452	452	451	452
	UUA	757	757	758	755	759	758	755	757	755	758	755
	UUG	375	373	373	376	372	373	376	373	376	373	377
Total Leu		2147	2146	2143	2147	2147	2147	2147	2146	2147	2143	2147
Lys	AAA	767	763	765	767	765	764	767	764	767	765	767
	AAG	275	275	277	276	274	277	274	277	274	276	274
Total Lys		1042	1038	1042	1043	1039	1041	1041	1041	1041	1041	1041
Met	AUG	461	460	466	460	460	460	460	461	460	466	460
Phe	UUC	365	365	362	365	364	365	365	365	365	362	365
	UUU	729	728	733	729	731	727	729	728	729	733	729
Total Phe		1555	1553	1561	1554	1555	1552	1554	1554	1554	1561	1554
Pro	CCA	231	231	229	231	231	231	231	231	231	229	231
	CCC	199	199	203	199	197	199	199	199	199	203	199
	CCG	96	97	97	96	97	97	96	97	96	97	96
	CCU	346	346	345	346	349	346	346	346	346	349	346
Total Pro		872	873	874	872	874	873	872	873	872	878	872
Ser	AGC	103	102	103	103	102	102	102	102	103	103	103
	AGU	296	298	298	296	298	298	297	298	297	298	296
	UCA	232	232	234	232	232	232	232	232	232	234	232
	UCC	264	264	258	264	263	264	264	264	264	258	264
	UCG	118	118	119	118	119	118	118	118	118	119	117
	UCU	390	389	392	390	389	389	390	390	390	392	390
Total Ser		1403	1403	1404	1403	1403	1403	1403	1404	1404	1404	1402
Ter	UAA	46	46	47	46	46	46	46	46	46	47	46
	UAG	20	20	19	20	20	20	20	20	20	19	20
	UGA	18	18	18	18	18	18	18	18	18	18	18
Total Ter		84	84	84	84	84	84	84	84	84	84	84
Thr	ACA	300	296	300	300	300	297	300	297	300	300	300
	ACC	189	190	185	189	187	190	189	190	189	185	189
	ACG	131	135	135	132	133	135	132	135	132	135	132
	ACU	451	452	455	451	452	452	451	452	451	455	451
Total Thr		1071	1073	1075	1072	1072	1074	1072	1074	1072	1075	1072
Trp	UGG	343	343	343	343	343	343	343	343	343	343	343
Tyr	UAC	163	165	162	164	165	165	164	165	164	162	164
	UAU	559	558	561	558	558	558	558	556	558	561	558
Total Tyr		1065	1066	1066	1065	1066	1066	1065	1064	1065	1066	1065
Val	GUA	434	435	437	434	435	435	434	435	434	437	434
	GUC	145	145	146	145	144	144	146	146	145	142	145
	GUG	165	165	168	165	165	165	165	165	165	168	165
	GUU	430	431	425	430	430	431	430	431	430	426	430
Total Val		1174	1176	1176	1174	1174	1175	1175	1177	1174	1173	1174
Total codons		19916	19913	19921	19917	19914	19915	19917	19916	19916	19921	19915

## Sheet: Table S10b
Asp	GAC	0.773248	0.783408	0.757994	0.773209	0.773325	0.783329	0.773209	0.78329	0.773248	0.757994	0.773286		Table S10b. Codon number percent (%) of 20 amino acids and stop codons including 84 protein-coding genes in 11 Avena plastomes calculated by http://www.bioinformatics.org/sms2/codon_usage.
	AUC	1.51637	1.51158	1.54109	1.52131	1.52154	1.51142	1.52131	1.51135	1.52139	1.54109	1.52147		AA	Codon	Avena atlantica	A. brevis	A. eriantha	A. hirtula	A. longiglumis	A. murphyi	A. nuda	A. sativa	A. strigosa	A. ventricosa	A. wiestii
	AUU	4.17755	4.17315	4.1514	4.17232	4.17294	4.17273	4.17232	4.17252	4.17252	4.1514	4.17273		Ala	GCA	1.93814	1.93843	1.92259	1.93804	1.92829	1.93824	1.94808	1.93814	1.94316	1.92259	1.93824
Leu	CUA	1.5716	1.58188	1.56117	1.57654	1.57678	1.58172	1.57654	1.58164	1.57662	1.56117	1.5767			GCC	0.92388	0.929041	0.908589	0.923834	0.923973	0.928948	0.923834	0.928901	0.92388	0.908589	0.918905
	CUC	0.758184	0.748255	0.747954	0.758146	0.753239	0.74818	0.758146	0.748142	0.758184	0.747954	0.753201			GCG	0.697931	0.698036	0.712816	0.697896	0.703023	0.697966	0.687855	0.697931	0.69291	0.712816	0.697966
	CUG	0.497088	0.502185	0.507003	0.497063	0.502159	0.502134	0.497063	0.502109	0.497088	0.507003	0.497113			GCU	2.74654	2.73691	2.75087	2.7464	2.74681	2.73663	2.7464	2.74151	2.74654	2.75087	2.75169
														Proportion of Ala codons		6.30649	6.30242	6.29486	6.30617	6.3021	6.30178	6.30617	6.30649	6.30649	6.29486	6.3068
	CUU	2.26953	2.26987	2.26394	2.26942	2.26976	2.26965	2.26942	2.26953	2.26953	2.26394	2.26965		Arg	AGA	1.82768	1.82293	1.80212	1.82758	1.82284	1.82275	1.82758	1.82266	1.82768	1.80212	1.82777
	UUA	3.80096	3.80154	3.80503	3.79073	3.81139	3.80618	3.79073	3.80096	3.79092	3.80503	3.79111			AGG	0.642699	0.642796	0.647558	0.642667	0.642764	0.63771	0.642667	0.642699	0.642699	0.647558	0.642732
	UUG	1.88291	1.87315	1.8724	1.88783	1.86803	1.87296	1.88783	1.87287	1.88793	1.8724	1.89305			CGA	1.34565	1.34083	1.34029	1.34558	1.33574	1.3407	1.34558	1.34063	1.34565	1.34029	1.34572
Lys	AAA	3.85117	3.83167	3.84017	3.85098	3.84152	3.8363	3.85098	3.83611	3.85117	3.84017	3.85137			CGC	0.557341	0.552403	0.57226	0.557313	0.557397	0.552347	0.557313	0.55232	0.557341	0.57226	0.557369
	AAG	1.3808	1.38101	1.39049	1.38575	1.37592	1.39091	1.37571	1.39084	1.37578	1.38547	1.37585			CGG	0.376582	0.376638	0.371467	0.376563	0.371598	0.386643	0.376563	0.376582	0.376582	0.371467	0.376601
Met	AUG	2.31472	2.31005	2.33924	2.30958	2.30993	2.30982	2.30958	2.31472	2.3097	2.33924	2.30982			CGU	1.46114	1.46638	1.45575	1.46106	1.46128	1.46623	1.46106	1.46616	1.46114	1.45575	1.46121
														Proportion of Arg codons		6.21109	6.20198	6.18945	6.21077	6.19162	6.20638	6.21077	6.20104	6.21109	6.18945	6.2114
Phe	UUC	1.8327	1.83297	1.81718	1.83261	1.82786	1.83279	1.83261	1.8327	1.8327	1.81718	1.83279		Asn	AAC	1.04439	1.04454	1.02404	1.04433	1.05453	1.04444	1.04433	1.04439	1.04439	1.02404	1.04444
	UUU	3.66037	3.6559	3.67953	3.66019	3.67078	3.65051	3.66019	3.65535	3.66037	3.67953	3.66056			AAU	2.96746	2.96791	2.98178	2.96229	2.96274	2.96761	2.96229	2.96746	2.96244	2.98178	2.96259
Pro	CCA	1.15987	1.16005	1.14954	1.15981	1.15999	1.15993	1.15981	1.15987	1.15987	1.14954	1.15993			GAC	0.773248	0.783408	0.757994	0.773209	0.773325	0.783329	0.773209	0.78329	0.773248	0.757994	0.773286
	CCC	0.999197	0.999347	1.01903	0.999146	0.989254	0.999247	0.999146	0.999197	0.999197	1.01903	0.999247			GAU	2.78168	2.77206	2.80608	2.78656	2.78196	2.77178	2.78656	2.77164	2.7867	2.80608	2.78684
														Proportion of Asn codons		7.56678	7.56792	7.5699	7.5664	7.57256	7.56716	7.5664	7.56678	7.56678	7.5699	7.56716
	CCG	0.482025	0.487119	0.486923	0.482	0.487095	0.48707	0.482	0.487046	0.482025	0.486923	0.482049		Cys	UGC	0.271139	0.27118	0.28111	0.271125	0.271166	0.271152	0.271125	0.271139	0.271139	0.28111	0.271152
	CCU	1.7373	1.73756	1.73184	1.73721	1.75254	1.73738	1.73721	1.7373	1.7373	1.75192	1.73738			UGU	0.823459	0.823583	0.813212	0.823417	0.81852	0.8235	0.823417	0.823459	0.823459	0.813212	0.8235
														Proportion of Cys codons		1.0946	1.09476	1.09432	1.09454	1.08969	1.09465	1.09454	1.0946	1.0946	1.09432	1.09465
Ser	AGC	0.517172	0.512228	0.517042	0.517146	0.512202	0.512177	0.512125	0.512151	0.517172	0.517042	0.517198		Gln	CAA	2.61097	2.6214	2.61533	2.61083	2.62127	2.61612	2.61083	2.61599	2.61097	2.61533	2.6111
	AGU	1.48624	1.49651	1.49591	1.48617	1.49643	1.49636	1.49119	1.49628	1.49126	1.49591	1.48632			CAG	0.748142	0.748255	0.752974	0.748105	0.748217	0.743158	0.748105	0.748142	0.748142	0.752974	0.74818
														Proportion of Gln codons		3.35911	3.36966	3.3683	3.35894	3.36949	3.35928	3.35894	3.36413	3.35911	3.3683	3.35928
	UCA	1.16489	1.16507	1.17464	1.16483	1.16501	1.16495	1.16483	1.16489	1.16489	1.17464	1.16495		Glu	GAA	3.89134	3.88691	3.88535	3.89115	3.88671	3.88652	3.89115	3.88632	3.89134	3.88535	3.89154
	UCC	1.32557	1.32577	1.29512	1.3255	1.32068	1.32563	1.3255	1.32557	1.32557	1.29512	1.32563			GAG	1.33059	1.34083	1.33527	1.33554	1.34579	1.3407	1.33554	1.34063	1.33561	1.33527	1.33568
														Proportion of Glu codons		5.22193	5.22774	5.22062	5.22669	5.2325	5.22722	5.22669	5.22695	5.22695	5.22062	5.22722
	UCG	0.592488	0.592578	0.59736	0.592459	0.59757	0.592518	0.592459	0.592488	0.592488	0.59736	0.587497		Gly	GGA	2.89215	2.8976	2.9115	2.892	2.89746	2.89731	2.90204	2.89717	2.90219	2.9115	2.89229
	UCU	1.95822	1.9535	1.96777	1.95813	1.9534	1.9533	1.95813	1.95822	1.95822	1.96777	1.95832			GGC	0.748142	0.743233	0.747954	0.743084	0.743196	0.74818	0.748105	0.743121	0.748142	0.747954	0.74818
Ter	UAA	0.23097	0.231005	0.235932	0.230958	0.230993	0.230982	0.230958	0.23097	0.23097	0.235932	0.230982			GGG	1.35569	1.3559	1.33527	1.35563	1.35583	1.35576	1.34558	1.35569	1.34565	1.33527	1.35576
	UAG	0.100422	0.100437	0.0953767	0.100417	0.100432	0.100427	0.100417	0.100422	0.100422	0.0953767	0.100427			GGU	2.46033	2.4607	2.46474	2.46021	2.45556	2.46046	2.46021	2.46033	2.45531	2.46474	2.46046
														Proportion of Gly codons		7.45632	7.45744	7.45946	7.45092	7.45204	7.46171	7.45594	7.45632	7.4513	7.45946	7.45669
	UGA	0.0903796	0.0903932	0.0903569	0.0903751	0.0903887	0.0903841	0.0903751	0.0903796	0.0903796	0.0903569	0.0903841		His	CAC	0.602531	0.602621	0.59234	0.6025	0.59757	0.602561	0.6025	0.602531	0.602531	0.59234	0.602561
Thr	ACA	1.50633	1.48647	1.50595	1.50625	1.50648	1.49134	1.50625	1.49126	1.50633	1.50595	1.5064			CAU	1.65696	1.65721	1.66156	1.65688	1.66215	1.65704	1.65688	1.65696	1.65696	1.66156	1.65704
														Proportion of His codons		2.25949	2.25983	2.2539	2.25938	2.25972	2.2596	2.25938	2.25949	2.25949	2.2539	2.2596
	ACC	0.948986	0.954151	0.928668	0.948938	0.939038	0.954055	0.948938	0.954007	0.948986	0.928668	0.949033		Ile	AUA	2.54569	2.54608	2.52497	2.54556	2.54093	2.5408	2.54556	2.53565	2.54569	2.52497	2.54582
	ACG	0.657763	0.677949	0.677677	0.66275	0.667872	0.677881	0.66275	0.677847	0.662784	0.677677	0.662817			AUC	1.51637	1.51158	1.54109	1.52131	1.52154	1.51142	1.52131	1.51135	1.52139	1.54109	1.52147
	ACU	2.26451	2.26987	2.28402	2.2644	2.26976	2.26965	2.2644	2.26953	2.26451	2.28402	2.26462			AUU	4.17755	4.17315	4.1514	4.17232	4.17294	4.17273	4.17232	4.17252	4.17252	4.1514	4.17273
														Proportion of Ile codons		8.23961	8.2308	8.21746	8.23919	8.23541	8.22496	8.23919	8.21952	8.23961	8.21746	8.24002
Trp	UGG	1.72223	1.72249	1.7218	1.72215	1.72241	1.72232	1.72215	1.72223	1.72223	1.7218	1.72232		Leu	CUA	1.5716	1.58188	1.56117	1.57654	1.57678	1.58172	1.57654	1.58164	1.57662	1.56117	1.5767
Tyr	UAC	0.818437	0.828604	0.813212	0.823417	0.828563	0.828521	0.823417	0.82848	0.823459	0.813212	0.8235			CUC	0.758184	0.748255	0.747954	0.758146	0.753239	0.74818	0.758146	0.748142	0.758184	0.747954	0.753201
	UAU	2.80679	2.80219	2.81612	2.80163	2.80205	2.80191	2.80163	2.79173	2.80177	2.81612	2.80191			CUG	0.497088	0.502185	0.507003	0.497063	0.502159	0.502134	0.497063	0.502109	0.497088	0.507003	0.497113
Val	GUA	2.17915	2.1845	2.19366	2.17904	2.18439	2.18428	2.17904	2.18417	2.17915	2.19366	2.17926			CUU	2.26953	2.26987	2.26394	2.26942	2.26976	2.26965	2.26942	2.26953	2.26953	2.26394	2.26965
	GUC	0.728058	0.728168	0.732895	0.728021	0.723109	0.723073	0.733042	0.733079	0.728058	0.712816	0.728094			UUA	3.80096	3.80154	3.80503	3.79073	3.81139	3.80618	3.79073	3.80096	3.79092	3.80503	3.79111
	GUG	0.82848	0.828604	0.843331	0.828438	0.828563	0.828521	0.828438	0.82848	0.82848	0.843331	0.828521			UUG	1.88291	1.87315	1.8724	1.88783	1.86803	1.87296	1.88783	1.87287	1.88793	1.8724	1.89305
														Proportion of Leu codons		10.7803	10.7769	10.7575	10.7797	10.7814	10.7808	10.7797	10.7753	10.7803	10.7575	10.7808
	GUU	2.15907	2.16442	2.13343	2.15896	2.15928	2.1642	2.15896	2.16409	2.15907	2.13845	2.15918		Lys	AAA	3.85117	3.83167	3.84017	3.85098	3.84152	3.8363	3.85098	3.83611	3.85117	3.84017	3.85137
															AAG	1.3808	1.38101	1.39049	1.38575	1.37592	1.39091	1.37571	1.39084	1.37578	1.38547	1.37585
														Proportion of Lys codons		5.23197	5.21268	5.23066	5.23673	5.21743	5.22722	5.22669	5.22695	5.22695	5.22564	5.22722
														Met	AUG	2.31472	2.31005	2.33924	2.30958	2.30993	2.30982	2.30958	2.31472	2.3097	2.33924	2.30982
														Phe	UUC	1.8327	1.83297	1.81718	1.83261	1.82786	1.83279	1.83261	1.8327	1.8327	1.81718	1.83279
															UUU	3.66037	3.6559	3.67953	3.66019	3.67078	3.65051	3.66019	3.65535	3.66037	3.67953	3.66056
														Proportion of Phe codons		7.80779	7.79893	7.83595	7.80238	7.80858	7.79312	7.80238	7.80277	7.80277	7.83595	7.80316
														Pro	CCA	1.15987	1.16005	1.14954	1.15981	1.15999	1.15993	1.15981	1.15987	1.15987	1.14954	1.15993
															CCC	0.999197	0.999347	1.01903	0.999146	0.989254	0.999247	0.999146	0.999197	0.999197	1.01903	0.999247
															CCG	0.482025	0.487119	0.486923	0.482	0.487095	0.48707	0.482	0.487046	0.482025	0.486923	0.482049
															CCU	1.7373	1.73756	1.73184	1.73721	1.75254	1.73738	1.73721	1.7373	1.7373	1.75192	1.73738
														Proportion of Pro codons		4.37839	4.38407	4.38733	4.37817	4.38887	4.38363	4.37817	4.38341	4.37839	4.40741	4.37861
														Ser	AGC	0.517172	0.512228	0.517042	0.517146	0.512202	0.512177	0.512125	0.512151	0.517172	0.517042	0.517198
															AGU	1.48624	1.49651	1.49591	1.48617	1.49643	1.49636	1.49119	1.49628	1.49126	1.49591	1.48632
															UCA	1.16489	1.16507	1.17464	1.16483	1.16501	1.16495	1.16483	1.16489	1.16489	1.17464	1.16495
															UCC	1.32557	1.32577	1.29512	1.3255	1.32068	1.32563	1.3255	1.32557	1.32557	1.29512	1.32563
															UCG	0.592488	0.592578	0.59736	0.592459	0.59757	0.592518	0.592459	0.592488	0.592488	0.59736	0.587497
															UCU	1.95822	1.9535	1.96777	1.95813	1.9534	1.9533	1.95813	1.95822	1.95822	1.96777	1.95832
														Proportion of Ser codons		7.04459	7.04565	7.04784	7.04423	7.04529	7.04494	7.04423	7.04961	7.04961	7.04784	7.03992
														Ter	UAA	0.23097	0.231005	0.235932	0.230958	0.230993	0.230982	0.230958	0.23097	0.23097	0.235932	0.230982
															UAG	0.100422	0.100437	0.0953767	0.100417	0.100432	0.100427	0.100417	0.100422	0.100422	0.0953767	0.100427
															UGA	0.0903796	0.0903932	0.0903569	0.0903751	0.0903887	0.0903841	0.0903751	0.0903796	0.0903796	0.0903569	0.0903841
														Proportion of Ter codons		0.421771	0.421835	0.421666	0.42175	0.421814	0.421793	0.42175	0.421771	0.421771	0.421666	0.421793
														Thr	ACA	1.50633	1.48647	1.50595	1.50625	1.50648	1.49134	1.50625	1.49126	1.50633	1.50595	1.5064
															ACC	0.948986	0.954151	0.928668	0.948938	0.939038	0.954055	0.948938	0.954007	0.948986	0.928668	0.949033
															ACG	0.657763	0.677949	0.677677	0.66275	0.667872	0.677881	0.66275	0.677847	0.662784	0.677677	0.662817
															ACU	2.26451	2.26987	2.28402	2.2644	2.26976	2.26965	2.2644	2.26953	2.26451	2.28402	2.26462
														Proportion of Thr codons		5.37759	5.38844	5.39632	5.38234	5.38315	5.39292	5.38234	5.39265	5.38261	5.39632	5.38288
														Trp	UGG	1.72223	1.72249	1.7218	1.72215	1.72241	1.72232	1.72215	1.72223	1.72223	1.7218	1.72232
														Tyr	UAC	0.818437	0.828604	0.813212	0.823417	0.828563	0.828521	0.823417	0.82848	0.823459	0.813212	0.8235
															UAU	2.80679	2.80219	2.81612	2.80163	2.80205	2.80191	2.80163	2.79173	2.80177	2.81612	2.80191
														Proportion of Tyr codons		5.34746	5.35329	5.35114	5.34719	5.35302	5.35275	5.34719	5.34244	5.34746	5.35114	5.34773
														Val	GUA	2.17915	2.1845	2.19366	2.17904	2.18439	2.18428	2.17904	2.18417	2.17915	2.19366	2.17926
															GUC	0.728058	0.728168	0.732895	0.728021	0.723109	0.723073	0.733042	0.733079	0.728058	0.712816	0.728094
															GUG	0.82848	0.828604	0.843331	0.828438	0.828563	0.828521	0.828438	0.82848	0.82848	0.843331	0.828521
															GUU	2.15907	2.16442	2.13343	2.15896	2.15928	2.1642	2.15896	2.16409	2.15907	2.13845	2.15918
														Proportion of Val codons		5.89476	5.90569	5.90332	5.89446	5.89535	5.90008	5.89948	5.90982	5.89476	5.88826	5.89505
