# Supplementary material for: Comparative chloroplast genome analyses of Avena: insights into evolutionary dynamics and phylogeny
Source: BMC Plant Biol. 2020 Sep 2;20:406. doi: 10.1186/s12870-020-02621-y (PMC7466839; doi:10.1186/s12870-020-02621-y)
Supplement: Supplementary file 11 — Additional file 11: Table S11. The relative synonymous codon usage (RSCU) values for eleven Avena species computed by CodonW v.1.4.2 [38]. a RSCU values. b RSCU values subtracted by 1.00 (the expected value if no codon bias). [file 12870_2020_2621_MOESM11_ESM.xlsx]

## Sheet: Table S11a
Table S11a. The relative synonymous codon usage (RSCU) values for 11 Avena species computed by CODONW V.1.4.2 (http://codonw.sourceforge.net/).
AA	Codon	Avena atlantica	A. brevis	A. eriantha	A. hirtula	A. longiglumis	A. murphyi	A. nuda	A. sativa	A. strigosa	A. ventricosa	A. wiestii	Average	Standard deviation	tRNA
Ala	GCA	1.23	1.23	1.22	1.23	1.22	1.23	1.24	1.23	1.23	1.22	1.23	1.22818	0.00603023	trnA-UGC
Ala	GCC	0.59	0.59	0.58	0.59	0.59	0.59	0.59	0.59	0.59	0.58	0.58	0.587273	0.00467099
Ala	GCG	0.44	0.44	0.45	0.44	0.45	0.44	0.44	0.44	0.44	0.45	0.45	0.443636	0.00504525
Ala	GCU	1.74	1.74	1.75	1.74	1.74	1.74	1.74	1.74	1.74	1.75	1.74	1.74182	0.0040452
Arg	CGA	1.3	1.3	1.3	1.3	1.29	1.3	1.3	1.3	1.3	1.3	1.3	1.29909	0.00301511
Arg	AGA	1.77	1.76	1.75	1.77	1.77	1.76	1.77	1.76	1.77	1.75	1.77	1.76364	0.0080904	trnP-UCU
Arg	CGC	0.54	0.53	0.55	0.54	0.54	0.53	0.54	0.53	0.54	0.55	0.54	0.539091	0.00700649
Arg	CGG	0.36	0.36	0.36	0.36	0.36	0.37	0.36	0.37	0.36	0.36	0.36	0.361818	0.0040452
Arg	AGG	0.62	0.62	0.63	0.62	0.62	0.62	0.62	0.62	0.62	0.63	0.62	0.621818	0.0040452
Arg	CGU	1.41	1.42	1.41	1.41	1.42	1.42	1.41	1.42	1.41	1.41	1.41	1.41364	0.00504525
Asn	AAC	0.52	0.52	0.51	0.52	0.52	0.52	0.52	0.52	0.52	0.51	0.52	0.518182	0.0040452	trnN-GUU
Asn	AAU	1.48	1.48	1.49	1.48	1.48	1.48	1.48	1.48	1.48	1.49	1.48	1.48182	0.0040452
Asp	GAC	0.44	0.44	0.43	0.43	0.44	0.44	0.43	0.44	0.43	0.43	0.43	0.434545	0.00522233	trnD-UGC
Asp	GAU	1.56	1.56	1.57	1.57	1.56	1.56	1.57	1.56	1.57	1.57	1.57	1.56545	0.00522233
Cys	UGC	0.5	0.5	0.51	0.5	0.5	0.5	0.5	0.5	0.5	0.51	0.5	0.501818	0.0040452	trnC-GCA
Cys	UGU	1.5	1.5	1.49	1.5	1.5	1.5	1.5	1.5	1.5	1.49	1.5	1.49818	0.0040452
Gln	CAA	1.55	1.56	1.55	1.55	1.56	1.56	1.55	1.56	1.55	1.55	1.55	1.55364	0.00504525	trnQ-UUG
Gln	CAG	0.45	0.44	0.45	0.45	0.44	0.44	0.45	0.44	0.45	0.45	0.45	0.446364	0.00504525
Glu	GAA	1.49	1.49	1.49	1.49	1.49	1.49	1.49	1.49	1.49	1.49	1.49	1.49	0	trnE-UUC
Glu	GAG	0.51	0.51	0.51	0.51	0.51	0.51	0.51	0.51	0.51	0.51	0.51	0.51	1.16441e-16
Gly	GGA	1.55	1.55	1.56	1.55	1.55	1.55	1.56	1.55	1.56	1.56	1.55	1.55364	0.00504525	trnG-UCC
Gly	GGC	0.4	0.4	0.4	0.4	0.4	0.4	0.4	0.4	0.4	0.4	0.4	0.4	5.82206e-17	trnG-GCC
Gly	GGG	0.73	0.73	0.72	0.73	0.73	0.73	0.72	0.73	0.72	0.72	0.73	0.726364	0.00504525
Gly	GGU	1.32	1.32	1.32	1.32	1.32	1.32	1.32	1.32	1.32	1.32	1.32	1.32	0
His	CAC	0.53	0.53	0.71	0.53	0.53	0.53	0.53	0.53	0.53	0.53	0.53	0.546364	0.054272	trnH-GUG
His	CAU	1.47	1.47	1.47	1.47	1.47	1.47	1.47	1.47	1.47	1.47	1.47	1.47	2.32882e-16
Ile	AUA	0.93	0.93	0.92	0.93	0.93	0.93	0.93	0.93	0.93	0.92	0.93	0.928182	0.0040452
Ile	AUC	0.55	0.55	0.56	0.55	0.55	0.55	0.55	0.55	0.55	0.56	0.55	0.551818	0.0040452	trnI-GAU
Ile	AUU	1.52	1.52	1.52	1.52	1.52	1.52	1.52	1.52	1.52	1.52	1.52	1.52	2.32882e-16
Leu	CUA	0.87	0.88	0.87	0.88	0.88	0.88	0.88	0.88	0.88	0.87	0.88	0.877273	0.00467099	trnL-UAG
Leu	UUA	2.12	2.12	2.12	2.11	2.12	2.12	2.11	2.12	2.11	2.12	2.11	2.11636	0.00504525	trnL-UUA
Leu	CUC	0.42	0.42	0.42	0.42	0.42	0.42	0.42	0.42	0.42	0.42	0.42	0.42	0
Leu	CUG	0.28	0.28	0.28	0.28	0.28	0.28	0.28	0.28	0.28	0.29	0.28	0.280909	0.00301511
Leu	UUG	1.05	1.04	1.04	1.05	1.04	1.04	1.05	1.04	1.05	1.04	1.05	1.04455	0.00522233
Leu	CUU	1.26	1.26	1.26	1.26	1.26	1.26	1.26	1.26	1.26	1.26	1.27	1.26091	0.00301511
Lys	AAA	1.47	1.47	1.47	1.47	1.47	1.47	1.47	1.47	1.47	1.47	1.47	1.47	2.32882e-16	trnK-UUU
Lys	AAG	0.53	0.53	0.53	0.53	0.53	0.53	0.53	0.53	0.53	0.53	0.53	0.53	1.16441e-16
Met	AUG	1	1	1	1	1	1	1	1	1	1	1	1	0
Phe	UUC	0.67	0.67	0.66	0.67	0.66	0.67	0.67	0.67	0.67	0.66	0.67	0.667273	0.00467099	trnF-GAA
Phe	UUU	1.33	1.33	1.34	1.33	1.34	1.33	1.33	1.33	1.33	1.34	1.33	1.33273	0.00467099
Pro	CCA	1.06	1.06	1.05	1.06	1.06	1.06	1.06	1.06	1.06	1.05	1.06	1.05818	0.0040452	trnP-UGG
Pro	CCC	0.91	0.91	0.93	0.91	0.91	0.91	0.91	0.91	0.91	0.91	0.91	0.911818	0.00603023
Pro	CCG	0.44	0.44	0.44	0.44	0.44	0.44	0.44	0.44	0.44	0.46	0.44	0.441818	0.00603023
Pro	CCU	1.59	1.59	1.58	1.59	1.59	1.59	1.59	1.59	1.59	1.58	1.59	1.58818	0.0040452
Ser	UCA	0.99	0.99	1	0.99	0.99	0.99	0.99	0.99	0.99	1	0.99	0.991818	0.0040452	trnS-UGA
Ser	AGC	0.44	0.45	0.44	0.44	0.45	0.45	0.44	0.44	0.44	0.44	0.44	0.442727	0.00467099	trnS-GCU
Ser	UCC	1.13	1.13	1.1	1.13	1.12	1.13	1.13	1.13	1.13	1.1	1.13	1.12364	0.0120605
Ser	UCG	0.5	0.5	0.51	0.5	0.51	0.5	0.5	0.5	0.5	0.51	0.5	0.502727	0.00467099
Ser	AGU	1.27	1.27	1.27	1.27	1.27	1.27	1.27	1.27	1.27	1.27	1.27	1.27	2.32882e-16
Ser	UCU	1.67	1.66	1.68	1.67	1.66	1.66	1.67	1.67	1.67	1.68	1.67	1.66909	0.00700649
Ter	UGA	0.64	0.64	0.64	0.64	0.64	0.64	0.64	0.64	0.64	0.64	0.64	0.64	1.16441e-16
Ter	UAA	1.64	1.64	1.68	1.64	1.64	1.64	1.64	1.64	1.64	1.68	1.64	1.64727	0.0161808
Ter	UAG	0.72	0.72	0.68	0.72	0.72	0.72	0.72	0.72	0.72	0.68	0.72	0.712727	0.0161808
Thr	ACA	1.12	1.1	1.12	1.12	1.12	1.11	1.12	1.11	1.12	1.12	1.12	1.11636	0.006742	trnT-UGU
Thr	ACC	0.71	0.71	0.69	0.71	0.7	0.71	0.71	0.71	0.71	0.69	0.71	0.705455	0.008202	trnT-GGU
Thr	ACG	0.49	0.5	0.5	0.49	0.5	0.5	0.49	0.5	0.49	0.5	0.49	0.495455	0.00522233
Thr	ACU	1.68	1.68	1.69	1.68	1.69	1.68	1.68	1.68	1.68	1.69	1.68	1.68273	0.00467099
Trp	UGG	1	1	1	1	1	1	1	1	1	1	1	1	0	trnW-CCA
Tyr	UAC	0.45	0.46	0.45	0.45	0.46	0.46	0.45	0.46	0.45	0.45	0.45	0.453636	0.00504525	trnY-GUA
Tyr	UAU	1.55	1.54	1.55	1.55	1.54	1.54	1.55	1.54	1.55	1.55	1.55	1.54636	0.00504525
Val	GUA	1.48	1.48	1.49	1.48	1.48	1.48	1.48	1.48	1.48	1.49	1.48	1.48182	0.0040452	trnV-UAC
Val	GUC	0.49	0.5	0.49	0.49	0.49	0.5	0.49	0.5	0.49	0.48	0.49	0.491818	0.00603023	trnV-GAC
Val	GUG	0.56	0.56	0.57	0.56	0.56	0.56	0.56	0.56	0.56	0.57	0.56	0.561818	0.0040452
Val	GUU	1.47	1.46	1.45	1.47	1.47	1.46	1.47	1.46	1.47	1.46	1.47	1.46455	0.00687552

## Sheet: Table S11b
Table S11b. The relative synonymous codon usage (RSCU) values subtracted by 1.00 (the expected value if no codon bias) for 11 Avena species.
Codon	CUG	CGG	GGC	CUC	GAC	AGC	CCG	GCG	UAC	CAG	GUC	ACG	UGC	UCG	GAG	AAC	CAC	AAG	CGC	AUC	GUG	GCC	AGG	UGA	UUC	ACC	UAG	GGG	CUA	CCC	AUA	UCA	UGG	AUG	UUG	CCA	ACA	UCC	GCA	CUU	AGU	CGA	GGU	UUU	CGU	AAA	CAU	GUU	GUA
Avena atlantica	-0.72	-0.64	-0.6	-0.58	-0.56	-0.56	-0.56	-0.56	-0.55	-0.55	-0.51	-0.51	-0.5	-0.5	-0.49	-0.48	-0.47	-0.47	-0.46	-0.45	-0.44	-0.41	-0.38	-0.36	-0.33	-0.29	-0.29	-0.27	-0.13	-0.09	-0.07	-0.01	0	0	0.05	0.06	0.12	0.13	0.23	0.26	0.27	0.3	0.32	0.33	0.41	0.47	0.47	0.47	0.48
A. brevis	-0.72	-0.64	-0.6	-0.58	-0.56	-0.56	-0.56	-0.56	-0.54	-0.56	-0.5	-0.5	-0.5	-0.5	-0.49	-0.48	-0.47	-0.47	-0.47	-0.45	-0.44	-0.41	-0.38	-0.36	-0.33	-0.29	-0.29	-0.27	-0.12	-0.09	-0.07	-0.01	0	0	0.04	0.06	0.1	0.13	0.23	0.26	0.27	0.3	0.32	0.33	0.42	0.47	0.47	0.46	0.48
A. eriantha	-0.72	-0.64	-0.6	-0.58	-0.57	-0.56	-0.56	-0.55	-0.55	-0.55	-0.51	-0.5	-0.49	-0.49	-0.49	-0.49	-0.29	-0.47	-0.45	-0.44	-0.43	-0.42	-0.37	-0.36	-0.34	-0.31	-0.32	-0.28	-0.13	-0.07	-0.08	0	0	0	0.04	0.05	0.12	0.1	0.22	0.26	0.27	0.3	0.32	0.34	0.41	0.47	0.47	0.45	0.49
A. hirtula	-0.72	-0.64	-0.6	-0.58	-0.57	-0.56	-0.56	-0.56	-0.55	-0.55	-0.51	-0.51	-0.5	-0.5	-0.49	-0.48	-0.47	-0.47	-0.46	-0.45	-0.44	-0.41	-0.38	-0.36	-0.33	-0.29	-0.29	-0.27	-0.12	-0.09	-0.07	-0.01	0	0	0.05	0.06	0.12	0.13	0.23	0.26	0.27	0.3	0.32	0.33	0.41	0.47	0.47	0.47	0.48
A. longiglumis	-0.72	-0.64	-0.6	-0.58	-0.56	-0.56	-0.56	-0.55	-0.54	-0.56	-0.51	-0.5	-0.5	-0.49	-0.49	-0.48	-0.47	-0.47	-0.46	-0.45	-0.44	-0.41	-0.38	-0.36	-0.34	-0.3	-0.29	-0.27	-0.12	-0.09	-0.07	-0.01	0	0	0.04	0.06	0.12	0.12	0.22	0.26	0.27	0.29	0.32	0.34	0.42	0.47	0.47	0.47	0.48
A. murphyi	-0.72	-0.63	-0.6	-0.58	-0.56	-0.56	-0.56	-0.56	-0.54	-0.56	-0.5	-0.5	-0.5	-0.5	-0.49	-0.48	-0.47	-0.47	-0.47	-0.45	-0.44	-0.41	-0.38	-0.36	-0.33	-0.29	-0.29	-0.27	-0.12	-0.1	-0.07	-0.01	0	0	0.04	0.06	0.11	0.13	0.23	0.26	0.27	0.3	0.32	0.33	0.42	0.47	0.47	0.46	0.48
A. nuda	-0.72	-0.64	-0.6	-0.58	-0.57	-0.56	-0.56	-0.56	-0.55	-0.55	-0.51	-0.51	-0.5	-0.5	-0.49	-0.48	-0.47	-0.47	-0.46	-0.45	-0.44	-0.41	-0.38	-0.36	-0.33	-0.29	-0.29	-0.28	-0.12	-0.09	-0.07	-0.01	0	0	0.05	0.06	0.12	0.13	0.24	0.26	0.27	0.3	0.32	0.33	0.41	0.47	0.47	0.47	0.48
A. sativa	-0.72	-0.64	-0.6	-0.58	-0.56	-0.56	-0.56	-0.56	-0.54	-0.56	-0.5	-0.5	-0.5	-0.5	-0.49	-0.48	-0.47	-0.47	-0.47	-0.45	-0.44	-0.41	-0.38	-0.36	-0.33	-0.29	-0.29	-0.27	-0.12	-0.09	-0.07	-0.01	0	0	0.04	0.06	0.11	0.13	0.23	0.26	0.27	0.3	0.32	0.33	0.42	0.47	0.47	0.46	0.48
A. strigosa	-0.72	-0.64	-0.6	-0.58	-0.57	-0.56	-0.56	-0.56	-0.55	-0.55	-0.51	-0.51	-0.5	-0.5	-0.49	-0.48	-0.47	-0.47	-0.46	-0.45	-0.44	-0.41	-0.38	-0.36	-0.33	-0.29	-0.29	-0.28	-0.12	-0.09	-0.07	-0.01	0	0	0.05	0.06	0.12	0.13	0.23	0.26	0.27	0.3	0.32	0.33	0.41	0.47	0.47	0.47	0.48
A. ventricosa	-0.72	-0.64	-0.6	-0.58	-0.57	-0.56	-0.56	-0.55	-0.55	-0.55	-0.52	-0.5	-0.49	-0.49	-0.49	-0.49	-0.47	-0.47	-0.45	-0.44	-0.43	-0.42	-0.37	-0.36	-0.34	-0.31	-0.32	-0.28	-0.13	-0.09	-0.08	0	0	0	0.04	0.05	0.12	0.1	0.22	0.26	0.27	0.3	0.32	0.34	0.41	0.47	0.47	0.45	0.49
A. wiestii	-0.72	-0.64	-0.6	-0.58	-0.57	-0.56	-0.56	-0.56	-0.55	-0.55	-0.51	-0.51	-0.5	-0.5	-0.49	-0.48	-0.47	-0.47	-0.46	-0.45	-0.44	-0.42	-0.38	-0.36	-0.33	-0.29	-0.29	-0.27	-0.12	-0.07	-0.07	-0.01	0	0	0.05	0.06	0.12	0.13	0.23	0.27	0.27	0.3	0.32	0.33	0.41	0.47	0.47	0.47	0.48
[truncated: 15 more columns]
