# Supplementary material for: Comparative chloroplast genome analyses of Avena: insights into evolutionary dynamics and phylogeny
Source: BMC Plant Biol. 2020 Sep 2;20:406. doi: 10.1186/s12870-020-02621-y (PMC7466839; doi:10.1186/s12870-020-02621-y)
Supplement: Supplementary file 13 — Additional file 13: Figure S2. The intron sequence deletion of rpoC1 gene of Avena atlantica (2049 bp; GWHAOPC01000000) and Triticum urartu (2052 bp; NC021762.1) compared to Taraxacum amplum (2746 bp; KX499525.1). a The 688 bp intron deletion marked by two black arrows in alignment sequences. b-n The rpoC1 sequence alignment 1–2746 bp of A. atlantica, Triticum urartu and Taraxacum amplum. [file 12870_2020_2621_MOESM13_ESM.zip]

Archive with 2 entries (2 files):
- Additional file13_Figure S2in.tif
- Additional file13_Figure S2ah TIFF Tag.tif
