# Supplementary material for: Comparative chloroplast genome analyses of Avena: insights into evolutionary dynamics and phylogeny
Source: BMC Plant Biol. 2020 Sep 2;20:406. doi: 10.1186/s12870-020-02621-y (PMC7466839; doi:10.1186/s12870-020-02621-y)
Supplement: Supplementary file 15 — Additional file 15: Figure S4. Comparison of border distance between adjacent genes and junctions of the LSC, SSC and two IR regions among (a) eleven Avena species and Triticum aestivum plastomes, and (b) fourteen Avena species plastomes available in NCBI. The adjacent border genes are denoted by colored boxes. The gaps between genes and the borders are denoted by the base pair (bp) lengths. The figure is not to scale with respect to sequence length and only shows relative changes near the IR/SC borders [file 12870_2020_2621_MOESM15_ESM.zip]

Archive with 2 entries (2 files):
- Additional file15_Figure S4b.tif
- Additional file15_Figure S4a.tif
